# Supplementary material for: NSD2 E1099K drives relapse in pediatric acute lymphoblastic leukemia by disrupting 3D chromatin organization
Source: Genome Biol. 2023 Apr 4;24:64. doi: 10.1186/s13059-023-02905-0 (PMC10071675; doi:10.1186/s13059-023-02905-0)
Supplement: Supplementary file 2 — Additional file 2. stable_genomic_loci.bed LOLA Analysis File of stable ATAC-seq peaks. [file 13059_2023_2905_MOESM2_ESM.bed]

chr1	894468	894921	stable
chr1	911342	912014	stable
chr1	934403	934683	stable
chr1	954664	955757	stable
chr1	966697	967021	stable
chr1	968245	968948	stable
chr1	1208863	1209871	stable
chr1	1240858	1241271	stable
chr1	1243160	1244318	stable
chr1	1243160	1244318	stable
chr1	1342190	1343382	stable
chr1	1564872	1566078	stable
chr1	1709734	1710798	stable
chr1	2038341	2038753	stable
chr1	2322811	2323595	stable
chr1	2322811	2323595	stable
chr1	2477474	2477955	stable
chr1	2574017	2574898	stable
chr1	3289767	3290238	stable
chr1	3526804	3527631	stable
chr1	3679173	3679456	stable
chr1	6097281	6097807	stable
chr1	7830956	7831857	stable
chr1	9352588	9353814	stable
chr1	9648483	9649253	stable
chr1	12090055	12090447	stable
chr1	15088391	15088614	stable
chr1	17036131	17036738	stable
chr1	17426365	17426747	stable
chr1	18712079	18712365	stable
chr1	18808337	18808792	stable
chr1	19450375	19450759	stable
chr1	22236121	22236910	stable
chr1	23851193	23851968	stable
chr1	23885680	23886243	stable
chr1	23924910	23925440	stable
chr1	23945838	23946649	stable
chr1	24513636	24514006	stable
chr1	25869870	25870694	stable
chr1	26135877	26136769	stable
chr1	26361672	26362800	stable
chr1	27114046	27114970	stable
chr1	27204481	27204827	stable
chr1	27204481	27204827	stable
chr1	27481235	27481911	stable
chr1	27683839	27684339	stable
chr1	27928339	27928997	stable
chr1	27960681	27961020	stable
chr1	28051957	28053049	stable
chr1	28994878	28996217	stable
chr1	29562785	29563138	stable
chr1	32228286	32228631	stable
chr1	32528033	32528520	stable
chr1	32800763	32802100	stable
chr1	33564794	33565548	stable
chr1	35562636	35563236	stable
chr1	36590750	36591007	stable
chr1	39546991	39547703	stable
chr1	40311234	40311788	stable
chr1	41128886	41129557	stable
chr1	41129787	41130092	stable
chr1	41469312	41469856	stable
chr1	41480485	41481178	stable
chr1	41481339	41481926	stable
chr1	41481339	41481926	stable
chr1	41487309	41487864	stable
chr1	41487309	41487864	stable
chr1	41837543	41838323	stable
chr1	42138708	42139348	stable
chr1	42194001	42194817	stable
chr1	42845994	42846799	stable
chr1	47779468	47780279	stable
chr1	48937380	48938224	stable
chr1	49082361	49083528	stable
chr1	49123142	49124183	stable
chr1	49241975	49243205	stable
chr1	49241975	49243205	stable
chr1	49338397	49338839	stable
chr1	50575248	50576326	stable
chr1	50576423	50576716	stable
chr1	50649008	50649864	stable
chr1	50658151	50659234	stable
chr1	51433697	51436008	stable
chr1	51701704	51702847	stable
chr1	52498392	52499688	stable
chr1	52498392	52499688	stable
chr1	52498392	52499688	stable
chr1	52498392	52499688	stable
chr1	52521675	52522805	stable
chr1	53791684	53792652	stable
chr1	54041377	54041895	stable
chr1	54303651	54304471	stable
chr1	54518721	54519711	stable
chr1	54518721	54519711	stable
chr1	55007641	55008667	stable
chr1	55680007	55681477	stable
chr1	55876703	55876985	stable
chr1	56281939	56282608	stable
chr1	57044042	57045449	stable
chr1	57490407	57491173	stable
chr1	57772961	57773685	stable
chr1	58387111	58387637	stable
chr1	58452037	58452546	stable
chr1	58470991	58471365	stable
chr1	58888057	58888455	stable
chr1	59011684	59012744	stable
chr1	59011684	59012744	stable
chr1	59165246	59166089	stable
chr1	59247883	59248279	stable
chr1	59248872	59250408	stable
chr1	59281756	59282390	stable
chr1	59407198	59408045	stable
chr1	59603981	59604580	stable
chr1	59603981	59604580	stable
chr1	59731904	59732660	stable
chr1	59738139	59738641	stable
chr1	59761998	59763030	stable
chr1	59761998	59763030	stable
chr1	59782100	59782956	stable
chr1	60036159	60036628	stable
chr1	60235138	60235971	stable
chr1	60235138	60235971	stable
chr1	61164890	61165327	stable
chr1	61298085	61298384	stable
chr1	61298745	61299470	stable
chr1	61377582	61378229	stable
chr1	61414932	61415777	stable
chr1	61414932	61415777	stable
chr1	61479418	61479776	stable
chr1	61479418	61479776	stable
chr1	61515548	61516661	stable
chr1	61515548	61516661	stable
chr1	61542527	61543167	stable
chr1	61622967	61623711	stable
chr1	61720358	61721423	stable
chr1	61918820	61919399	stable
chr1	62190364	62191379	stable
chr1	62207792	62208819	stable
chr1	62207792	62208819	stable
chr1	62495351	62495866	stable
chr1	62675842	62676233	stable
chr1	62901573	62903368	stable
chr1	63153107	63154522	stable
chr1	63153107	63154522	stable
chr1	63249301	63250340	stable
chr1	63832851	63833857	stable
chr1	63907143	63907684	stable
chr1	63988518	63989627	stable
chr1	63988518	63989627	stable
chr1	64058741	64060213	stable
chr1	64058741	64060213	stable
chr1	64239268	64240636	stable
chr1	64293700	64294661	stable
chr1	64358385	64359118	stable
chr1	64387167	64387910	stable
chr1	64935439	64936797	stable
chr1	64970870	64971927	stable
chr1	65089954	65090611	stable
chr1	65210118	65211796	stable
chr1	65329678	65330349	stable
chr1	65431550	65432707	stable
chr1	65532185	65534050	stable
chr1	65613030	65614030	stable
chr1	65614183	65615267	stable
chr1	65631326	65631816	stable
chr1	65719719	65720779	stable
chr1	65731305	65732006	stable
chr1	65885374	65886808	stable
chr1	65885374	65886808	stable
chr1	65891755	65892115	stable
chr1	65891755	65892115	stable
chr1	66072697	66073359	stable
chr1	66556801	66557110	stable
chr1	66584957	66585447	stable
chr1	66594366	66594772	stable
chr1	66648235	66648524	stable
chr1	66708395	66708689	stable
chr1	66801509	66802279	stable
chr1	66805744	66806011	stable
chr1	67018665	67019199	stable
chr1	67021830	67022266	stable
chr1	67114398	67115357	stable
chr1	67191578	67192114	stable
chr1	67198504	67198839	stable
chr1	67217715	67218410	stable
chr1	67390311	67391392	stable
chr1	67390311	67391392	stable
chr1	67395600	67396617	stable
chr1	67518913	67520319	stable
chr1	67578070	67578694	stable
chr1	67614592	67615210	stable
chr1	67614592	67615210	stable
chr1	67780082	67780729	stable
chr1	67895746	67896923	stable
chr1	68150515	68152593	stable
chr1	68177346	68177967	stable
chr1	68298367	68299308	stable
chr1	68298367	68299308	stable
chr1	68362915	68364110	stable
chr1	68412765	68413346	stable
chr1	68598192	68598946	stable
chr1	68598192	68598946	stable
chr1	68696889	68697569	stable
chr1	68697651	68698836	stable
chr1	68962039	68963296	stable
chr1	68962039	68963296	stable
chr1	69098767	69099744	stable
chr1	69373016	69373429	stable
chr1	69376664	69377206	stable
chr1	69586661	69586964	stable
chr1	70203179	70203623	stable
chr1	70432451	70433441	stable
chr1	70495012	70495966	stable
chr1	70507883	70508450	stable
chr1	70549179	70549622	stable
chr1	70629932	70630481	stable
chr1	70670786	70671855	stable
chr1	70670786	70671855	stable
chr1	70686842	70687734	stable
chr1	70819276	70820847	stable
chr1	70819276	70820847	stable
chr1	70876252	70877372	stable
chr1	71332371	71332961	stable
chr1	71534085	71534370	stable
chr1	71546188	71547203	stable
chr1	71546188	71547203	stable
chr1	71689669	71689969	stable
chr1	71773111	71773620	stable
chr1	71831083	71831889	stable
chr1	71865332	71865771	stable
chr1	71865332	71865771	stable
chr1	71879854	71880478	stable
chr1	71879854	71880478	stable
chr1	71987210	71987679	stable
chr1	72171492	72172512	stable
chr1	72172521	72172777	stable
chr1	72198143	72198391	stable
chr1	72257812	72258468	stable
chr1	72347276	72348546	stable
chr1	72566412	72566857	stable
chr1	72748065	72748294	stable
chr1	73204953	73205644	stable
chr1	74344560	74345068	stable
chr1	74367518	74367900	stable
chr1	74663364	74664491	stable
chr1	74663364	74664491	stable
chr1	74663364	74664491	stable
chr1	74861071	74861599	stable
chr1	74861071	74861599	stable
chr1	74862629	74862985	stable
chr1	74862629	74862985	stable
chr1	74968134	74968865	stable
chr1	74968134	74968865	stable
chr1	74968134	74968865	stable
chr1	74969856	74970153	stable
chr1	74969856	74970153	stable
chr1	74969856	74970153	stable
chr1	75118186	75119082	stable
chr1	75198213	75199736	stable
chr1	75198213	75199736	stable
chr1	75430252	75430638	stable
chr1	75731387	75731781	stable
chr1	75804741	75805130	stable
chr1	75983154	75983486	stable
chr1	76189868	76190820	stable
chr1	76251335	76252295	stable
chr1	76251335	76252295	stable
chr1	76308227	76308693	stable
chr1	76308227	76308693	stable
chr1	76518624	76519003	stable
chr1	76521124	76521771	stable
chr1	76539961	76540918	stable
chr1	76613695	76614003	stable
chr1	76614205	76614530	stable
chr1	76619802	76620713	stable
chr1	76668792	76669145	stable
chr1	76684631	76685715	stable
chr1	76693430	76694328	stable
chr1	76760139	76760829	stable
chr1	76928934	76929994	stable
chr1	76967230	76967544	stable
chr1	77079242	77079605	stable
chr1	77337198	77337550	stable
chr1	77399469	77399936	stable
chr1	77403838	77404414	stable
chr1	77484497	77485118	stable
chr1	77684539	77685327	stable
chr1	77747319	77748517	stable
chr1	77878700	77879816	stable
chr1	77900442	77901165	stable
chr1	78148028	78149654	stable
chr1	78224792	78225791	stable
chr1	78245104	78245997	stable
chr1	78245104	78245997	stable
chr1	78313172	78313864	stable
chr1	78313172	78313864	stable
chr1	78443867	78444180	stable
chr1	78444383	78445377	stable
chr1	78444383	78445377	stable
chr1	78444383	78445377	stable
chr1	78469728	78470737	stable
chr1	78469728	78470737	stable
chr1	78469728	78470737	stable
chr1	79115295	79115656	stable
chr1	79518428	79519071	stable
chr1	79545453	79545997	stable
chr1	79579240	79580039	stable
chr1	81105450	81106239	stable
chr1	81771698	81772013	stable
chr1	81871807	81872663	stable
chr1	81896670	81897399	stable
chr1	82039772	82040264	stable
chr1	82100511	82101380	stable
chr1	82145699	82145951	stable
chr1	82300497	82301029	stable
chr1	82366458	82366877	stable
chr1	82385759	82386421	stable
chr1	82415536	82416229	stable
chr1	82861105	82861597	stable
chr1	82862362	82862737	stable
chr1	82921099	82921553	stable
chr1	83030878	83031226	stable
chr1	83064384	83065063	stable
chr1	83112008	83113039	stable
chr1	83170184	83171329	stable
chr1	83175838	83176281	stable
chr1	83261182	83261811	stable
chr1	83296412	83296737	stable
chr1	83386496	83386918	stable
chr1	83445228	83445931	stable
chr1	83445228	83445931	stable
chr1	83471355	83471826	stable
chr1	83540842	83541106	stable
chr1	83579406	83579753	stable
chr1	84081103	84081426	stable
chr1	84107058	84107431	stable
chr1	84158280	84158884	stable
chr1	84226768	84227202	stable
chr1	84543053	84544459	stable
chr1	84543053	84544459	stable
chr1	84609620	84610307	stable
chr1	84618219	84618692	stable
chr1	84763858	84764964	stable
chr1	84944797	84945629	stable
chr1	84944797	84945629	stable
chr1	84971265	84972598	stable
chr1	84971265	84972598	stable
chr1	84971265	84972598	stable
chr1	85039543	85040536	stable
chr1	85039543	85040536	stable
chr1	85155497	85156638	stable
chr1	85312896	85313449	stable
chr1	85319530	85320777	stable
chr1	85358613	85359456	stable
chr1	85410370	85411254	stable
chr1	85462508	85463504	stable
chr1	85724673	85725650	stable
chr1	85741738	85742749	stable
chr1	85741738	85742749	stable
chr1	85763514	85764377	stable
chr1	85777506	85778118	stable
chr1	85787109	85787664	stable
chr1	85787109	85787664	stable
chr1	85796492	85796890	stable
chr1	85796492	85796890	stable
chr1	86173562	86174461	stable
chr1	86303930	86304310	stable
chr1	86377259	86377685	stable
chr1	86621916	86622738	stable
chr1	86861429	86862478	stable
chr1	86901730	86902158	stable
chr1	87082549	87083012	stable
chr1	87169688	87171221	stable
chr1	87169688	87171221	stable
chr1	87379667	87381526	stable
chr1	87379667	87381526	stable
chr1	87597422	87598367	stable
chr1	87597422	87598367	stable
chr1	87616863	87618118	stable
chr1	87616863	87618118	stable
chr1	87616863	87618118	stable
chr1	87793838	87794904	stable
chr1	87797008	87797551	stable
chr1	87800740	87801406	stable
chr1	88292199	88292717	stable
chr1	88330229	88330798	stable
chr1	88368491	88369209	stable
chr1	88417382	88417862	stable
chr1	88419328	88419836	stable
chr1	88526915	88527487	stable
chr1	88646221	88646675	stable
chr1	88657504	88658111	stable
chr1	88795921	88796304	stable
chr1	89149263	89150891	stable
chr1	89149263	89150891	stable
chr1	89356849	89357716	stable
chr1	89458011	89458988	stable
chr1	89458011	89458988	stable
chr1	89487761	89488711	stable
chr1	89594555	89594789	stable
chr1	89664132	89664831	stable
chr1	89664132	89664831	stable
chr1	89666332	89666631	stable
chr1	89989492	89991296	stable
chr1	90098043	90099271	stable
chr1	90098043	90099271	stable
chr1	90098043	90099271	stable
chr1	90098043	90099271	stable
chr1	90158187	90158796	stable
chr1	90158187	90158796	stable
chr1	90159160	90159474	stable
chr1	90159160	90159474	stable
chr1	90223057	90223639	stable
chr1	90223057	90223639	stable
chr1	90228106	90229086	stable
chr1	90228106	90229086	stable
chr1	90286158	90287567	stable
chr1	90286158	90287567	stable
chr1	90286158	90287567	stable
chr1	90308480	90309747	stable
chr1	90308480	90309747	stable
chr1	90373972	90374907	stable
chr1	90373972	90374907	stable
chr1	90460286	90461319	stable
chr1	91260044	91260581	stable
chr1	91316156	91317443	stable
chr1	91316156	91317443	stable
chr1	91486805	91488084	stable
chr1	91852682	91853248	stable
chr1	91966122	91967366	stable
chr1	92149988	92150819	stable
chr1	92178523	92179428	stable
chr1	92196881	92197730	stable
chr1	92234589	92235599	stable
chr1	92256041	92256395	stable
chr1	92257211	92257880	stable
chr1	92350923	92352089	stable
chr1	92495344	92496082	stable
chr1	92545663	92546565	stable
chr1	92737527	92737866	stable
chr1	92738102	92738591	stable
chr1	92764054	92765113	stable
chr1	92764054	92765113	stable
chr1	92941581	92942268	stable
chr1	92949272	92949609	stable
chr1	92950115	92952160	stable
chr1	92952275	92952719	stable
chr1	93250056	93251174	stable
chr1	93297310	93298319	stable
chr1	93297310	93298319	stable
chr1	93425983	93427759	stable
chr1	93544442	93545578	stable
chr1	93645148	93646861	stable
chr1	93645148	93646861	stable
chr1	93913240	93914592	stable
chr1	94146294	94147728	stable
chr1	94157598	94158327	stable
chr1	94173491	94173915	stable
chr1	94174466	94175166	stable
chr1	94216455	94216985	stable
chr1	94279588	94279899	stable
chr1	94282406	94282931	stable
chr1	94311656	94313782	stable
chr1	94311656	94313782	stable
chr1	94311656	94313782	stable
chr1	94344066	94344997	stable
chr1	94374237	94375640	stable
chr1	94534519	94534791	stable
chr1	94538417	94539044	stable
chr1	94557672	94558331	stable
chr1	94560179	94560413	stable
chr1	94560643	94561224	stable
chr1	94571481	94572128	stable
chr1	94883437	94884535	stable
chr1	95159592	95160377	stable
chr1	95186818	95187242	stable
chr1	95319896	95320543	stable
chr1	95319896	95320543	stable
chr1	95390994	95391549	stable
chr1	95391767	95393071	stable
chr1	95391767	95393071	stable
chr1	95538053	95538962	stable
chr1	95699302	95700344	stable
chr1	95699302	95700344	stable
chr1	95699302	95700344	stable
chr1	95699302	95700344	stable
chr1	96024303	96024720	stable
chr1	96066738	96067043	stable
chr1	96074485	96074846	stable
chr1	96828116	96828687	stable
chr1	97186863	97188167	stable
chr1	97554004	97554288	stable
chr1	97603612	97604579	stable
chr1	97603612	97604579	stable
chr1	97629080	97630242	stable
chr1	97629080	97630242	stable
chr1	97796723	97797173	stable
chr1	97898666	97898982	stable
chr1	97927288	97927822	stable
chr1	97976297	97976823	stable
chr1	98256659	98257195	stable
chr1	98293428	98293806	stable
chr1	98297867	98298452	stable
chr1	98377180	98377709	stable
chr1	98385994	98387219	stable
chr1	98513791	98514198	stable
chr1	98687438	98687805	stable
chr1	98730307	98730802	stable
chr1	99189078	99189508	stable
chr1	100231868	100232414	stable
chr1	100315286	100316312	stable
chr1	100435153	100436242	stable
chr1	100435153	100436242	stable
chr1	100435153	100436242	stable
chr1	100503246	100504580	stable
chr1	100503246	100504580	stable
chr1	100598018	100599057	stable
chr1	100598018	100599057	stable
chr1	100715037	100715842	stable
chr1	100715037	100715842	stable
chr1	100731305	100732426	stable
chr1	100731305	100732426	stable
chr1	100816624	100818924	stable
chr1	100865898	100866409	stable
chr1	100929303	100929953	stable
chr1	100929303	100929953	stable
chr1	101004442	101005471	stable
chr1	101096531	101097070	stable
chr1	101096531	101097070	stable
chr1	101360196	101362522	stable
chr1	101360196	101362522	stable
chr1	101360196	101362522	stable
chr1	101490791	101491985	stable
chr1	101490791	101491985	stable
chr1	101544559	101545318	stable
chr1	101701689	101702707	stable
chr1	101701689	101702707	stable
chr1	101702893	101703176	stable
chr1	102140951	102141509	stable
chr1	102162654	102162988	stable
chr1	102275002	102275562	stable
chr1	102410318	102410652	stable
chr1	102446467	102446893	stable
chr1	103308049	103308694	stable
chr1	103571900	103572865	stable
chr1	104067777	104069170	stable
chr1	104067777	104069170	stable
chr1	106598473	106599075	stable
chr1	107599068	107600481	stable
chr1	107599068	107600481	stable
chr1	107682689	107683271	stable
chr1	107683420	107684423	stable
chr1	107762127	107762806	stable
chr1	107772145	107772714	stable
chr1	107789476	107790085	stable
chr1	107795002	107795319	stable
chr1	107993498	107994690	stable
chr1	108186250	108187318	stable
chr1	108281438	108282247	stable
chr1	108282350	108282691	stable
chr1	108346718	108347196	stable
chr1	108371717	108372405	stable
chr1	108383041	108383757	stable
chr1	108386666	108387835	stable
chr1	108507337	108508677	stable
chr1	108507337	108508677	stable
chr1	108742364	108743722	stable
chr1	108742364	108743722	stable
chr1	108742364	108743722	stable
chr1	109101940	109103135	stable
chr1	109103585	109103913	stable
chr1	109203332	109204333	stable
chr1	109203332	109204333	stable
chr1	109234500	109235846	stable
chr1	109288976	109290209	stable
chr1	109419349	109420169	stable
chr1	109419349	109420169	stable
chr1	109583567	109585085	stable
chr1	109618445	109618937	stable
chr1	109642450	109643635	stable
chr1	109968517	109969590	stable
chr1	110044576	110045146	stable
chr1	110163384	110163858	stable
chr1	110166452	110166727	stable
chr1	110166946	110167521	stable
chr1	110210400	110211008	stable
chr1	110210400	110211008	stable
chr1	110230123	110231018	stable
chr1	110230123	110231018	stable
chr1	110780359	110781035	stable
chr1	110785675	110786630	stable
chr1	110880797	110882229	stable
chr1	110880797	110882229	stable
chr1	111098759	111099517	stable
chr1	111215198	111215696	stable
chr1	111505840	111506988	stable
chr1	111505840	111506988	stable
chr1	111762233	111762867	stable
chr1	111888661	111889550	stable
chr1	112280974	112282678	stable
chr1	112280974	112282678	stable
chr1	112447201	112447868	stable
chr1	112490917	112491849	stable
chr1	112515859	112516372	stable
chr1	113162168	113163041	stable
chr1	113162168	113163041	stable
chr1	113243024	113243883	stable
chr1	113243024	113243883	stable
chr1	113497875	113499297	stable
chr1	113497875	113499297	stable
chr1	113500016	113500401	stable
chr1	113589158	113589534	stable
chr1	113615223	113616421	stable
chr1	114354160	114355377	stable
chr1	114354160	114355377	stable
chr1	114414176	114414655	stable
chr1	114414176	114414655	stable
chr1	114447147	114448160	stable
chr1	114447147	114448160	stable
chr1	114545486	114546473	stable
chr1	115052882	115054282	stable
chr1	115212205	115213370	stable
chr1	115299780	115300932	stable
chr1	115299780	115300932	stable
chr1	115322772	115323659	stable
chr1	115631801	115632768	stable
chr1	115641390	115642530	stable
chr1	115885796	115886477	stable
chr1	115906492	115906979	stable
chr1	116467378	116467761	stable
chr1	116915250	116916931	stable
chr1	117112912	117113944	stable
chr1	117209939	117210665	stable
chr1	117311786	117312816	stable
chr1	117601966	117603269	stable
chr1	117601966	117603269	stable
chr1	117663958	117665028	stable
chr1	117909085	117910383	stable
chr1	118148081	118149529	stable
chr1	118148081	118149529	stable
chr1	118150119	118150496	stable
chr1	118471481	118472926	stable
chr1	118471481	118472926	stable
chr1	119543909	119544555	stable
chr1	119682543	119683551	stable
chr1	119682543	119683551	stable
chr1	119683622	119683876	stable
chr1	119851478	119851843	stable
chr1	119866286	119866664	stable
chr1	119869767	119870515	stable
chr1	120254333	120255662	stable
chr1	120263423	120263816	stable
chr1	120378789	120379171	stable
chr1	120623899	120624490	stable
chr1	144931549	144932723	stable
chr1	144948472	144949116	stable
chr1	145437591	145438608	stable
chr1	145474104	145474695	stable
chr1	145474104	145474695	stable
chr1	145476760	145477686	stable
chr1	145476760	145477686	stable
chr1	145476760	145477686	stable
chr1	145507262	145508020	stable
chr1	145507262	145508020	stable
chr1	145507262	145508020	stable
chr1	146906730	146907023	stable
chr1	147806333	147807469	stable
chr1	147806333	147807469	stable
chr1	150601488	150602438	stable
chr1	151265010	151265832	stable
chr1	151789828	151790363	stable
chr1	152020367	152021214	stable
chr1	153517439	153518626	stable
chr1	153743177	153744087	stable
chr1	154192732	154194123	stable
chr1	154192732	154194123	stable
chr1	154927591	154927961	stable
chr1	154933798	154934784	stable
chr1	154933798	154934784	stable
chr1	155051122	155051643	stable
chr1	156089358	156090192	stable
chr1	156186131	156186723	stable
chr1	156186131	156186723	stable
chr1	157564960	157565669	stable
chr1	157962697	157964273	stable
chr1	158150612	158151308	stable
chr1	158323317	158323861	stable
chr1	158534280	158534822	stable
chr1	158624360	158624962	stable
chr1	158979499	158979892	stable
chr1	159000129	159000465	stable
chr1	159170554	159171182	stable
chr1	159750295	159751426	stable
chr1	159769858	159770443	stable
chr1	159824327	159824908	stable
chr1	159824327	159824908	stable
chr1	159824327	159824908	stable
chr1	159824327	159824908	stable
chr1	159880072	159880627	stable
chr1	159893074	159893294	stable
chr1	159895148	159895734	stable
chr1	159915269	159915981	stable
chr1	160458146	160458776	stable
chr1	160616290	160617181	stable
chr1	160807219	160808040	stable
chr1	161037984	161038501	stable
chr1	161101995	161103031	stable
chr1	161195361	161195999	stable
chr1	161283941	161284668	stable
chr1	161500421	161501204	stable
chr1	161903427	161904343	stable
chr1	161993327	161994299	stable
chr1	162039239	162040040	stable
chr1	162121981	162122673	stable
chr1	162467327	162468407	stable
chr1	162530808	162532067	stable
chr1	162530808	162532067	stable
chr1	162760061	162760547	stable
chr1	163291214	163292182	stable
chr1	163291214	163292182	stable
chr1	163291214	163292182	stable
chr1	164527920	164528738	stable
chr1	164772579	164773069	stable
chr1	165599624	165600752	stable
chr1	165599624	165600752	stable
chr1	165667092	165668107	stable
chr1	165667092	165668107	stable
chr1	165737749	165738654	stable
chr1	165737749	165738654	stable
chr1	165840459	165841024	stable
chr1	166458771	166459843	stable
chr1	166642944	166643540	stable
chr1	166808231	166809532	stable
chr1	166844902	166845957	stable
chr1	166913536	166914182	stable
chr1	166916662	166917292	stable
chr1	166931504	166931941	stable
chr1	167189160	167191750	stable
chr1	167189160	167191750	stable
chr1	167298011	167298820	stable
chr1	167424127	167425344	stable
chr1	167690861	167691914	stable
chr1	167722166	167723045	stable
chr1	167904766	167906632	stable
chr1	167904766	167906632	stable
chr1	168105274	168106417	stable
chr1	168147804	168148879	stable
chr1	168194691	168196115	stable
chr1	168198260	168198590	stable
chr1	168687183	168687747	stable
chr1	168687183	168687747	stable
chr1	169013502	169013946	stable
chr1	169013502	169013946	stable
chr1	169014090	169014762	stable
chr1	169014090	169014762	stable
chr1	169027232	169027474	stable
chr1	169027232	169027474	stable
chr1	169074788	169076112	stable
chr1	169336706	169337622	stable
chr1	169336706	169337622	stable
chr1	169454464	169455585	stable
chr1	169555512	169555972	stable
chr1	169680589	169681512	stable
chr1	169680589	169681512	stable
chr1	169714475	169714879	stable
chr1	169714475	169714879	stable
chr1	169763555	169764551	stable
chr1	169763555	169764551	stable
chr1	169862336	169863631	stable
chr1	170043412	170044182	stable
chr1	170115972	170116399	stable
chr1	170119117	170119448	stable
chr1	170216917	170217664	stable
chr1	170431123	170431559	stable
chr1	170463518	170463961	stable
chr1	170500675	170501844	stable
chr1	170500675	170501844	stable
chr1	170609460	170610146	stable
chr1	170683327	170684053	stable
chr1	170936221	170936722	stable
chr1	171221588	171222067	stable
chr1	171282511	171283460	stable
chr1	171454048	171455603	stable
chr1	171614072	171614610	stable
chr1	171710494	171711986	stable
chr1	171750194	171750970	stable
chr1	171810227	171811203	stable
chr1	172113436	172114859	stable
chr1	172113436	172114859	stable
chr1	172113436	172114859	stable
chr1	172123749	172124091	stable
chr1	172149852	172150518	stable
chr1	172150549	172151090	stable
chr1	172154323	172154743	stable
chr1	172224053	172224833	stable
chr1	172311821	172312323	stable
chr1	172312537	172312866	stable
chr1	172327526	172328481	stable
chr1	172349899	172350430	stable
chr1	172349899	172350430	stable
chr1	172412727	172413634	stable
chr1	172412727	172413634	stable
chr1	172501428	172502788	stable
chr1	172631625	172632371	stable
chr1	172787470	172788734	stable
chr1	172852698	172853401	stable
chr1	172864306	172864625	stable
chr1	172875849	172876366	stable
chr1	172875849	172876366	stable
chr1	172908659	172909024	stable
chr1	172986967	172987359	stable
chr1	173027090	173027511	stable
chr1	173164651	173165337	stable
chr1	173174540	173175271	stable
chr1	173175850	173176286	stable
chr1	173389446	173389823	stable
chr1	173398606	173399596	stable
chr1	173400381	173400676	stable
chr1	173445787	173447107	stable
chr1	173445787	173447107	stable
chr1	173519933	173520360	stable
chr1	173572137	173572860	stable
chr1	173572137	173572860	stable
chr1	173572137	173572860	stable
chr1	173683860	173684835	stable
chr1	173793162	173794467	stable
chr1	173793162	173794467	stable
chr1	173836785	173838161	stable
chr1	173836785	173838161	stable
chr1	173974091	173974561	stable
chr1	173990687	173991828	stable
chr1	174128199	174129275	stable
chr1	174293801	174294809	stable
chr1	174758571	174759215	stable
chr1	174768519	174769366	stable
chr1	174784219	174785075	stable
chr1	174968323	174969763	stable
chr1	174992201	174993042	stable
chr1	175041302	175041924	stable
chr1	175161749	175162424	stable
chr1	175307532	175308129	stable
chr1	175448676	175449072	stable
chr1	175483328	175484275	stable
chr1	175568253	175568750	stable
chr1	175642380	175643257	stable
chr1	176175528	176176977	stable
chr1	176532786	176533120	stable
chr1	176670343	176671127	stable
chr1	176912439	176913449	stable
chr1	176965615	176965966	stable
chr1	176967293	176968003	stable
chr1	177091630	177092414	stable
chr1	177150525	177151357	stable
chr1	177225376	177226240	stable
chr1	177337392	177337812	stable
chr1	177915017	177915443	stable
chr1	177915017	177915443	stable
chr1	178062406	178063823	stable
chr1	178062406	178063823	stable
chr1	178069483	178069922	stable
chr1	178103201	178103571	stable
chr1	178161804	178162119	stable
chr1	178376823	178377220	stable
chr1	178454422	178455011	stable
chr1	178455532	178456393	stable
chr1	178511090	178512641	stable
chr1	178511090	178512641	stable
chr1	178693896	178695291	stable
chr1	178693896	178695291	stable
chr1	178695383	178695715	stable
chr1	178695383	178695715	stable
chr1	178994720	178995989	stable
chr1	179050606	179052090	stable
chr1	179198036	179199258	stable
chr1	179262503	179263435	stable
chr1	179334625	179335641	stable
chr1	179520368	179520806	stable
chr1	179520368	179520806	stable
chr1	179520997	179521400	stable
chr1	179520997	179521400	stable
chr1	179783764	179784752	stable
chr1	179851127	179852623	stable
chr1	179851127	179852623	stable
chr1	179923407	179924662	stable
chr1	179923407	179924662	stable
chr1	180123431	180124486	stable
chr1	180147060	180147431	stable
chr1	180157817	180158223	stable
chr1	180161337	180161688	stable
chr1	180163884	180164479	stable
chr1	180198567	180199625	stable
chr1	180471200	180472459	stable
chr1	180518112	180518465	stable
chr1	180600855	180601941	stable
chr1	180895450	180896080	stable
chr1	180899833	180900246	stable
chr1	180899833	180900246	stable
chr1	180915082	180915975	stable
chr1	180915082	180915975	stable
chr1	180950632	180951519	stable
chr1	181057494	181059509	stable
chr1	181149048	181149464	stable
chr1	182228273	182229017	stable
chr1	182360134	182361599	stable
chr1	182453466	182454372	stable
chr1	182573133	182573849	stable
chr1	182583875	182584606	stable
chr1	182991462	182993395	stable
chr1	183009062	183009843	stable
chr1	183039876	183040849	stable
chr1	183187842	183188745	stable
chr1	183439263	183439581	stable
chr1	183440148	183442190	stable
chr1	183440148	183442190	stable
chr1	183517227	183517759	stable
chr1	183549190	183549866	stable
chr1	183549190	183549866	stable
chr1	183774072	183774974	stable
chr1	183788898	183789172	stable
chr1	183811576	183812178	stable
chr1	183842782	183843348	stable
chr1	183857086	183857789	stable
chr1	183911949	183912598	stable
chr1	183925584	183926191	stable
chr1	184005605	184006934	stable
chr1	184020408	184021393	stable
chr1	184355435	184356983	stable
chr1	184357046	184357275	stable
chr1	184387801	184389222	stable
chr1	184536819	184537133	stable
chr1	184536819	184537133	stable
chr1	184579824	184580775	stable
chr1	184579824	184580775	stable
chr1	184723231	184724504	stable
chr1	185014223	185015523	stable
chr1	185125374	185126768	stable
chr1	185125374	185126768	stable
chr1	185139312	185139885	stable
chr1	185285249	185286070	stable
chr1	185286120	185287211	stable
chr1	185286120	185287211	stable
chr1	185528978	185529481	stable
chr1	185536024	185536549	stable
chr1	185834144	185834405	stable
chr1	185886850	185887130	stable
chr1	185956640	185957549	stable
chr1	186051302	186051834	stable
chr1	186071634	186072168	stable
chr1	186343631	186345244	stable
chr1	186343631	186345244	stable
chr1	186797641	186798830	stable
chr1	186807625	186808665	stable
chr1	186834433	186834728	stable
chr1	186955038	186955379	stable
chr1	187041472	187042859	stable
chr1	187154228	187154862	stable
chr1	188099279	188099901	stable
chr1	188688878	188689234	stable
chr1	188926254	188926600	stable
chr1	188927635	188928421	stable
chr1	190447199	190448411	stable
chr1	190447199	190448411	stable
chr1	190682325	190682728	stable
chr1	190919162	190919531	stable
chr1	190944974	190945314	stable
chr1	191852034	191852358	stable
chr1	192345437	192345965	stable
chr1	192485814	192486381	stable
chr1	192507878	192508530	stable
chr1	192544455	192545072	stable
chr1	192544455	192545072	stable
chr1	192578208	192579023	stable
chr1	192595378	192596327	stable
chr1	192777632	192778622	stable
chr1	192777632	192778622	stable
chr1	192858203	192858690	stable
chr1	192872251	192872558	stable
chr1	192873514	192874055	stable
chr1	193027611	193029345	stable
chr1	193027611	193029345	stable
chr1	193073609	193074926	stable
chr1	193090644	193091749	stable
chr1	193185993	193186538	stable
chr1	194799409	194800198	stable
chr1	194799409	194800198	stable
chr1	194834522	194834958	stable
chr1	196228322	196228967	stable
chr1	196620708	196621299	stable
chr1	196692341	196693284	stable
chr1	196837684	196837994	stable
chr1	196966614	196966931	stable
chr1	197031869	197032744	stable
chr1	197115155	197116260	stable
chr1	197296819	197297259	stable
chr1	197325922	197326398	stable
chr1	197360381	197361384	stable
chr1	197369050	197369737	stable
chr1	197404363	197404695	stable
chr1	197438980	197439513	stable
chr1	197439642	197440261	stable
chr1	197584149	197584616	stable
chr1	197713975	197714661	stable
chr1	197730798	197731170	stable
chr1	197730798	197731170	stable
chr1	197731248	197731609	stable
chr1	197743793	197745370	stable
chr1	197871433	197872446	stable
chr1	197888797	197889209	stable
chr1	198125787	198126986	stable
chr1	198127914	198128454	stable
chr1	198148586	198149077	stable
chr1	198567685	198568456	stable
chr1	198648043	198648516	stable
chr1	198648043	198648516	stable
chr1	198650929	198651542	stable
chr1	198898981	198899754	stable
chr1	198904015	198904985	stable
chr1	198906399	198906905	stable
chr1	198976562	198976912	stable
chr1	198979666	198979966	stable
chr1	199010514	199011155	stable
chr1	199998121	199998593	stable
chr1	200008230	200009072	stable
chr1	200223757	200224184	stable
chr1	200255019	200255656	stable
chr1	200271196	200271987	stable
chr1	200306603	200307410	stable
chr1	200306603	200307410	stable
chr1	200378440	200379587	stable
chr1	200378440	200379587	stable
chr1	200638426	200639802	stable
chr1	200707630	200709008	stable
chr1	200986450	200986840	stable
chr1	200988568	200988958	stable
chr1	200992472	200993108	stable
chr1	200992472	200993108	stable
chr1	200995914	200996234	stable
chr1	201024794	201025721	stable
chr1	201088947	201089544	stable
chr1	201108909	201109776	stable
chr1	201194114	201194504	stable
chr1	201194851	201195470	stable
chr1	201363779	201364381	stable
chr1	201437694	201438758	stable
chr1	201500562	201501336	stable
chr1	201500562	201501336	stable
chr1	201760440	201760932	stable
chr1	201760440	201760932	stable
chr1	201924282	201924977	stable
chr1	202210525	202211174	stable
chr1	202214109	202214532	stable
chr1	202216918	202217838	stable
chr1	202310551	202311407	stable
chr1	203104885	203105774	stable
chr1	203597916	203598258	stable
chr1	203642776	203643692	stable
chr1	204176236	204176560	stable
chr1	204653275	204654893	stable
chr1	204932019	204932435	stable
chr1	205253803	205254328	stable
chr1	205409620	205410581	stable
chr1	205409620	205410581	stable
chr1	205781559	205782752	stable
chr1	206328637	206329381	stable
chr1	206714624	206715418	stable
chr1	206714624	206715418	stable
chr1	206831473	206832142	stable
chr1	206837008	206837862	stable
chr1	206976603	206977140	stable
chr1	207494346	207495569	stable
chr1	207925095	207925899	stable
chr1	208046399	208047155	stable
chr1	208063570	208064535	stable
chr1	209941662	209942306	stable
chr1	209942553	209943153	stable
chr1	209957562	209958268	stable
chr1	210023606	210024111	stable
chr1	210501845	210502927	stable
chr1	210516648	210517443	stable
chr1	210799167	210800034	stable
chr1	210799167	210800034	stable
chr1	210805327	210805683	stable
chr1	210944366	210944744	stable
chr1	211023871	211024409	stable
chr1	211113484	211114037	stable
chr1	211113484	211114037	stable
chr1	211143557	211143877	stable
chr1	211143557	211143877	stable
chr1	211307039	211307835	stable
chr1	211307039	211307835	stable
chr1	211307039	211307835	stable
chr1	211307039	211307835	stable
chr1	211432070	211433307	stable
chr1	211433520	211434439	stable
chr1	211751101	211751380	stable
chr1	211751722	211753159	stable
chr1	211848522	211849444	stable
chr1	211889241	211889779	stable
chr1	212208235	212209456	stable
chr1	212208235	212209456	stable
chr1	212457990	212459773	stable
chr1	212731781	212732756	stable
chr1	212781564	212783122	stable
chr1	212872468	212874149	stable
chr1	213030932	213032328	stable
chr1	213030932	213032328	stable
chr1	213123613	213124474	stable
chr1	213131460	213132070	stable
chr1	213141730	213142453	stable
chr1	213154962	213155508	stable
chr1	213188419	213189378	stable
chr1	213224212	213225226	stable
chr1	213957115	213957856	stable
chr1	214160904	214161899	stable
chr1	214162025	214162669	stable
chr1	214453787	214455205	stable
chr1	214476448	214477294	stable
chr1	214600955	214601677	stable
chr1	214724279	214725633	stable
chr1	214776129	214776959	stable
chr1	215550120	215550727	stable
chr1	215740328	215741516	stable
chr1	215864507	215864930	stable
chr1	216036940	216037674	stable
chr1	216063648	216064421	stable
chr1	216063648	216064421	stable
chr1	216095251	216095807	stable
chr1	216130737	216131648	stable
chr1	216314192	216314976	stable
chr1	216394481	216395117	stable
chr1	216424243	216425187	stable
chr1	216499305	216499813	stable
chr1	216704518	216705327	stable
chr1	216774078	216775007	stable
chr1	216875530	216876086	stable
chr1	216894483	216894895	stable
chr1	216896668	216897020	stable
chr1	217065545	217066149	stable
chr1	217200198	217201319	stable
chr1	217216382	217216847	stable
chr1	217242797	217243412	stable
chr1	217804040	217804846	stable
chr1	217804040	217804846	stable
chr1	218457899	218459044	stable
chr1	218518269	218519688	stable
chr1	218518269	218519688	stable
chr1	218524628	218525404	stable
chr1	218539840	218540468	stable
chr1	218550433	218551217	stable
chr1	218582450	218582855	stable
chr1	219263896	219264618	stable
chr1	219346967	219348447	stable
chr1	219346967	219348447	stable
chr1	219946943	219947567	stable
chr1	219967551	219968167	stable
chr1	219985940	219986300	stable
chr1	220119152	220119701	stable
chr1	220262995	220263529	stable
chr1	220267186	220268055	stable
chr1	220445083	220446306	stable
chr1	220863408	220864151	stable
chr1	221051690	221052026	stable
chr1	221052192	221053630	stable
chr1	221052192	221053630	stable
chr1	221054721	221054939	stable
chr1	221881283	221881855	stable
chr1	221886284	221886853	stable
chr1	221915070	221916806	stable
chr1	222013826	222014269	stable
chr1	222061575	222062073	stable
chr1	222112930	222113387	stable
chr1	222208118	222208436	stable
chr1	222211197	222212058	stable
chr1	222762947	222763634	stable
chr1	222762947	222763634	stable
chr1	222790834	222792148	stable
chr1	222817078	222818139	stable
chr1	222885266	222886980	stable
chr1	222885266	222886980	stable
chr1	222987652	222988899	stable
chr1	222987652	222988899	stable
chr1	223316226	223316978	stable
chr1	223514369	223515562	stable
chr1	223536443	223537220	stable
chr1	223537276	223538281	stable
chr1	223805478	223805899	stable
chr1	223840178	223840707	stable
chr1	223899967	223900907	stable
chr1	223899967	223900907	stable
chr1	224033026	224034285	stable
chr1	224370517	224371751	stable
chr1	224811448	224812213	stable
chr1	225343874	225344446	stable
chr1	225437955	225438663	stable
chr1	225654815	225655882	stable
chr1	225965046	225966169	stable
chr1	226035774	226036348	stable
chr1	226053685	226054384	stable
chr1	226067544	226067882	stable
chr1	226864898	226865314	stable
chr1	227057967	227058963	stable
chr1	227127052	227128284	stable
chr1	227153694	227154118	stable
chr1	227505410	227506642	stable
chr1	228327500	228328470	stable
chr1	229546114	229547212	stable
chr1	229991733	229992410	stable
chr1	230247925	230248591	stable
chr1	230254011	230254646	stable
chr1	230258333	230258822	stable
chr1	230322651	230323219	stable
chr1	230415330	230415815	stable
chr1	230527853	230528287	stable
chr1	230889218	230890016	stable
chr1	230889218	230890016	stable
chr1	231113788	231115091	stable
chr1	231113788	231115091	stable
chr1	231663932	231664762	stable
chr1	231663932	231664762	stable
chr1	231663932	231664762	stable
chr1	231665702	231666221	stable
chr1	231665702	231666221	stable
chr1	231748219	231749521	stable
chr1	231762153	231763424	stable
chr1	231762153	231763424	stable
chr1	231976399	231976726	stable
chr1	232073108	232073577	stable
chr1	232073108	232073577	stable
chr1	232940917	232942071	stable
chr1	233417453	233418109	stable
chr1	233430677	233431685	stable
chr1	233430677	233431685	stable
chr1	233462840	233464460	stable
chr1	234238376	234238782	stable
chr1	234323842	234324638	stable
chr1	234366157	234366814	stable
chr1	234508761	234509786	stable
chr1	234508761	234509786	stable
chr1	234859117	234860516	stable
chr1	234978507	234979027	stable
chr1	234998674	234999108	stable
chr1	235098265	235098784	stable
chr1	235116248	235117156	stable
chr1	235324013	235325007	stable
chr1	235324013	235325007	stable
chr1	235491114	235492614	stable
chr1	235491114	235492614	stable
chr1	235530344	235531133	stable
chr1	235530344	235531133	stable
chr1	235667057	235668836	stable
chr1	235805249	235806258	stable
chr1	236029419	236031065	stable
chr1	236031256	236031604	stable
chr1	236305229	236306359	stable
chr1	236319813	236320423	stable
chr1	236322905	236323775	stable
chr1	236326773	236327155	stable
chr1	236444574	236445754	stable
chr1	236687025	236688438	stable
chr1	236687025	236688438	stable
chr1	236767297	236768349	stable
chr1	236958165	236959499	stable
chr1	237732344	237732889	stable
chr1	237813712	237814327	stable
chr1	237952890	237953388	stable
chr1	238027574	238028484	stable
chr1	238415438	238416034	stable
chr1	238493425	238494068	stable
chr1	238648325	238649503	stable
chr1	238648325	238649503	stable
chr1	238687285	238687664	stable
chr1	239748575	239748957	stable
chr1	239818254	239818827	stable
chr1	239882740	239883550	stable
chr1	239882740	239883550	stable
chr1	240042855	240043246	stable
chr1	240049425	240049859	stable
chr1	240061393	240061800	stable
chr1	240061393	240061800	stable
chr1	240254898	240255653	stable
chr1	240337139	240337797	stable
chr1	240618512	240619044	stable
chr1	240627860	240629254	stable
chr1	240666648	240667328	stable
chr1	240684755	240685033	stable
chr1	240739379	240740012	stable
chr1	240775092	240775930	stable
chr1	241111116	241111476	stable
chr1	241519884	241520860	stable
chr1	241519884	241520860	stable
chr1	241682272	241683424	stable
chr1	241694570	241695757	stable
chr1	241714982	241715964	stable
chr1	241761580	241762082	stable
chr1	241802859	241804045	stable
chr1	241802859	241804045	stable
chr1	242010961	242011999	stable
chr1	243417633	243419678	stable
chr1	243417633	243419678	stable
chr1	243427179	243427558	stable
chr1	243428077	243428336	stable
chr1	243432240	243433177	stable
chr1	243584554	243585601	stable
chr1	243636609	243637163	stable
chr1	243645514	243647018	stable
chr1	243658173	243658692	stable
chr1	243658173	243658692	stable
chr1	243669947	243670532	stable
chr1	243670686	243670995	stable
chr1	243671487	243672005	stable
chr1	243676242	243676624	stable
chr1	244210948	244212946	stable
chr1	244624411	244625107	stable
chr1	244815888	244817052	stable
chr1	244997764	244999222	stable
chr1	245132981	245134766	stable
chr1	245132981	245134766	stable
chr1	245319508	245320251	stable
chr1	245373231	245373755	stable
chr1	245473858	245474867	stable
chr1	245971272	245971980	stable
chr1	246064283	246064885	stable
chr1	246230794	246231480	stable
chr1	246382834	246383268	stable
chr1	246669907	246670933	stable
chr1	246729380	246730407	stable
chr1	246729380	246730407	stable
chr1	246845110	246845587	stable
chr1	246852808	246853389	stable
chr1	246887228	246888347	stable
chr1	246945485	246946323	stable
chr1	246945485	246946323	stable
chr1	246947841	246948783	stable
chr1	246947841	246948783	stable
chr1	246984495	246985284	stable
chr1	247094351	247095771	stable
chr1	247170679	247171639	stable
chr1	247170679	247171639	stable
chr1	247241351	247242357	stable
chr1	247241351	247242357	stable
chr1	247267136	247267986	stable
chr1	247373477	247374465	stable
chr1	247373477	247374465	stable
chr1	247486098	247486664	stable
chr1	247494225	247495947	stable
chr1	247578681	247579962	stable
chr1	248020276	248021325	stable
chr1	248129670	248130455	stable
chr1	248438361	248439053	stable
chr1	248860100	248860712	stable
chr1	248860100	248860712	stable
chr2	1158397	1158960	stable
chr2	1597566	1598599	stable
chr2	1974083	1974626	stable
chr2	3045668	3046453	stable
chr2	3104064	3104629	stable
chr2	3117529	3117984	stable
chr2	3199428	3200455	stable
chr2	3199428	3200455	stable
chr2	3257919	3258794	stable
chr2	3605551	3606543	stable
chr2	3605551	3606543	stable
chr2	3605551	3606543	stable
chr2	3707055	3707272	stable
chr2	3827577	3828746	stable
chr2	3885726	3886317	stable
chr2	5801294	5802088	stable
chr2	5801294	5802088	stable
chr2	5813297	5814177	stable
chr2	5813297	5814177	stable
chr2	5831378	5832791	stable
chr2	5831378	5832791	stable
chr2	5836134	5837608	stable
chr2	6121546	6122108	stable
chr2	6126980	6127288	stable
chr2	6449791	6451197	stable
chr2	6757673	6758466	stable
chr2	6904303	6904658	stable
chr2	7005262	7006426	stable
chr2	7005262	7006426	stable
chr2	7147637	7148788	stable
chr2	7154297	7154838	stable
chr2	8142845	8144206	stable
chr2	8142845	8144206	stable
chr2	8369634	8370233	stable
chr2	8369634	8370233	stable
chr2	8441973	8442663	stable
chr2	8443594	8444084	stable
chr2	8519935	8521064	stable
chr2	8627572	8628820	stable
chr2	8627572	8628820	stable
chr2	8627572	8628820	stable
chr2	8674892	8675612	stable
chr2	8685003	8685709	stable
chr2	8712770	8713221	stable
chr2	8723503	8724257	stable
chr2	8821857	8822439	stable
chr2	8821857	8822439	stable
chr2	9143145	9144701	stable
chr2	9282804	9283472	stable
chr2	9403609	9403907	stable
chr2	9832926	9833689	stable
chr2	9832926	9833689	stable
chr2	10281795	10282377	stable
chr2	10299539	10300170	stable
chr2	10299539	10300170	stable
chr2	10484115	10484640	stable
chr2	10565746	10566078	stable
chr2	11269794	11270524	stable
chr2	11837025	11837609	stable
chr2	11841900	11842613	stable
chr2	11884183	11884549	stable
chr2	11884183	11884549	stable
chr2	11886496	11887327	stable
chr2	12197167	12198187	stable
chr2	12210958	12211916	stable
chr2	12309251	12309690	stable
chr2	12309767	12310212	stable
chr2	12317161	12318351	stable
chr2	12324947	12325184	stable
chr2	12325889	12326444	stable
chr2	12332836	12333475	stable
chr2	12429122	12429492	stable
chr2	12552937	12553450	stable
chr2	12856558	12857299	stable
chr2	12857349	12857964	stable
chr2	12868349	12869149	stable
chr2	12997043	12997653	stable
chr2	13088771	13089899	stable
chr2	13334046	13334383	stable
chr2	13352044	13352627	stable
chr2	13400570	13400871	stable
chr2	13745101	13745977	stable
chr2	14172961	14173290	stable
chr2	14276140	14276439	stable
chr2	14277850	14278140	stable
chr2	14283537	14283992	stable
chr2	14374959	14375520	stable
chr2	14375665	14376171	stable
chr2	14434636	14434994	stable
chr2	14443479	14443895	stable
chr2	14534552	14535307	stable
chr2	15451661	15452040	stable
chr2	15700499	15701850	stable
chr2	15731565	15732572	stable
chr2	15834390	15834722	stable
chr2	15856559	15856865	stable
chr2	15857164	15857929	stable
chr2	15875142	15875650	stable
chr2	16084031	16084504	stable
chr2	16195868	16196703	stable
chr2	16195868	16196703	stable
chr2	16418670	16419016	stable
chr2	16507752	16508729	stable
chr2	17699163	17700224	stable
chr2	17699163	17700224	stable
chr2	17934423	17935915	stable
chr2	17934423	17935915	stable
chr2	18059101	18061007	stable
chr2	18093248	18094076	stable
chr2	18100036	18100873	stable
chr2	18147545	18148613	stable
chr2	18148642	18149033	stable
chr2	18426656	18426991	stable
chr2	18740954	18742217	stable
chr2	18740954	18742217	stable
chr2	19298871	19299507	stable
chr2	19502871	19503483	stable
chr2	19547168	19548285	stable
chr2	19547168	19548285	stable
chr2	19558090	19558578	stable
chr2	19673196	19673510	stable
chr2	19673636	19674366	stable
chr2	20100946	20102110	stable
chr2	20100946	20102110	stable
chr2	20251027	20252035	stable
chr2	20423133	20425754	stable
chr2	20646316	20647411	stable
chr2	20778586	20779608	stable
chr2	20840588	20840906	stable
chr2	20847403	20847875	stable
chr2	20850304	20851397	stable
chr2	20875521	20876409	stable
chr2	21021886	21023092	stable
chr2	21478748	21479320	stable
chr2	21601773	21602620	stable
chr2	21601773	21602620	stable
chr2	21724325	21725209	stable
chr2	21724325	21725209	stable
chr2	21784762	21785199	stable
chr2	21997577	21998184	stable
chr2	22032441	22032808	stable
chr2	22292933	22293401	stable
chr2	22629992	22630980	stable
chr2	22629992	22630980	stable
chr2	23420279	23420707	stable
chr2	23607868	23608306	stable
chr2	23675427	23676344	stable
chr2	23719682	23720397	stable
chr2	23755223	23756563	stable
chr2	23837488	23838122	stable
chr2	24162196	24162829	stable
chr2	24269909	24270644	stable
chr2	24269909	24270644	stable
chr2	24306683	24307848	stable
chr2	24306683	24307848	stable
chr2	24345910	24347124	stable
chr2	24345910	24347124	stable
chr2	25079747	25080062	stable
chr2	25194370	25195198	stable
chr2	25194370	25195198	stable
chr2	26832661	26833269	stable
chr2	27272780	27274891	stable
chr2	27272780	27274891	stable
chr2	27304008	27304522	stable
chr2	27938229	27938919	stable
chr2	28469997	28470687	stable
chr2	28632926	28633562	stable
chr2	30369255	30370905	stable
chr2	30453743	30455847	stable
chr2	30845198	30845807	stable
chr2	31148312	31149060	stable
chr2	31360232	31361952	stable
chr2	31441970	31442836	stable
chr2	32235336	32236451	stable
chr2	32235336	32236451	stable
chr2	32288126	32289369	stable
chr2	32390416	32391267	stable
chr2	32390416	32391267	stable
chr2	32502751	32503591	stable
chr2	32581549	32582799	stable
chr2	32650659	32651255	stable
chr2	32852663	32853677	stable
chr2	33123326	33123621	stable
chr2	33171340	33173014	stable
chr2	33176816	33177029	stable
chr2	33187708	33188167	stable
chr2	33497018	33497579	stable
chr2	33670016	33670432	stable
chr2	33700711	33701912	stable
chr2	33779707	33780531	stable
chr2	33779707	33780531	stable
chr2	33823597	33824947	stable
chr2	34009659	34010672	stable
chr2	34084820	34085492	stable
chr2	34098090	34098559	stable
chr2	34345743	34346665	stable
chr2	34887999	34888297	stable
chr2	35073655	35074138	stable
chr2	35137138	35137537	stable
chr2	36582520	36583840	stable
chr2	36583873	36585046	stable
chr2	36665628	36665905	stable
chr2	36668561	36669509	stable
chr2	36757512	36758604	stable
chr2	36824547	36825499	stable
chr2	36935120	36935709	stable
chr2	37016525	37017146	stable
chr2	37020154	37020462	stable
chr2	37193059	37194353	stable
chr2	37310956	37311991	stable
chr2	37310956	37311991	stable
chr2	37383366	37384514	stable
chr2	37424889	37425508	stable
chr2	37458193	37459226	stable
chr2	37458193	37459226	stable
chr2	37550941	37552531	stable
chr2	37550941	37552531	stable
chr2	37569902	37570268	stable
chr2	37571688	37572488	stable
chr2	37880887	37881403	stable
chr2	37898123	37900093	stable
chr2	37898123	37900093	stable
chr2	37940287	37940899	stable
chr2	37947598	37948054	stable
chr2	37961980	37963125	stable
chr2	38082484	38083010	stable
chr2	38152056	38153034	stable
chr2	38603375	38604857	stable
chr2	38725183	38725712	stable
chr2	38829454	38830482	stable
chr2	38892884	38894120	stable
chr2	38977499	38978954	stable
chr2	38977499	38978954	stable
chr2	39102494	39103441	stable
chr2	39102494	39103441	stable
chr2	39347311	39348617	stable
chr2	39351183	39351860	stable
chr2	39443695	39444374	stable
chr2	39604653	39605092	stable
chr2	39663528	39665094	stable
chr2	39663528	39665094	stable
chr2	39719005	39719752	stable
chr2	39847247	39847535	stable
chr2	39892901	39893648	stable
chr2	40005929	40006681	stable
chr2	40066363	40067032	stable
chr2	40078416	40079397	stable
chr2	40164777	40165902	stable
chr2	40255969	40257024	stable
chr2	40263297	40263896	stable
chr2	40328105	40328783	stable
chr2	40328105	40328783	stable
chr2	40332689	40333165	stable
chr2	40332689	40333165	stable
chr2	40354249	40354860	stable
chr2	40354249	40354860	stable
chr2	40470955	40471506	stable
chr2	40470955	40471506	stable
chr2	40471765	40472097	stable
chr2	40471765	40472097	stable
chr2	40506203	40506503	stable
chr2	40508467	40509001	stable
chr2	40509399	40510098	stable
chr2	40573292	40574504	stable
chr2	40677217	40677831	stable
chr2	40678132	40679684	stable
chr2	40716399	40717082	stable
chr2	42105982	42107093	stable
chr2	42274430	42275551	stable
chr2	42396188	42397560	stable
chr2	42588045	42589036	stable
chr2	42721009	42721569	stable
chr2	42721581	42721880	stable
chr2	42721935	42722460	stable
chr2	42795236	42796672	stable
chr2	42979410	42979847	stable
chr2	42981154	42981881	stable
chr2	43333106	43333601	stable
chr2	43352282	43352998	stable
chr2	43864159	43864663	stable
chr2	43912529	43912889	stable
chr2	44000971	44001732	stable
chr2	44394977	44396855	stable
chr2	44394977	44396855	stable
chr2	44394977	44396855	stable
chr2	45450682	45451095	stable
chr2	45451393	45452295	stable
chr2	45464992	45465592	stable
chr2	45918135	45918654	stable
chr2	45956850	45957478	stable
chr2	45961710	45962649	stable
chr2	46069550	46070879	stable
chr2	46087346	46088398	stable
chr2	46116189	46116602	stable
chr2	46578586	46579521	stable
chr2	47172794	47173189	stable
chr2	47205004	47205496	stable
chr2	47205833	47206223	stable
chr2	47206685	47207120	stable
chr2	47210313	47210937	stable
chr2	47270054	47270756	stable
chr2	47270792	47271068	stable
chr2	47283894	47285269	stable
chr2	47283894	47285269	stable
chr2	47311005	47311462	stable
chr2	47311005	47311462	stable
chr2	47348215	47348919	stable
chr2	47348215	47348919	stable
chr2	47402782	47404362	stable
chr2	47402782	47404362	stable
chr2	47735803	47736785	stable
chr2	47735803	47736785	stable
chr2	47747128	47748862	stable
chr2	47747128	47748862	stable
chr2	47778927	47779732	stable
chr2	47778927	47779732	stable
chr2	47861918	47862424	stable
chr2	47879388	47879933	stable
chr2	47885755	47886406	stable
chr2	47921830	47923175	stable
chr2	47925682	47925970	stable
chr2	47943553	47944245	stable
chr2	47951103	47952206	stable
chr2	47965353	47966027	stable
chr2	48009801	48011378	stable
chr2	48132380	48134345	stable
chr2	48132380	48134345	stable
chr2	48338319	48339465	stable
chr2	48541204	48542946	stable
chr2	48541204	48542946	stable
chr2	48667315	48668428	stable
chr2	48667315	48668428	stable
chr2	48675209	48676222	stable
chr2	48756940	48758013	stable
chr2	48756940	48758013	stable
chr2	48758200	48758844	stable
chr2	48758200	48758844	stable
chr2	48787680	48788122	stable
chr2	48787680	48788122	stable
chr2	48980391	48981031	stable
chr2	48980391	48981031	stable
chr2	48980391	48981031	stable
chr2	48981063	48981562	stable
chr2	48981063	48981562	stable
chr2	48981063	48981562	stable
chr2	49127922	49128657	stable
chr2	49133152	49133638	stable
chr2	49167722	49168233	stable
chr2	49264957	49265276	stable
chr2	49264957	49265276	stable
chr2	49297905	49298248	stable
chr2	49297905	49298248	stable
chr2	49488139	49488529	stable
chr2	49488139	49488529	stable
chr2	50167797	50168375	stable
chr2	50371182	50371779	stable
chr2	50434728	50435208	stable
chr2	50481794	50482188	stable
chr2	50490910	50491253	stable
chr2	50717646	50719002	stable
chr2	50719250	50719937	stable
chr2	50868654	50869150	stable
chr2	50973486	50974180	stable
chr2	50980357	50980649	stable
chr2	51392756	51393488	stable
chr2	52301224	52302202	stable
chr2	53037525	53037961	stable
chr2	53162248	53162846	stable
chr2	53994526	53995555	stable
chr2	53994526	53995555	stable
chr2	54013492	54014641	stable
chr2	54013492	54014641	stable
chr2	54197122	54198590	stable
chr2	54197122	54198590	stable
chr2	54324691	54325252	stable
chr2	54330868	54331263	stable
chr2	54342429	54343278	stable
chr2	54607721	54608279	stable
chr2	54682999	54684433	stable
chr2	54684678	54685114	stable
chr2	54784870	54786235	stable
chr2	54798077	54798537	stable
chr2	54816411	54817095	stable
chr2	54823213	54824053	stable
chr2	54845739	54846480	stable
chr2	54861187	54861547	stable
chr2	54861600	54862703	stable
chr2	54950296	54951339	stable
chr2	55276109	55277230	stable
chr2	55277312	55278075	stable
chr2	55330054	55330832	stable
chr2	55338896	55340331	stable
chr2	55450401	55451151	stable
chr2	55495964	55496654	stable
chr2	55509011	55510130	stable
chr2	55646354	55647593	stable
chr2	55746129	55747817	stable
chr2	55844195	55845197	stable
chr2	55845817	55846148	stable
chr2	55920362	55921230	stable
chr2	56098588	56099217	stable
chr2	56212470	56212959	stable
chr2	56212470	56212959	stable
chr2	56235882	56236751	stable
chr2	56235882	56236751	stable
chr2	56242849	56243319	stable
chr2	56242849	56243319	stable
chr2	56410719	56411869	stable
chr2	56410719	56411869	stable
chr2	56410719	56411869	stable
chr2	56565410	56565928	stable
chr2	56565410	56565928	stable
chr2	57986983	57987509	stable
chr2	58200816	58201283	stable
chr2	58273422	58274697	stable
chr2	58290731	58291784	stable
chr2	58467994	58468823	stable
chr2	58467994	58468823	stable
chr2	58654697	58655104	stable
chr2	58655363	58656231	stable
chr2	58798320	58798722	stable
chr2	58943841	58944914	stable
chr2	58967514	58968081	stable
chr2	58985133	58985590	stable
chr2	58989383	58989755	stable
chr2	59093209	59093580	stable
chr2	59376423	59376928	stable
chr2	59466192	59466671	stable
chr2	59466192	59466671	stable
chr2	59466192	59466671	stable
chr2	59466192	59466671	stable
chr2	59515566	59516192	stable
chr2	59515566	59516192	stable
chr2	59640818	59641765	stable
chr2	59640818	59641765	stable
chr2	59802038	59802676	stable
chr2	59802038	59802676	stable
chr2	59821674	59822337	stable
chr2	59821674	59822337	stable
chr2	59849599	59850303	stable
chr2	59849599	59850303	stable
chr2	60080194	60080727	stable
chr2	60224042	60224280	stable
chr2	60225360	60226053	stable
chr2	60327092	60327650	stable
chr2	60577968	60578791	stable
chr2	60578941	60579481	stable
chr2	60579556	60579929	stable
chr2	60583053	60583796	stable
chr2	60585614	60585978	stable
chr2	60593056	60593781	stable
chr2	60618219	60618796	stable
chr2	60627599	60628395	stable
chr2	60640401	60641479	stable
chr2	60666351	60667063	stable
chr2	60734581	60734920	stable
chr2	60771220	60771602	stable
chr2	60772044	60772737	stable
chr2	60777291	60778234	stable
chr2	60780642	60782007	stable
chr2	60983146	60984206	stable
chr2	61107993	61109076	stable
chr2	61107993	61109076	stable
chr2	61292627	61293739	stable
chr2	61403998	61405228	stable
chr2	61408639	61408962	stable
chr2	61697553	61699009	stable
chr2	61720507	61721229	stable
chr2	61763717	61764081	stable
chr2	61764960	61766215	stable
chr2	62080796	62081442	stable
chr2	62115241	62116225	stable
chr2	62115241	62116225	stable
chr2	62132532	62133333	stable
chr2	62266367	62266853	stable
chr2	62356547	62357582	stable
chr2	62356547	62357582	stable
chr2	62367969	62368263	stable
chr2	62367969	62368263	stable
chr2	62369161	62369555	stable
chr2	62369161	62369555	stable
chr2	62422552	62424008	stable
chr2	62732684	62733785	stable
chr2	62932255	62933491	stable
chr2	63035747	63035985	stable
chr2	63277149	63278250	stable
chr2	63446282	63446692	stable
chr2	63815222	63816411	stable
chr2	63815222	63816411	stable
chr2	64067469	64069143	stable
chr2	64102967	64103685	stable
chr2	64245744	64246815	stable
chr2	64370822	64371936	stable
chr2	64370822	64371936	stable
chr2	64455195	64455843	stable
chr2	64680825	64681944	stable
chr2	64680825	64681944	stable
chr2	64716089	64717049	stable
chr2	64863471	64864070	stable
chr2	64880324	64881652	stable
chr2	64977797	64978905	stable
chr2	65173171	65173952	stable
chr2	65215390	65217169	stable
chr2	65215390	65217169	stable
chr2	65291884	65292644	stable
chr2	65308280	65308868	stable
chr2	65308280	65308868	stable
chr2	65357073	65357957	stable
chr2	65454350	65455764	stable
chr2	65597748	65598295	stable
chr2	65657606	65659024	stable
chr2	65659212	65660143	stable
chr2	65781865	65782865	stable
chr2	65781865	65782865	stable
chr2	65861535	65861851	stable
chr2	65861535	65861851	stable
chr2	65889334	65890040	stable
chr2	66146604	66147233	stable
chr2	66312394	66313778	stable
chr2	66463268	66463802	stable
chr2	66661148	66661705	stable
chr2	66661989	66662603	stable
chr2	66704291	66704945	stable
chr2	66752691	66753166	stable
chr2	66881326	66881774	stable
chr2	66948829	66949416	stable
chr2	67187469	67187959	stable
chr2	67624200	67625254	stable
chr2	67624200	67625254	stable
chr2	67806363	67806956	stable
chr2	67843825	67844499	stable
chr2	67898530	67899161	stable
chr2	68052383	68053021	stable
chr2	68478218	68478808	stable
chr2	68478912	68480366	stable
chr2	68612547	68613038	stable
chr2	68694069	68695102	stable
chr2	68694069	68695102	stable
chr2	68906536	68906915	stable
chr2	68941941	68942830	stable
chr2	68961762	68962526	stable
chr2	69016635	69017199	stable
chr2	69036470	69037384	stable
chr2	69056352	69057205	stable
chr2	69240008	69241094	stable
chr2	69870504	69871728	stable
chr2	69870504	69871728	stable
chr2	70141337	70142461	stable
chr2	70484591	70486045	stable
chr2	70994099	70995656	stable
chr2	71356931	71358231	stable
chr2	71356931	71358231	stable
chr2	71825669	71826550	stable
chr2	73143039	73143591	stable
chr2	73181066	73181930	stable
chr2	73201306	73201798	stable
chr2	73297664	73299466	stable
chr2	73452703	73453018	stable
chr2	73460197	73460987	stable
chr2	73460197	73460987	stable
chr2	73511086	73512681	stable
chr2	73612596	73613754	stable
chr2	73612596	73613754	stable
chr2	74006740	74007513	stable
chr2	74197724	74198644	stable
chr2	74259276	74260074	stable
chr2	74264514	74265053	stable
chr2	74425378	74426541	stable
chr2	74425378	74426541	stable
chr2	74648485	74649488	stable
chr2	74648485	74649488	stable
chr2	74648485	74649488	stable
chr2	74684456	74685716	stable
chr2	74684456	74685716	stable
chr2	74684456	74685716	stable
chr2	74709291	74710645	stable
chr2	74709291	74710645	stable
chr2	74880924	74881894	stable
chr2	75060829	75061379	stable
chr2	75060829	75061379	stable
chr2	75185346	75186285	stable
chr2	75703474	75704566	stable
chr2	75703474	75704566	stable
chr2	75787765	75788311	stable
chr2	75873576	75874577	stable
chr2	75937423	75938291	stable
chr2	76534616	76535041	stable
chr2	76535370	76535701	stable
chr2	76535824	76536065	stable
chr2	76563929	76564698	stable
chr2	76618588	76619201	stable
chr2	76622749	76623362	stable
chr2	76976937	76977658	stable
chr2	77088609	77089383	stable
chr2	77180693	77181265	stable
chr2	77282099	77282408	stable
chr2	77687002	77687563	stable
chr2	77749306	77749642	stable
chr2	77765098	77765550	stable
chr2	77780139	77780405	stable
chr2	79446566	79446876	stable
chr2	79602950	79603511	stable
chr2	79724537	79725608	stable
chr2	79854197	79854770	stable
chr2	79929873	79930637	stable
chr2	80162935	80163231	stable
chr2	80163457	80163807	stable
chr2	80257301	80257657	stable
chr2	80257301	80257657	stable
chr2	80300194	80300665	stable
chr2	80344514	80344974	stable
chr2	80377159	80377463	stable
chr2	80378128	80378600	stable
chr2	80469474	80470009	stable
chr2	80472077	80472382	stable
chr2	80473576	80474030	stable
chr2	80531326	80531965	stable
chr2	80531326	80531965	stable
chr2	80549399	80549961	stable
chr2	80553386	80553755	stable
chr2	80590993	80591446	stable
chr2	80592890	80593418	stable
chr2	80964134	80964764	stable
chr2	81090174	81090879	stable
chr2	84685665	84687207	stable
chr2	84743163	84743880	stable
chr2	85060001	85060508	stable
chr2	85073056	85074057	stable
chr2	85109244	85109554	stable
chr2	85115786	85116387	stable
chr2	85121489	85122319	stable
chr2	85125554	85125944	stable
chr2	85132243	85133466	stable
chr2	85132243	85133466	stable
chr2	85359965	85361176	stable
chr2	85482487	85482890	stable
chr2	85554853	85555633	stable
chr2	85632480	85633114	stable
chr2	85635514	85636270	stable
chr2	85805335	85805932	stable
chr2	85829440	85830323	stable
chr2	85829440	85830323	stable
chr2	86114839	86115077	stable
chr2	86263147	86263948	stable
chr2	86265351	86265881	stable
chr2	86466390	86466850	stable
chr2	86560970	86561650	stable
chr2	86669773	86670090	stable
chr2	86850074	86851234	stable
[truncated: 32,641 more rows]
