# Supplementary material for: NSD2 E1099K drives relapse in pediatric acute lymphoblastic leukemia by disrupting 3D chromatin organization
Source: Genome Biol. 2023 Apr 4;24:64. doi: 10.1186/s13059-023-02905-0 (PMC10071675; doi:10.1186/s13059-023-02905-0)
Supplement: Supplementary file 3 — Additional file 3. AB_genomic_loci.bed LOLA Analysis File of ATAC-seq peaks with A to B compartment switch. [file 13059_2023_2905_MOESM3_ESM.bed]

chr1	50230149	50231119	decreased
chr1	50237423	50238162	decreased
chr1	56851005	56851428	decreased
chr1	57110582	57111392	decreased
chr1	57110582	57111392	decreased
chr1	58202483	58203071	decreased
chr1	58615004	58615302	decreased
chr1	58888057	58888455	decreased
chr1	61005562	61005905	decreased
chr1	85527443	85528313	decreased
chr1	85666037	85667632	decreased
chr1	91869657	91870521	decreased
chr1	95006863	95008008	decreased
chr1	113932494	113933946	decreased
chr1	118568579	118568818	decreased
chr1	118630389	118630812	decreased
chr1	119502388	119503240	decreased
chr1	119543909	119544555	decreased
chr1	119769628	119770641	decreased
chr1	119869767	119870515	decreased
chr1	120190201	120191319	decreased
chr1	120190201	120191319	decreased
chr1	159170554	159171182	decreased
chr1	162121981	162122673	decreased
chr1	163038955	163039425	decreased
chr1	164629426	164630142	decreased
chr1	164689640	164690625	decreased
chr1	165257175	165258387	decreased
chr1	181397431	181397661	decreased
chr1	208385236	208385623	decreased
chr1	214072648	214073181	decreased
chr1	214087738	214088049	decreased
chr1	214160904	214161899	decreased
chr1	220701268	220702585	decreased
chr1	223414175	223414681	decreased
chr1	225167604	225168558	decreased
chr1	233275879	233276497	decreased
chr1	236558220	236559224	decreased
chr1	242687390	242688442	decreased
chr1	244012421	244014648	decreased
chr1	245373231	245373755	decreased
chr1	245526851	245527597	decreased
chr2	16079840	16080987	decreased
chr2	16079840	16080987	decreased
chr2	18258777	18259554	decreased
chr2	18340993	18341629	decreased
chr2	18349034	18349689	decreased
chr2	29537611	29538440	decreased
chr2	30144185	30144811	decreased
chr2	54557337	54558333	decreased
chr2	54599379	54599701	decreased
chr2	71453844	71454785	decreased
chr2	71789466	71790087	decreased
chr2	72803473	72803931	decreased
chr2	73052444	73053343	decreased
chr2	105760160	105760627	decreased
chr2	106039387	106039651	decreased
chr2	107576513	107576768	decreased
chr2	107576917	107577559	decreased
chr2	107611963	107612517	decreased
chr2	107612836	107613197	decreased
chr2	133173582	133174501	decreased
chr2	133403428	133403963	decreased
chr2	149632569	149633588	decreased
chr2	149822181	149822939	decreased
chr2	151341594	151343570	decreased
chr2	151344086	151344465	decreased
chr2	151385341	151386067	decreased
chr2	158638379	158638999	decreased
chr2	158870249	158870852	decreased
chr2	158898760	158899837	decreased
chr2	159047503	159048141	decreased
chr2	159070986	159071323	decreased
chr2	159172084	159172941	decreased
chr2	162849033	162849395	decreased
chr2	165747033	165747732	decreased
chr2	165789970	165790401	decreased
chr2	166229902	166230455	decreased
chr2	166385363	166386169	decreased
chr2	166451351	166451860	decreased
chr2	166466883	166467571	decreased
chr2	171363881	171364602	decreased
chr2	171570893	171571389	decreased
chr2	192109785	192111116	decreased
chr2	192109785	192111116	decreased
chr2	192186539	192187297	decreased
chr2	197457259	197458526	decreased
chr2	197790685	197792121	decreased
chr2	198722523	198723244	decreased
chr2	198753744	198754108	decreased
chr2	207139136	207140528	decreased
chr2	207307894	207308863	decreased
chr2	207321692	207322362	decreased
chr2	207371892	207372232	decreased
chr2	207938858	207939312	decreased
chr2	207955087	207955647	decreased
chr2	207976300	207976830	decreased
chr2	208007966	208008939	decreased
chr2	223182761	223183430	decreased
chr2	224903234	224904708	decreased
chr3	3338388	3339131	decreased
chr3	3349079	3349590	decreased
chr3	12045642	12045942	decreased
chr3	39850533	39851778	decreased
chr3	40110311	40110825	decreased
chr3	53650287	53651241	decreased
chr3	64671366	64672486	decreased
chr3	64673323	64673984	decreased
chr3	65717831	65718344	decreased
chr3	65922757	65923392	decreased
chr3	65922757	65923392	decreased
chr3	69788230	69789429	decreased
chr3	69852849	69853443	decreased
chr3	98619802	98621038	decreased
chr3	100210927	100211738	decreased
chr3	107149783	107150977	decreased
chr3	114172769	114173415	decreased
chr3	114173535	114174070	decreased
chr3	114377878	114378619	decreased
chr3	114405403	114405967	decreased
chr3	114465299	114465699	decreased
chr3	115578582	115579070	decreased
chr3	115666127	115666767	decreased
chr3	119812710	119814696	decreased
chr3	119812710	119814696	decreased
chr3	119826565	119827293	decreased
chr3	120169129	120170342	decreased
chr3	124503505	124504119	decreased
chr3	130568926	130569665	decreased
chr3	130801753	130802487	decreased
chr3	130893582	130893956	decreased
chr3	131100063	131101097	decreased
chr3	131100063	131101097	decreased
chr3	134378436	134378853	decreased
chr3	134860460	134860955	decreased
chr3	138080322	138080938	decreased
chr3	138115198	138116049	decreased
chr3	139258256	139258889	decreased
chr3	139396298	139397009	decreased
chr3	139653838	139655051	decreased
chr3	140769842	140770751	decreased
chr3	140949913	140951074	decreased
chr3	142682015	142682979	decreased
chr3	142682015	142682979	decreased
chr3	149273630	149274103	decreased
chr3	149289098	149289523	decreased
chr3	149375525	149376585	decreased
chr3	149375525	149376585	decreased
chr3	149740438	149741395	decreased
chr3	156009142	156009810	decreased
chr3	156068566	156068884	decreased
chr3	156078717	156079126	decreased
chr3	156106105	156107231	decreased
chr3	156143395	156143919	decreased
chr3	156534425	156535494	decreased
chr3	156543661	156544748	decreased
chr3	156696152	156696947	decreased
chr3	159480833	159482412	decreased
chr3	159482597	159483518	decreased
chr3	159482597	159483518	decreased
chr3	159549758	159550369	decreased
chr3	159562234	159562498	decreased
chr3	159562234	159562498	decreased
chr3	159570189	159571036	decreased
chr3	159570189	159571036	decreased
chr3	159578494	159579089	decreased
chr3	159578494	159579089	decreased
chr3	159706284	159707124	decreased
chr3	159706284	159707124	decreased
chr3	159942855	159943914	decreased
chr3	160472554	160474183	decreased
chr3	160527719	160528442	decreased
chr3	160603491	160604042	decreased
chr3	160690785	160691236	decreased
chr3	160698977	160699473	decreased
chr3	160822463	160823360	decreased
chr3	167966505	167968226	decreased
chr3	170625976	170626680	decreased
chr3	171175955	171176357	decreased
chr3	171177882	171178869	decreased
chr3	171177882	171178869	decreased
chr3	185080696	185081135	decreased
chr3	186423803	186424370	decreased
chr3	190056951	190057293	decreased
chr4	17491441	17491808	decreased
chr4	55523838	55524428	decreased
chr4	55524501	55525226	decreased
chr4	55956133	55956469	decreased
chr4	73161668	73162095	decreased
chr4	73185058	73185781	decreased
chr4	73433497	73434393	decreased
chr4	73434627	73435468	decreased
chr4	79241319	79242052	decreased
chr4	85886810	85888471	decreased
chr4	85886810	85888471	decreased
chr4	86935750	86936213	decreased
chr4	86945599	86946063	decreased
chr4	86953781	86954682	decreased
chr4	86977111	86977399	decreased
chr4	87050653	87051360	decreased
chr4	87144514	87145078	decreased
chr4	87182777	87183191	decreased
chr4	87200417	87200795	decreased
chr4	87201468	87201764	decreased
chr4	87281064	87281738	decreased
chr4	89801707	89802767	decreased
chr4	90750560	90751271	decreased
chr4	90757945	90759084	decreased
chr4	90757945	90759084	decreased
chr4	90759342	90759556	decreased
chr4	90759342	90759556	decreased
chr4	95724391	95724676	decreased
chr4	95725842	95726332	decreased
chr4	95822419	95822856	decreased
chr4	101318058	101318619	decreased
chr4	101342415	101343029	decreased
chr4	101379794	101380411	decreased
chr4	101438914	101439673	decreased
chr4	110279994	110280764	decreased
chr4	110891127	110891655	decreased
chr4	111436783	111437194	decreased
chr4	113738958	113739973	decreased
chr4	113973582	113974240	decreased
chr4	114068048	114068562	decreased
chr4	114178914	114179793	decreased
chr4	115519361	115521056	decreased
chr4	115524609	115525015	decreased
chr4	120508991	120509487	decreased
chr4	120548187	120549361	decreased
chr4	120549440	120550578	decreased
chr4	121993163	121994374	decreased
chr4	129375447	129376131	decreased
chr4	141347932	141349121	decreased
chr4	141942588	141943724	decreased
chr4	142053707	142054974	decreased
chr4	142557117	142558502	decreased
chr4	143738595	143739167	decreased
chr4	143767181	143768341	decreased
chr4	150999135	151000549	decreased
chr4	164253920	164254461	decreased
chr4	165797834	165798657	decreased
chr4	167817233	167817800	decreased
chr4	168143053	168143651	decreased
chr4	168154812	168156087	decreased
chr4	169432837	169433610	decreased
chr4	169506523	169507018	decreased
chr4	169552355	169553141	decreased
chr4	169555452	169556005	decreased
chr4	169576418	169576758	decreased
chr4	169714625	169715414	decreased
chr4	169752923	169753847	decreased
chr4	169770107	169770516	decreased
chr4	169798838	169799716	decreased
chr4	170947250	170948131	decreased
chr4	170948313	170948909	decreased
chr4	173229089	173229962	decreased
chr4	173241182	173242218	decreased
chr4	173575680	173576060	decreased
chr4	174569019	174569431	decreased
chr4	176922984	176923903	decreased
chr4	177711104	177711575	decreased
chr4	177713376	177714410	decreased
chr4	184779106	184779771	decreased
chr4	186672604	186673326	decreased
chr4	186696336	186696799	decreased
chr4	186732725	186733765	decreased
chr4	186817862	186818634	decreased
chr4	187025652	187026233	decreased
chr5	7756133	7757204	decreased
chr5	7779149	7779892	decreased
chr5	7794379	7794798	decreased
chr5	31962472	31963003	decreased
chr5	38311888	38312586	decreased
chr5	38556211	38557459	decreased
chr5	38556211	38557459	decreased
chr5	38845921	38846244	decreased
chr5	39424796	39425584	decreased
chr5	39461048	39461710	decreased
chr5	54829953	54831313	decreased
chr5	58633027	58633486	decreased
chr5	58634300	58634647	decreased
chr5	58663735	58663942	decreased
chr5	58676147	58676658	decreased
chr5	58858501	58859293	decreased
chr5	58916259	58917153	decreased
chr5	58957699	58958060	decreased
chr5	59095267	59095746	decreased
chr5	59160409	59160857	decreased
chr5	59458892	59459839	decreased
chr5	59480246	59480870	decreased
chr5	59544589	59545229	decreased
chr5	59711916	59712588	decreased
chr5	59732316	59732980	decreased
chr5	61032751	61033045	decreased
chr5	66299737	66300662	decreased
chr5	66299737	66300662	decreased
chr5	66299737	66300662	decreased
chr5	66299737	66300662	decreased
chr5	72921468	72922527	decreased
chr5	75471685	75472334	decreased
chr5	89825046	89826195	decreased
chr5	89846733	89847610	decreased
chr5	90168716	90169424	decreased
chr5	90374818	90375422	decreased
chr5	90410194	90410733	decreased
chr5	90458224	90458910	decreased
chr5	94304247	94304575	decreased
chr5	94362873	94363850	decreased
chr5	94384293	94384966	decreased
chr5	94417135	94417739	decreased
chr5	94422724	94424126	decreased
chr5	94497559	94498683	decreased
chr5	95469364	95469945	decreased
chr5	95469364	95469945	decreased
chr5	95582761	95583415	decreased
chr5	95672136	95672435	decreased
chr5	95767282	95767729	decreased
chr5	95769731	95770280	decreased
chr5	95775206	95776113	decreased
chr5	108063007	108064510	decreased
chr5	108084020	108085218	decreased
chr5	108194471	108195148	decreased
chr5	110408559	110409402	decreased
chr5	110427713	110428699	decreased
chr5	110427713	110428699	decreased
chr5	110559395	110560694	decreased
chr5	110590049	110590776	decreased
chr5	111754849	111756346	decreased
chr5	111754849	111756346	decreased
chr5	112453473	112453770	decreased
chr5	112629740	112630853	decreased
chr5	112666268	112666582	decreased
chr5	113754053	113754999	decreased
chr5	113785403	113786129	decreased
chr5	114631571	114632758	decreased
chr5	121751213	121751553	decreased
chr5	121771461	121771830	decreased
chr5	121774835	121775166	decreased
chr5	122370719	122372880	decreased
chr5	122443037	122443859	decreased
chr5	122499488	122500198	decreased
chr5	122499488	122500198	decreased
chr5	125709302	125709967	decreased
chr5	125785446	125785937	decreased
chr5	126655850	126656714	decreased
chr5	126736176	126736634	decreased
chr5	126736698	126737404	decreased
chr5	126746550	126747173	decreased
chr5	146772582	146773377	decreased
chr5	146816609	146817359	decreased
chr5	146858714	146859387	decreased
chr5	146889248	146889893	decreased
chr5	147052921	147053242	decreased
chr5	158839247	158840032	decreased
chr5	159159111	159159659	decreased
chr5	159343154	159343844	decreased
chr5	173617053	173617488	decreased
chr6	1890428	1890698	decreased
chr6	2127631	2128289	decreased
chr6	7726958	7727654	decreased
chr6	10855385	10855907	decreased
chr6	10901865	10902474	decreased
chr6	10901865	10902474	decreased
chr6	10982151	10982449	decreased
chr6	11537452	11538664	decreased
chr6	12290225	12290831	decreased
chr6	16322877	16323343	decreased
chr6	16683918	16684979	decreased
chr6	16760044	16761238	decreased
chr6	16761559	16762565	decreased
chr6	25367290	25367928	decreased
chr6	25413720	25414124	decreased
chr6	27218895	27219766	decreased
chr6	29595715	29596229	decreased
chr6	29596456	29596716	decreased
chr6	38275509	38275891	decreased
chr6	46432979	46433551	decreased
chr6	46458467	46459989	decreased
chr6	46522523	46523206	decreased
chr6	46523830	46524444	decreased
chr6	46620419	46621312	decreased
chr6	46620419	46621312	decreased
chr6	56407111	56408190	decreased
chr6	56524853	56525386	decreased
chr6	56536568	56537192	decreased
chr6	56707684	56709284	decreased
chr6	56716393	56717102	decreased
chr6	56819326	56821020	decreased
chr6	56819326	56821020	decreased
chr6	71122568	71123956	decreased
chr6	84418092	84419357	decreased
chr6	88875526	88876954	decreased
chr6	98116542	98117555	decreased
chr6	98328643	98328973	decreased
chr6	118228015	118229663	decreased
chr6	118313992	118314491	decreased
chr6	118314896	118315399	decreased
chr6	118409755	118410152	decreased
chr6	118422816	118423730	decreased
chr6	118508307	118509272	decreased
chr6	118638216	118639380	decreased
chr6	118874317	118874691	decreased
chr6	118971624	118973215	decreased
chr6	119026979	119027546	decreased
chr6	133563779	133564263	decreased
chr6	143381336	143382440	decreased
chr6	143832219	143833178	decreased
chr6	143857565	143858866	decreased
chr6	143998987	143999526	decreased
chr6	144080613	144081184	decreased
chr6	144163891	144165116	decreased
chr6	144163891	144165116	decreased
chr6	144384754	144386027	decreased
chr6	144416389	144417704	decreased
chr6	144471084	144472101	decreased
chr6	147424768	147425228	decreased
chr6	147829326	147829904	decreased
chr6	147851405	147851953	decreased
chr6	148037368	148037849	decreased
chr6	151004316	151004948	decreased
chr6	151005862	151006615	decreased
chr6	151041812	151042362	decreased
chr6	151044930	151045392	decreased
chr6	152127915	152129045	decreased
chr6	152168217	152168536	decreased
chr6	152188600	152189034	decreased
chr6	160883471	160884150	decreased
chr6	165934850	165935203	decreased
chr6	166029161	166030145	decreased
chr6	166075537	166077002	decreased
chr6	166094858	166095309	decreased
chr6	166219885	166220342	decreased
chr7	29724352	29725382	decreased
chr7	29724352	29725382	decreased
chr7	32767561	32768695	decreased
chr7	32767561	32768695	decreased
chr7	33631113	33631520	decreased
chr7	33943806	33945325	decreased
chr7	33957892	33958789	decreased
chr7	34106566	34106954	decreased
chr7	76957495	76957946	decreased
chr7	76980789	76981425	decreased
chr7	95625069	95625922	decreased
chr7	95645938	95646511	decreased
chr7	106684764	106685782	decreased
chr7	107643247	107643955	decreased
chr7	111593638	111594080	decreased
chr7	111595049	111595292	decreased
chr7	111627374	111627945	decreased
chr7	111667991	111668384	decreased
chr7	111720490	111720893	decreased
chr7	111720983	111721634	decreased
chr7	140895512	140895973	decreased
chr7	140990824	140991677	decreased
chr7	141028104	141028470	decreased
chr7	141679268	141679851	decreased
chr7	141794458	141794911	decreased
chr7	142333963	142334507	decreased
chr7	142334644	142335161	decreased
chr7	142447820	142448454	decreased
chr7	156340363	156341218	decreased
chr8	26610247	26610859	decreased
chr8	53042804	53043381	decreased
chr8	53063034	53063874	decreased
chr8	53063034	53063874	decreased
chr8	53071323	53071677	decreased
chr8	53081538	53081848	decreased
chr8	53089494	53090009	decreased
chr8	67358317	67358815	decreased
chr8	70745088	70747480	decreased
chr8	70745088	70747480	decreased
chr8	73163517	73164285	decreased
chr8	73448600	73449790	decreased
chr8	73517290	73517602	decreased
chr8	73560249	73560821	decreased
chr8	73659285	73659732	decreased
chr8	73784305	73785070	decreased
chr8	74364202	74364641	decreased
chr8	75041705	75042511	decreased
chr8	75109825	75111748	decreased
chr8	75114495	75114749	decreased
chr8	75232851	75234257	decreased
chr8	75232851	75234257	decreased
chr8	75262436	75263173	decreased
chr8	80730564	80731066	decreased
chr8	95274128	95274800	decreased
chr8	96575032	96575418	decreased
chr8	96654078	96654606	decreased
chr8	96814067	96814562	decreased
chr8	97157117	97158271	decreased
chr8	97167612	97168346	decreased
chr8	97505673	97507745	decreased
chr8	118893629	118894310	decreased
chr8	118903132	118903362	decreased
chr8	118930542	118931220	decreased
chr8	118953060	118953616	decreased
chr8	118981886	118982595	decreased
chr8	119963678	119964753	decreased
chr8	120428132	120429531	decreased
chr8	122711224	122711524	decreased
chr8	122736294	122737246	decreased
chr8	122796632	122797321	decreased
chr8	127500293	127500928	decreased
chr8	139160898	139161228	decreased
chr8	139201006	139201851	decreased
chr9	4490005	4490756	decreased
chr9	4562785	4563718	decreased
chr9	4562785	4563718	decreased
chr9	4678752	4680247	decreased
chr9	16004658	16004997	decreased
chr9	16030473	16031099	decreased
chr9	16031406	16031981	decreased
chr9	17667192	17667562	decreased
chr9	17669196	17669620	decreased
chr9	18910773	18911335	decreased
chr9	18947939	18948668	decreased
chr9	18976644	18977224	decreased
chr9	20356359	20356620	decreased
chr9	20872564	20873074	decreased
chr9	73864617	73864999	decreased
chr9	73884193	73884466	decreased
chr9	75384285	75385026	decreased
chr9	79791798	79792896	decreased
chr9	80048635	80048977	decreased
chr9	80091084	80091509	decreased
chr9	80129807	80130669	decreased
chr9	80346912	80347352	decreased
chr9	80442155	80442660	decreased
chr9	80524144	80524640	decreased
chr9	80550728	80551304	decreased
chr9	80612448	80613169	decreased
chr9	80646407	80647507	decreased
chr9	87324302	87325092	decreased
chr9	87375941	87376620	decreased
chr9	89563370	89563764	decreased
chr9	90497611	90498000	decreased
chr9	93404999	93405456	decreased
chr9	101332826	101333318	decreased
chr9	101494700	101495415	decreased
chr9	102130553	102131325	decreased
chr9	102583663	102584350	decreased
chr9	103235093	103236348	decreased
chr9	103235093	103236348	decreased
chr9	108319894	108320902	decreased
chr9	108456469	108457812	decreased
chr9	112219774	112220408	decreased
chr9	113492000	113492671	decreased
chr9	113800002	113801144	decreased
chr9	113910609	113910941	decreased
chr9	113916303	113916639	decreased
chr9	119210125	119210612	decreased
chr9	120034352	120034738	decreased
chr10	13785071	13785863	decreased
chr10	14050279	14050646	decreased
chr10	24403654	24404071	decreased
chr10	24417362	24417886	decreased
chr10	24672347	24673159	decreased
chr10	31607220	31609011	decreased
chr10	31607220	31609011	decreased
chr10	49439798	49440305	decreased
chr10	77160978	77162309	decreased
chr10	77160978	77162309	decreased
chr10	77679537	77680190	decreased
chr10	77810661	77811256	decreased
chr10	78141987	78142795	decreased
chr10	87371923	87372690	decreased
chr10	87680281	87681091	decreased
chr10	87777543	87778040	decreased
chr10	96059159	96059670	decreased
chr10	100238973	100239469	decreased
chr10	128899308	128899757	decreased
chr10	128995429	128995731	decreased
chr10	129052019	129052360	decreased
chr10	129091831	129092364	decreased
chr11	7457938	7458193	decreased
chr11	11438053	11438772	decreased
chr11	12715183	12715774	decreased
chr11	12718219	12718537	decreased
chr11	14292322	14293188	decreased
chr11	14379449	14380917	decreased
chr11	44795403	44796208	decreased
chr11	108442562	108443178	decreased
chr11	108463493	108464763	decreased
chr11	110582345	110583744	decreased
chr11	112831750	112832335	decreased
chr11	113020988	113021383	decreased
chr11	113951037	113951343	decreased
chr11	114020386	114020858	decreased
chr11	114087443	114087976	decreased
chr11	122029705	122030153	decreased
chr11	122324412	122325076	decreased
chr11	125045791	125046644	decreased
chr11	131262238	131262741	decreased
chr12	10364771	10365203	decreased
chr12	10365283	10366385	decreased
chr12	39117672	39118144	decreased
chr12	51984345	51985155	decreased
chr12	64482145	64482759	decreased
chr12	65213618	65214251	decreased
chr12	66628783	66629405	decreased
chr12	66628783	66629405	decreased
chr12	66695650	66696845	decreased
chr12	67010150	67011046	decreased
chr12	67358195	67358845	decreased
chr12	67358195	67358845	decreased
chr12	67359415	67359808	decreased
chr12	67359415	67359808	decreased
chr12	67412802	67413288	decreased
chr12	67412802	67413288	decreased
chr12	67462108	67463843	decreased
chr12	67462108	67463843	decreased
chr12	71003366	71004210	decreased
chr12	94190540	94191069	decreased
chr12	94222886	94223216	decreased
chr12	94245023	94245526	decreased
chr12	94288119	94288817	decreased
chr12	94288119	94288817	decreased
chr12	96068459	96068771	decreased
chr12	101003212	101003835	decreased
chr12	103351402	103352598	decreased
chr13	27131312	27132233	decreased
chr13	35515940	35517094	decreased
chr13	36786860	36787365	decreased
chr13	43805230	43805754	decreased
chr13	43931766	43932190	decreased
chr13	44148816	44149092	decreased
chr13	44360398	44361653	decreased
chr13	44453049	44454130	decreased
chr13	44453049	44454130	decreased
chr13	58205309	58206280	decreased
chr13	72185024	72185420	decreased
chr13	72402226	72402624	decreased
chr13	72439820	72440267	decreased
chr13	72440332	72441695	decreased
chr13	77459212	77461125	decreased
chr13	77459212	77461125	decreased
chr13	91999477	92001644	decreased
chr13	92050494	92051344	decreased
chr13	92055707	92056114	decreased
chr13	92437536	92438402	decreased
chr13	92489618	92490765	decreased
chr13	92556239	92556643	decreased
chr13	92556723	92557316	decreased
chr13	92630198	92631244	decreased
chr13	92810590	92810957	decreased
chr13	92827626	92828035	decreased
chr13	92876660	92877390	decreased
chr13	92912471	92913104	decreased
chr13	93108569	93109041	decreased
chr13	93225720	93226268	decreased
chr13	93458095	93458867	decreased
chr13	93495574	93496321	decreased
chr13	98931813	98932913	decreased
chr14	23845910	23846546	decreased
chr14	33407556	33408390	decreased
chr14	33408471	33409317	decreased
chr14	33952230	33952453	decreased
chr14	36002772	36003907	decreased
chr14	37129688	37129994	decreased
chr14	37130767	37131561	decreased
chr14	54420104	54420979	decreased
chr14	54421110	54421551	decreased
chr14	54422535	54422879	decreased
chr14	54423245	54423823	decreased
chr14	56216297	56216610	decreased
chr14	66698450	66699847	decreased
chr14	66869896	66870262	decreased
chr14	76786717	76787247	decreased
chr14	88711573	88712843	decreased
chr14	88789381	88790614	decreased
chr15	32321626	32321921	decreased
chr15	33201614	33201962	decreased
chr15	33615558	33616183	decreased
chr15	33872652	33873303	decreased
chr15	44487335	44487804	decreased
chr15	47656696	47657381	decreased
chr15	51479099	51479389	decreased
chr15	60883660	60885208	decreased
chr15	61198529	61198897	decreased
chr15	71055479	71056282	decreased
chr15	84748638	84749284	decreased
chr15	92937974	92938576	decreased
chr16	83341000	83341415	decreased
chr17	63746762	63747167	decreased
chr17	63770593	63771556	decreased
chr17	63927559	63927999	decreased
chr18	5237267	5238679	decreased
chr18	5237267	5238679	decreased
chr18	6021363	6022513	decreased
chr18	6250348	6251397	decreased
chr18	6294197	6294949	decreased
chr18	6370175	6370892	decreased
chr18	6414083	6415320	decreased
chr18	6729196	6730198	decreased
chr18	8051992	8052782	decreased
chr18	19748938	19750064	decreased
chr18	19748938	19750064	decreased
chr18	22211308	22212059	decreased
chr18	22212110	22212668	decreased
chr18	22239955	22240593	decreased
chr18	22455663	22456219	decreased
chr18	24128202	24129768	decreased
chr18	24157955	24158374	decreased
chr18	25716024	25716407	decreased
chr18	25755870	25756214	decreased
chr18	25756687	25758275	decreased
chr18	29901801	29902371	decreased
chr18	29999629	30000972	decreased
chr18	29999629	30000972	decreased
chr18	30050031	30051397	decreased
chr18	30050031	30051397	decreased
chr18	30129260	30129549	decreased
chr18	30165387	30166015	decreased
chr18	30732340	30732709	decreased
chr18	30764193	30764661	decreased
chr18	30781199	30781937	decreased
chr18	33876555	33878656	decreased
chr18	54423771	54424558	decreased
chr18	54684278	54684963	decreased
chr18	55102343	55102720	decreased
chr18	55105101	55105406	decreased
chr18	55108457	55109050	decreased
chr18	77344654	77344986	decreased
chr20	20241756	20242191	decreased
chr20	20284019	20284883	decreased
chr21	15588215	15588908	decreased
chr21	17996865	17997322	decreased
chr21	18005066	18005457	decreased
chr21	19297314	19297679	decreased
chr21	19402552	19402884	decreased
chr21	19527634	19528412	decreased
chr21	22370277	22370981	decreased
chr21	22371964	22372252	decreased
chr21	22423781	22424627	decreased
chr21	22461641	22462204	decreased
chr21	22547968	22548586	decreased
chr21	22618226	22618714	decreased
chr21	22776542	22776920	decreased
chr21	22888862	22889496	decreased
chr21	25340944	25341991	decreased
chr21	25422542	25422961	decreased
chr22	33119554	33120102	decreased
chr22	33236185	33236618	decreased
chr22	33236185	33236618	decreased
chr1	58011915	58012263	decreased
chr1	58192660	58193216	decreased
chr1	58202483	58203071	decreased
chr1	58387111	58387637	decreased
chr1	58391615	58392116	decreased
chr1	61377582	61378229	decreased
chr1	61414932	61415777	decreased
chr1	91260044	91260581	decreased
chr1	91260751	91260991	decreased
chr1	91869657	91870521	decreased
chr1	118630389	118630812	decreased
chr1	165446013	165446394	decreased
chr1	166379942	166380420	decreased
chr1	175443393	175443662	decreased
chr1	175686729	175687168	decreased
chr1	176670343	176671127	decreased
chr1	178161804	178162119	decreased
chr1	178376823	178377220	decreased
chr1	199998121	199998593	decreased
chr1	200008230	200009072	decreased
chr1	200098622	200099037	decreased
chr1	200099758	200100084	decreased
chr1	200099758	200100084	decreased
chr1	214172166	214172454	decreased
chr1	214172518	214173014	decreased
chr1	214182342	214182792	decreased
chr1	223478322	223478781	decreased
chr1	225167604	225168558	decreased
chr1	233417453	233418109	decreased
chr1	233430677	233431685	decreased
chr2	30141063	30141440	decreased
chr2	38411944	38412445	decreased
chr2	67460037	67460574	decreased
chr2	72803473	72803931	decreased
chr2	75421602	75422034	decreased
chr2	108150966	108151304	decreased
chr2	135516277	135516603	decreased
chr2	145942320	145942868	decreased
chr2	146016544	146017144	decreased
chr2	150001892	150002501	decreased
chr2	150009097	150009795	decreased
chr2	150023665	150024349	decreased
chr2	159068025	159068404	decreased
chr2	159172084	159172941	decreased
chr2	160256162	160256707	decreased
chr2	160472837	160473160	decreased
chr2	166451351	166451860	decreased
chr2	166466883	166467571	decreased
chr2	169864487	169864843	decreased
chr2	177542025	177542354	decreased
chr2	179074167	179074567	decreased
chr2	191970561	191971094	decreased
chr2	192109785	192111116	decreased
chr2	192109785	192111116	decreased
chr2	197886994	197887485	decreased
chr2	198817238	198817767	decreased
chr2	198880865	198881351	decreased
chr2	198906674	198907397	decreased
chr2	199009390	199009812	decreased
chr2	205409681	205410734	decreased
chr2	205688598	205689021	decreased
chr2	205832086	205832775	decreased
chr2	205938347	205938731	decreased
chr2	206364577	206365245	decreased
chr2	206474063	206474265	decreased
chr2	207755660	207756108	decreased
chr2	207779778	207780249	decreased
chr2	208105884	208106222	decreased
chr2	223079641	223079924	decreased
chr3	3631194	3631893	decreased
chr3	4106668	4107191	decreased
chr3	4120540	4121098	decreased
chr3	24138377	24138871	decreased
chr3	24263823	24264347	decreased
chr3	25276501	25276889	decreased
chr3	28526659	28527096	decreased
chr3	28878683	28879038	decreased
chr3	28887060	28887444	decreased
chr3	29452379	29452723	decreased
chr3	29478185	29478706	decreased
chr3	29678565	29678944	decreased
chr3	29728385	29728778	decreased
chr3	29863508	29863807	decreased
chr3	34114197	34114678	decreased
chr3	34242078	34242433	decreased
chr3	34403370	34403822	decreased
chr3	34633808	34634345	decreased
chr3	36668139	36668526	decreased
chr3	61143915	61144260	decreased
chr3	61219441	61220095	decreased
chr3	62155920	62156345	decreased
chr3	62273177	62273556	decreased
chr3	62273177	62273556	decreased
chr3	64695919	64696341	decreased
chr3	64981524	64982056	decreased
chr3	64989821	64990397	decreased
chr3	66126467	66126792	decreased
chr3	69788230	69789429	decreased
chr3	70243586	70243913	decreased
chr3	73497908	73498440	decreased
chr3	87016176	87016593	decreased
chr3	87039763	87040890	decreased
chr3	98480567	98481021	decreased
chr3	100586363	100586650	decreased
chr3	107027629	107028554	decreased
chr3	114172769	114173415	decreased
chr3	114173535	114174070	decreased
chr3	120164943	120165257	decreased
chr3	130801753	130802487	decreased
chr3	131023310	131023626	decreased
chr3	134622882	134623700	decreased
chr3	134860460	134860955	decreased
chr3	134944890	134945483	decreased
chr3	143142624	143143240	decreased
chr3	143146517	143146802	decreased
chr3	155878403	155879324	decreased
chr3	156747172	156747608	decreased
chr3	157155089	157156089	decreased
chr3	158903527	158903827	decreased
chr3	158903527	158903827	decreased
chr3	159942855	159943914	decreased
chr3	160555253	160555914	decreased
chr3	160563933	160564282	decreased
chr3	168299409	168300120	decreased
chr3	168299409	168300120	decreased
chr3	168368273	168368598	decreased
chr3	168377352	168378275	decreased
chr3	168541977	168542918	decreased
chr3	168822321	168822711	decreased
chr3	168876113	168876565	decreased
chr3	168931539	168932126	decreased
chr3	168945723	168946233	decreased
chr3	168967565	168968315	decreased
chr3	168995251	168995675	decreased
chr3	168996422	168996784	decreased
chr3	169049643	169050489	decreased
chr3	169148798	169149432	decreased
chr3	169171373	169171769	decreased
chr3	170812901	170813316	decreased
chr3	179753699	179754609	decreased
chr3	180516079	180516398	decreased
chr3	180516079	180516398	decreased
chr3	181028985	181029499	decreased
chr3	181076754	181077368	decreased
chr3	181252479	181252922	decreased
chr3	185080696	185081135	decreased
chr3	185081188	185081580	decreased
chr3	189419777	189420163	decreased
chr3	189432677	189433783	decreased
chr3	189527512	189527966	decreased
chr3	189613529	189614052	decreased
chr3	189726301	189726581	decreased
chr3	189727490	189727795	decreased
chr3	189809986	189810333	decreased
chr3	190043116	190043420	decreased
chr3	190093103	190093595	decreased
chr4	14533168	14533450	decreased
chr4	14568174	14568700	decreased
chr4	14921884	14922210	decreased
chr4	23057674	23057935	decreased
chr4	23093309	23094038	decreased
chr4	23878061	23878374	decreased
chr4	23905645	23906110	decreased
chr4	47641528	47641919	decreased
chr4	47692560	47693035	decreased
chr4	55953916	55954422	decreased
chr4	55956133	55956469	decreased
chr4	62437884	62438298	decreased
chr4	62504352	62505009	decreased
chr4	62558315	62558898	decreased
chr4	62606734	62607382	decreased
chr4	62636764	62637140	decreased
chr4	62670836	62671298	decreased
chr4	62898794	62899212	decreased
chr4	65832859	65833383	decreased
chr4	65886908	65887414	decreased
chr4	65888869	65889111	decreased
chr4	66205883	66206584	decreased
chr4	69922637	69923226	decreased
chr4	69923530	69924037	decreased
chr4	69957704	69958338	decreased
chr4	72131778	72132157	decreased
chr4	72204457	72205265	decreased
chr4	72214167	72214645	decreased
chr4	72272034	72272507	decreased
chr4	78507982	78508576	decreased
chr4	80868426	80868946	decreased
chr4	80938202	80939262	decreased
chr4	81187232	81188326	decreased
chr4	81256658	81257518	decreased
chr4	81951637	81952702	decreased
chr4	82796686	82797014	decreased
chr4	82842760	82843336	decreased
chr4	82844329	82844671	decreased
chr4	82954996	82955416	decreased
chr4	85747878	85748396	decreased
chr4	85759437	85759886	decreased
chr4	86419452	86419966	decreased
chr4	86478233	86478846	decreased
chr4	86628810	86629293	decreased
chr4	86638481	86638900	decreased
chr4	86747208	86747948	decreased
chr4	86850972	86851469	decreased
chr4	86855228	86855607	decreased
chr4	86863351	86863626	decreased
chr4	87050653	87051360	decreased
chr4	87182777	87183191	decreased
chr4	87201468	87201764	decreased
chr4	87364047	87364527	decreased
chr4	87442613	87443147	decreased
chr4	87485737	87486379	decreased
chr4	87725295	87725660	decreased
chr4	95472828	95473653	decreased
chr4	95486497	95486872	decreased
chr4	95682390	95682799	decreased
chr4	101379794	101380411	decreased
chr4	101707483	101708255	decreased
chr4	101720949	101721712	decreased
chr4	112555479	112555976	decreased
chr4	113906452	113906892	decreased
chr4	114163070	114163449	decreased
chr4	124778148	124778691	decreased
chr4	124792425	124792916	decreased
chr4	132378934	132379504	decreased
chr4	132380591	132381334	decreased
chr4	136725973	136726280	decreased
chr4	142573346	142573640	decreased
chr4	142956645	142957260	decreased
chr4	142985329	142985715	decreased
chr4	143123711	143124446	decreased
chr4	143163650	143164369	decreased
chr4	143767181	143768341	decreased
chr4	143873869	143874377	decreased
chr4	143882943	143883483	decreased
chr4	143899453	143899753	decreased
chr4	144588607	144589073	decreased
chr4	144658053	144658461	decreased
chr4	145372903	145373440	decreased
chr4	145468918	145469408	decreased
chr4	145495644	145496025	decreased
chr4	145496364	145496758	decreased
chr4	145510618	145511282	decreased
chr4	146811436	146812138	decreased
chr4	146859265	146859610	decreased
chr4	146859837	146860269	decreased
chr4	147754311	147755119	decreased
chr4	147866674	147867515	decreased
chr4	148447470	148447900	decreased
chr4	148716037	148716360	decreased
chr4	148721030	148721627	decreased
chr4	151102746	151103091	decreased
chr4	159130215	159130916	decreased
chr4	165797834	165798657	decreased
chr4	168000858	168001513	decreased
chr4	174569019	174569431	decreased
chr4	175028730	175029621	decreased
chr4	175651629	175652421	decreased
chr4	175733918	175734295	decreased
chr4	175734420	175734811	decreased
chr4	175781083	175781597	decreased
chr4	176272691	176273060	decreased
chr4	183434714	183435540	decreased
chr4	183475520	183475815	decreased
chr4	183475962	183476328	decreased
chr4	183501588	183501889	decreased
chr4	183506500	183507026	decreased
chr4	186672604	186673326	decreased
chr4	186695219	186696015	decreased
chr4	186696336	186696799	decreased
chr4	186808225	186808759	decreased
chr5	9166596	9167181	decreased
chr5	9437810	9438057	decreased
chr5	16385672	16386159	decreased
chr5	33212991	33213539	decreased
chr5	37859910	37860228	decreased
chr5	38311888	38312586	decreased
chr5	38403663	38404768	decreased
chr5	39424796	39425584	decreased
chr5	56805670	56806145	decreased
chr5	58358758	58359278	decreased
chr5	58358758	58359278	decreased
chr5	58858501	58859293	decreased
chr5	58916259	58917153	decreased
chr5	59458892	59459839	decreased
chr5	60099495	60100023	decreased
chr5	60099495	60100023	decreased
chr5	60139410	60140427	decreased
chr5	89453955	89454396	decreased
chr5	89986185	89986612	decreased
chr5	90082578	90083034	decreased
chr5	90139284	90139620	decreased
chr5	90264099	90264564	decreased
chr5	90334165	90334667	decreased
chr5	90425125	90425574	decreased
chr5	90425125	90425574	decreased
chr5	90471556	90471882	decreased
chr5	90588928	90589751	decreased
chr5	95469364	95469945	decreased
chr5	107222970	107223786	decreased
chr5	108369913	108370641	decreased
chr5	108578228	108578659	decreased
chr5	110625253	110625612	decreased
chr5	111642641	111642984	decreased
chr5	111682479	111682992	decreased
chr5	112523589	112523953	decreased
chr5	121774835	121775166	decreased
chr5	121798984	121799334	decreased
chr5	122322038	122322390	decreased
chr5	124701499	124701791	decreased
chr5	124744349	124744776	decreased
chr5	124780132	124780478	decreased
chr5	125036009	125036499	decreased
chr5	125164995	125165374	decreased
chr5	125296861	125297313	decreased
chr5	125419156	125419760	decreased
chr5	125597318	125597903	decreased
chr5	125609683	125610202	decreased
chr5	143748553	143748982	decreased
chr5	146164669	146165022	decreased
chr5	146173934	146174242	decreased
chr5	146257313	146258518	decreased
chr5	146603401	146604024	decreased
chr5	158906058	158906473	decreased
chr5	159260709	159261240	decreased
chr5	162000828	162001240	decreased
chr5	162030415	162031087	decreased
chr6	12052101	12052517	decreased
chr6	39521496	39522186	decreased
chr6	46432979	46433551	decreased
chr6	56407111	56408190	decreased
chr6	56797800	56798310	decreased
chr6	64911672	64912179	decreased
chr6	64927637	64928137	decreased
chr6	64931631	64932061	decreased
chr6	64976220	64976869	decreased
chr6	69960392	69960990	decreased
chr6	69983525	69983899	decreased
chr6	69999715	70000425	decreased
chr6	72977146	72977558	decreased
chr6	76091863	76092200	decreased
chr6	76467873	76468127	decreased
chr6	81163646	81164499	decreased
chr6	84004275	84004826	decreased
chr6	84023578	84024153	decreased
chr6	84411605	84412146	decreased
chr6	125307151	125307723	decreased
chr6	125329198	125329833	decreased
chr6	125343577	125343950	decreased
chr6	125351901	125352838	decreased
chr6	128433628	128434117	decreased
chr6	128465453	128466268	decreased
chr6	128479314	128480049	decreased
chr6	128814917	128815418	decreased
chr6	146626198	146626818	decreased
chr6	147424768	147425228	decreased
chr6	152188600	152189034	decreased
chr6	152289791	152290320	decreased
chr6	152325303	152325565	decreased
chr6	152908531	152908965	decreased
chr6	152926446	152926872	decreased
chr7	21619685	21620423	decreased
chr7	25449896	25450381	decreased
chr7	31873384	31873704	decreased
chr7	31913399	31913819	decreased
chr7	32710233	32710557	decreased
chr7	33457575	33458369	decreased
chr7	33511396	33511765	decreased
chr7	49925189	49925884	decreased
chr7	49925189	49925884	decreased
chr7	51254261	51254580	decreased
chr7	90954958	90955482	decreased
chr7	91002396	91002989	decreased
chr7	93959521	93960238	decreased
chr7	93966715	93967047	decreased
chr7	102530754	102531380	decreased
chr7	107713219	107713602	decreased
chr7	107735572	107736082	decreased
chr7	107843967	107844622	decreased
chr7	122188667	122188964	decreased
chr7	141690715	141691311	decreased
chr7	141794458	141794911	decreased
chr7	142334644	142335161	decreased
chr8	17438076	17438380	decreased
chr8	17488000	17488333	decreased
chr8	17518959	17519707	decreased
chr8	31724469	31724998	decreased
chr8	31746890	31747197	decreased
chr8	32230070	32230771	decreased
chr8	32344603	32344995	decreased
chr8	53042804	53043381	decreased
chr8	53063034	53063874	decreased
chr8	53071323	53071677	decreased
chr8	53373266	53373752	decreased
chr8	59067765	59068306	decreased
chr8	69648087	69648572	decreased
chr8	69702197	69702710	decreased
chr8	85767030	85767836	decreased
chr8	96575032	96575418	decreased
chr8	96741925	96742203	decreased
chr8	109625326	109626141	decreased
chr8	109682107	109682868	decreased
chr8	109683455	109684037	decreased
chr8	116601074	116601545	decreased
chr8	116626626	116627413	decreased
chr8	116679851	116680282	decreased
chr8	118930542	118931220	decreased
chr8	118981886	118982595	decreased
chr8	120428132	120429531	decreased
chr8	122635981	122636279	decreased
chr8	122681580	122682262	decreased
chr8	122736294	122737246	decreased
chr8	122796632	122797321	decreased
chr8	127091560	127091994	decreased
chr8	127100503	127100893	decreased
chr8	129400352	129401024	decreased
chr8	129715783	129716384	decreased
chr8	129889977	129890592	decreased
chr8	131931875	131932209	decreased
chr8	133134023	133134587	decreased
chr8	139507599	139507934	decreased
chr9	14182272	14182876	decreased
chr9	16004658	16004997	decreased
chr9	16031406	16031981	decreased
chr9	16058086	16058459	decreased
chr9	17667192	17667562	decreased
chr9	17669196	17669620	decreased
chr9	17672675	17673298	decreased
chr9	17795569	17796197	decreased
chr9	18061259	18061779	decreased
chr9	18122197	18122513	decreased
chr9	18689738	18690248	decreased
chr9	18692229	18692592	decreased
chr9	18792932	18793428	decreased
chr9	18837434	18837784	decreased
chr9	18870115	18870589	decreased
chr9	18870115	18870589	decreased
chr9	78576942	78577578	decreased
chr9	78823115	78823596	decreased
chr9	79413213	79413825	decreased
chr9	87126727	87127276	decreased
chr9	87157509	87157850	decreased
chr9	87294396	87294792	decreased
chr9	87623855	87624101	decreased
chr9	87624192	87624529	decreased
chr9	113800002	113801144	decreased
chr9	120088128	120088441	decreased
chr10	17045134	17045511	decreased
chr10	24703531	24703937	decreased
chr10	25162043	25162664	decreased
chr10	25217986	25218488	decreased
chr10	28182202	28182561	decreased
chr10	31218114	31218643	decreased
chr10	32907388	32907795	decreased
chr10	52937139	52937435	decreased
chr10	52966121	52966653	decreased
chr10	52983614	52984127	decreased
chr10	53621829	53622148	decreased
chr10	61012391	61013197	decreased
chr10	61026117	61026465	decreased
chr10	61078681	61079133	decreased
chr10	62301140	62301558	decreased
chr10	62473833	62474582	decreased
chr10	62727710	62728389	decreased
chr11	5385819	5386144	decreased
chr11	5385819	5386144	decreased
chr11	16121007	16121433	decreased
chr11	16212899	16213589	decreased
chr11	16550159	16550544	decreased
chr11	110995433	110995664	decreased
chr11	131835047	131835303	decreased
chr11	132410570	132410910	decreased
chr12	26302867	26303379	decreased
chr12	26348215	26349193	decreased
chr12	29772960	29773335	decreased
chr12	32630536	32630953	decreased
chr12	32648503	32649027	decreased
chr12	32688153	32688555	decreased
chr12	32702487	32703001	decreased
chr12	32739276	32739766	decreased
chr12	96009519	96009808	decreased
chr12	103849082	103849526	decreased
chr13	30509593	30510298	decreased
chr13	35930709	35931095	decreased
chr13	43467283	43467838	decreased
chr13	53673544	53674161	decreased
chr13	61412438	61413153	decreased
chr13	61614134	61614691	decreased
chr13	61619410	61619762	decreased
chr13	61626215	61626861	decreased
chr13	61670583	61670976	decreased
chr13	61684784	61686102	decreased
chr13	72067380	72067699	decreased
chr13	76350771	76351335	decreased
chr13	76350771	76351335	decreased
chr13	76387482	76387934	decreased
chr13	92437536	92438402	decreased
chr13	92468608	92469207	decreased
chr13	92489618	92490765	decreased
chr13	92556239	92556643	decreased
chr13	92556723	92557316	decreased
chr13	92876660	92877390	decreased
chr13	93495574	93496321	decreased
chr13	94828822	94829253	decreased
chr13	102173029	102173440	decreased
chr14	33514985	33515525	decreased
chr14	33550308	33550835	decreased
chr14	33743237	33743480	decreased
chr14	53928291	53928837	decreased
chr14	54080138	54080948	decreased
chr14	55917642	55918124	decreased
chr14	57946653	57947224	decreased
chr14	59574475	59574927	decreased
chr14	61678164	61678578	decreased
chr14	61678651	61678969	decreased
chr14	66713535	66713861	decreased
chr14	66722028	66722584	decreased
chr14	66953732	66954343	decreased
chr14	78801873	78802216	decreased
chr14	79933047	79933819	decreased
chr14	80079976	80080344	decreased
chr14	80105020	80105528	decreased
chr14	80126394	80126814	decreased
chr14	80197092	80197629	decreased
chr14	80226969	80227207	decreased
chr14	97925073	97925869	decreased
chr15	33369184	33369524	decreased
chr15	33904771	33905387	decreased
chr15	33908719	33909104	decreased
chr15	47656696	47657381	decreased
chr15	48884640	48885068	decreased
chr15	48936903	48938338	decreased
chr15	51532253	51532596	decreased
chr15	71055479	71056282	decreased
chr16	74000649	74001311	decreased
chr16	76484480	76485178	decreased
chr17	20811681	20812201	decreased
chr17	63728838	63729163	decreased
chr17	64393696	64394021	decreased
chr18	2312495	2313221	decreased
chr18	7000540	7000846	decreased
chr18	8114049	8114501	decreased
chr18	8290427	8290818	decreased
chr18	49949499	49950124	decreased
chr18	50934487	50934989	decreased
chr18	52933092	52933669	decreased
chr18	52989445	52990040	decreased
chr18	55802447	55802929	decreased
chr18	57357710	57358191	decreased
chr21	17749436	17750029	decreased
chr21	17996865	17997322	decreased
chr21	18005066	18005457	decreased
chr21	32770208	32770767	decreased
chr21	33506796	33507340	decreased
chr21	33507932	33508715	decreased
chr1	3496929	3497222	decreased
chr1	33807970	33808317	decreased
chr1	33807970	33808317	decreased
chr1	33829238	33830141	decreased
chr1	33830156	33830478	decreased
chr1	56991147	56991994	decreased
chr1	57044042	57045449	decreased
chr1	58888057	58888455	decreased
chr1	58888057	58888455	decreased
chr1	116213397	116214051	decreased
chr1	152083685	152084218	decreased
chr1	164736925	164737541	decreased
chr1	165272535	165273103	decreased
chr1	167079887	167080172	decreased
chr1	167079887	167080172	decreased
chr1	176979348	176979986	decreased
chr1	208362436	208362986	decreased
chr1	232054412	232054692	decreased
chr2	30144185	30144811	decreased
chr2	31186859	31187630	decreased
chr2	171363881	171364602	decreased
chr2	171508205	171508629	decreased
chr2	171508205	171508629	decreased
chr2	199009390	199009812	decreased
chr2	236490906	236491446	decreased
chr2	236912626	236913082	decreased
chr3	2546577	2547019	decreased
chr3	3840338	3841680	decreased
chr3	14920755	14921201	decreased
chr3	28877850	28878485	decreased
chr3	53650287	53651241	decreased
chr3	55605151	55605877	decreased
chr3	55724799	55725383	decreased
chr3	55955969	55956782	decreased
chr3	62859380	62860187	decreased
chr3	65922757	65923392	decreased
chr3	65922757	65923392	decreased
chr3	115578582	115579070	decreased
chr3	115658770	115659090	decreased
chr3	123802879	123803521	decreased
chr3	131023310	131023626	decreased
chr3	134622882	134623700	decreased
chr3	135031748	135032382	decreased
chr3	138094289	138094841	decreased
chr3	169049643	169050489	decreased
chr3	169320271	169320696	decreased
chr3	169328496	169329199	decreased
chr3	170812901	170813316	decreased
chr4	7509748	7510025	decreased
chr4	14519665	14520084	decreased
chr4	146811436	146812138	decreased
chr4	158016788	158017241	decreased
chr4	158029779	158030433	decreased
chr4	176882751	176883084	decreased
chr4	184826190	184826682	decreased
chr5	744727	745054	decreased
chr5	836868	837250	decreased
chr5	58634300	58634647	decreased
chr5	80302750	80303447	decreased
chr5	89986185	89986612	decreased
chr5	95582761	95583415	decreased
chr5	129298183	129298688	decreased
chr5	148690470	148691067	decreased
chr5	155312136	155312565	decreased
chr5	158906058	158906473	decreased
chr6	98328643	98328973	decreased
chr6	148791782	148792429	decreased
chr7	3801547	3802096	decreased
chr7	29463979	29464528	decreased
chr7	29463979	29464528	decreased
chr7	142334644	142335161	decreased
chr8	4519909	4520266	decreased
chr8	13316562	13317302	decreased
chr8	23703760	23704391	decreased
chr8	32132873	32133443	decreased
chr8	53063034	53063874	decreased
chr8	109625326	109626141	decreased
chr9	3952179	3953254	decreased
chr9	90132571	90133090	decreased
chr9	90220171	90220486	decreased
chr9	112020991	112021616	decreased
chr9	113293652	113294377	decreased
chr9	119865637	119866378	decreased
chr9	134600658	134601095	decreased
chr10	13955895	13956227	decreased
chr10	14051380	14052012	decreased
chr10	77266381	77267029	decreased
chr10	77370895	77371545	decreased
chr10	87872791	87873282	decreased
chr10	125618511	125619242	decreased
chr11	12739416	12739874	decreased
chr11	115374836	115375490	decreased
chr11	122246443	122247159	decreased
chr11	122324412	122325076	decreased
chr12	68459390	68459852	decreased
chr12	71841842	71842410	decreased
chr12	71841842	71842410	decreased
chr12	103849082	103849526	decreased
chr12	106988003	106988477	decreased
chr12	106988003	106988477	decreased
chr12	118326864	118327541	decreased
chr13	44360398	44361653	decreased
chr14	33634618	33635433	decreased
chr14	34512989	34513338	decreased
chr14	53928291	53928837	decreased
chr14	54080138	54080948	decreased
chr14	72782379	72782938	decreased
chr14	76802625	76803306	decreased
chr14	92333037	92334112	decreased
chr15	30117453	30117989	decreased
chr15	55996009	55996433	decreased
chr15	60927969	60928407	decreased
chr15	60943804	60944238	decreased
chr15	61373087	61373532	decreased
chr15	63073292	63073596	decreased
chr15	63085104	63085647	decreased
chr15	71146021	71146799	decreased
chr15	71146021	71146799	decreased
chr15	74414787	74415804	decreased
chr15	92414386	92414761	decreased
chr15	92968597	92969048	decreased
chr16	12641077	12641747	decreased
chr16	71187140	71187622	decreased
chr17	32226037	32226448	decreased
chr17	32318249	32318727	decreased
chr18	4126604	4127093	decreased
chr18	22929555	22929845	decreased
chr18	34091736	34092281	decreased
chr18	34110992	34111376	decreased
chr18	34114030	34114442	decreased
chr18	47459019	47459300	decreased
chr18	47460784	47461110	decreased
chr20	9725196	9725716	decreased
chr20	19414472	19414972	decreased
chr20	23756631	23757379	decreased
chr20	50417557	50418233	decreased
chr21	39669053	39669583	decreased
chr21	40988082	40988561	decreased
chr22	17849522	17850354	decreased
chr22	22384884	22385481	decreased
chr22	22723561	22724070	decreased
chr22	25039940	25040718	decreased
chr22	44439849	44440279	decreased
