# Supplementary material for: NSD2 E1099K drives relapse in pediatric acute lymphoblastic leukemia by disrupting 3D chromatin organization
Source: Genome Biol. 2023 Apr 4;24:64. doi: 10.1186/s13059-023-02905-0 (PMC10071675; doi:10.1186/s13059-023-02905-0)
Supplement: Supplementary file 4 — Additional file 4. BA_genomic_loci.bed LOLA Analysis File of ATAC-seq peaks with B to A compartment switch. [file 13059_2023_2905_MOESM4_ESM.bed]

chr3	58621144	58621491	increased
chr6	149592768	149593331	increased
chr1	173159595	173160044	increased
chr9	82266091	82266752	increased
chr18	13540807	13541167	increased
chr21	36306010	36306605	increased
chr1	18808337	18808792	increased
chr1	49154050	49154399	increased
chr1	75045098	75045563	increased
chr1	84621993	84622352	increased
chr1	87205647	87206146	increased
chr1	192548475	192548723	increased
chr1	192608227	192609431	increased
chr1	198203604	198204316	increased
chr1	198222850	198223229	increased
chr1	200337082	200337591	increased
chr1	214491794	214492091	increased
chr1	214502169	214502523	increased
chr1	214535487	214536240	increased
chr1	214614530	214614865	increased
chr1	220112059	220112389	increased
chr1	222000135	222000624	increased
chr1	222003040	222003331	increased
chr1	243645514	243647018	increased
chr2	12246446	12246762	increased
chr2	39493245	39493567	increased
chr2	40354249	40354860	increased
chr2	58266241	58266607	increased
chr2	61175289	61175685	increased
chr2	75873576	75874577	increased
chr2	144019441	144019864	increased
chr2	144180232	144180634	increased
chr2	144210555	144210981	increased
chr2	145214230	145214590	increased
chr2	153278045	153278453	increased
chr2	157514223	157514720	increased
chr2	157520351	157520676	increased
chr2	157522774	157523238	increased
chr2	158277161	158277809	increased
chr2	162093876	162094734	increased
chr2	180850145	180850481	increased
chr2	182010717	182011535	increased
chr2	183591079	183591687	increased
chr2	196398588	196399394	increased
chr2	196400981	196401297	increased
chr2	209180149	209180552	increased
chr2	215882246	215882561	increased
chr2	215882246	215882561	increased
chr2	215887209	215887563	increased
chr2	215887209	215887563	increased
chr2	225747264	225747700	increased
chr2	225816469	225816737	increased
chr2	225817989	225818352	increased
chr3	15750410	15751142	increased
chr3	15750410	15751142	increased
chr3	16351087	16351421	increased
chr3	16380539	16380937	increased
chr3	16380539	16380937	increased
chr3	28293301	28293839	increased
chr3	71505221	71505666	increased
chr3	76401234	76401594	increased
chr3	76519479	76519735	increased
chr3	78694782	78695224	increased
chr3	78869667	78870124	increased
chr3	78967786	78968510	increased
chr3	99614686	99615330	increased
chr3	99656336	99656792	increased
chr3	99809227	99809558	increased
chr3	158443065	158443792	increased
chr3	158527479	158527791	increased
chr3	159620204	159620761	increased
chr3	159625579	159625980	increased
chr3	159637661	159638025	increased
chr3	159647163	159647765	increased
chr3	167371580	167371937	increased
chr3	167631014	167631366	increased
chr3	167758347	167758746	increased
chr3	178198543	178198942	increased
chr3	178269633	178270150	increased
chr4	10108198	10108612	increased
chr4	36082825	36083167	increased
chr4	46923890	46924612	increased
chr4	47073897	47074143	increased
chr4	47369619	47370554	increased
chr4	47374651	47375619	increased
chr4	54222059	54222750	increased
chr4	68503787	68504274	increased
chr4	139015745	139016102	increased
chr4	139015745	139016102	increased
chr4	162502498	162502734	increased
chr4	162525770	162526376	increased
chr4	162585834	162586217	increased
chr5	11089018	11089984	increased
chr5	40841188	40841875	increased
chr5	52290802	52291146	increased
chr5	61883587	61883870	increased
chr5	86266206	86266589	increased
chr5	86275526	86275940	increased
chr5	88753069	88754234	increased
chr5	100163178	100163712	increased
chr5	101957921	101958420	increased
chr5	118510405	118510775	increased
chr5	118610429	118610754	increased
chr5	127358325	127358707	increased
chr5	127374341	127374719	increased
chr6	8085312	8085637	increased
chr6	10434372	10434693	increased
chr6	20206011	20206393	increased
chr6	22302909	22303475	increased
chr6	64515603	64516036	increased
chr6	64516152	64516577	increased
chr6	74438635	74438990	increased
chr6	74456923	74457417	increased
chr6	74483942	74484578	increased
chr6	86173896	86174301	increased
chr6	86174512	86174859	increased
chr6	86179727	86180170	increased
chr6	126152806	126153106	increased
chr6	127624406	127624922	increased
chr6	129812589	129812873	increased
chr6	129831987	129832433	increased
chr6	129868490	129869055	increased
chr6	129992945	129993664	increased
chr6	139811566	139811977	increased
chr6	139899338	139899799	increased
chr6	139947484	139948079	increased
chr6	140907789	140908192	increased
chr6	141094475	141094686	increased
chr6	141095190	141095902	increased
chr6	141178827	141179231	increased
chr6	154477206	154477743	increased
chr7	83866959	83867221	increased
chr7	83880795	83881094	increased
chr7	90445993	90446437	increased
chr7	93668831	93670248	increased
chr7	93689094	93689385	increased
chr7	93690644	93690949	increased
chr7	111481626	111482579	increased
chr7	117413518	117414203	increased
chr7	117468854	117469277	increased
chr7	127422885	127423420	increased
chr7	127449179	127449781	increased
chr8	38895546	38896146	increased
chr8	51528982	51529310	increased
chr8	51533305	51534056	increased
chr8	51537758	51538050	increased
chr8	51548660	51549022	increased
chr8	51553727	51554189	increased
chr8	51633799	51634409	increased
chr8	51654680	51655196	increased
chr8	51682975	51683738	increased
chr8	57423679	57423899	increased
chr8	59754639	59754957	increased
chr8	62613544	62613918	increased
chr8	64104520	64105049	increased
chr8	121263505	121263876	increased
chr8	131291354	131291629	increased
chr8	131296653	131297365	increased
chr8	131342128	131342583	increased
chr8	141598862	141599270	increased
chr9	2570578	2571116	increased
chr9	2655419	2655949	increased
chr9	27365807	27366398	increased
chr9	27460586	27461097	increased
chr9	27499539	27499884	increased
chr10	6278168	6278648	increased
chr10	7300902	7301248	increased
chr10	7907451	7908102	increased
chr10	8048372	8048974	increased
chr10	11273164	11273586	increased
chr10	11377429	11377743	increased
chr10	20193237	20193567	increased
chr10	26776418	26776775	increased
chr10	54214248	54214945	increased
chr10	54243394	54243693	increased
chr10	85938976	85939539	increased
chr11	6233422	6233852	increased
chr11	10628078	10628447	increased
chr11	10628078	10628447	increased
chr11	27231075	27231576	increased
chr11	35184356	35184638	increased
chr11	58266024	58266307	increased
chr11	86454447	86454723	increased
chr11	108604178	108604642	increased
chr12	12009902	12010271	increased
chr12	29470493	29471229	increased
chr12	32075751	32076122	increased
chr12	45586178	45586485	increased
chr12	46956571	46957008	increased
chr12	46956571	46957008	increased
chr12	63228814	63229418	increased
chr12	72416307	72416687	increased
chr12	79520910	79521489	increased
chr12	90274318	90274894	increased
chr14	62024040	62024346	increased
chr14	62029547	62029889	increased
chr14	86039261	86039523	increased
chr15	28065339	28065640	increased
chr15	55513211	55513887	increased
chr15	86705411	86705921	increased
chr18	61661918	61662409	increased
chr18	66344135	66344531	increased
chr18	67506250	67506778	increased
chr18	67532126	67532604	increased
chr18	67556243	67556608	increased
chr18	67602522	67603150	increased
chr18	68051537	68051927	increased
chr18	71806734	71807504	increased
chr20	10482067	10482417	increased
chr20	10492142	10492600	increased
chr20	16472199	16472605	increased
chr20	30111458	30111874	increased
chr20	56255156	56255632	increased
chr20	56284846	56285828	increased
chr20	57209545	57210205	increased
chr21	26543703	26544117	increased
chr21	26548931	26549303	increased
chr21	26607047	26607716	increased
chr21	35942631	35942955	increased
