# Supplementary material for: NSD2 E1099K drives relapse in pediatric acute lymphoblastic leukemia by disrupting 3D chromatin organization
Source: Genome Biol. 2023 Apr 4;24:64. doi: 10.1186/s13059-023-02905-0 (PMC10071675; doi:10.1186/s13059-023-02905-0)
Supplement: Supplementary file 5 — Additional file 5. LOLA_enrichment_results.tsv LOLA Analysis Results File. [file 13059_2023_2905_MOESM5_ESM.tsv]

userSet	dbSet	collection	pValueLog	oddsRatio	support	rnkPV	rnkOR	rnkSup	maxRnk	meanRnk	b	c	d	description	cellType	tissue	antibody	treatment	dataSource	filename	qValue	size
3	194	cistrome_epigenome	195.507880148037	5.95123090217219	17287	1	1168	8	1168	392	238	17354	1422	NA	MR4 cells	hematopoietic stem cell	H3K9me3	No treatment	NA	Human_MR4-cells_H3K9me3_No-treatment_Stunnenberg.bed	2.76692607444314e-192	65649
3	193	cistrome_epigenome	190.943121966241	5.79810507376006	17230	2	1183	9	1183	398	242	17411	1418	NA	MR4 cells	hematopoietic stem cell	H3K9K14ac	ATRA(24hr)	NA	Human_MR4-cells_H3K9K14ac_ATRA-24hr_Stunnenberg.bed	5.07838640121191e-188	65073
3	271	codex	189.424707771709	19.7055349698528	10322	3	858	184	858	348	35	24319	1625	Jurkat T-ALL cell line treated with flavopiridol for 6 hours.	Leukemia cell	NA	POLR2A	NA	GSE50625	GSM1224787_POLR2A.bed	1.1169884376701e-186	11078
3	501	encode_tfbs	182.261952588569	8.41776408313346	13033	4	976	66	976	349	111	21608	1549	NA	GM12878	NA	ELF1_(SC-631)	None	NA	wgEncodeAwgTfbsHaibGm12878Elf1sc631V0416101UniPk.narrowPeak	1.21861108445966e-179	23008
3	997	encode_tfbs	182.140139450544	10.035725940754	12072	5	913	101	913	340	84	22569	1576	NA	Raji	NA	Pol2	None	NA	wgEncodeAwgTfbsSydhRajiPol2UcdUniPk.narrowPeak	1.29053042919826e-179	19732
3	104	cistrome_cistrome	181.585598321007	7.89287982454862	13409	6	1006	56	1006	356	123	21232	1537	NA	NB4 cells	hematopoietic stem cell	PolII	ATRA(24hr)	NA	Human_NB4-cells_PolII_ATRA-24hr_Stunnenberg.bed	3.85592104561443e-179	26728
3	197	cistrome_epigenome	178.640403334934	5.25280889290768	17534	7	1246	7	1246	420	271	17107	1389	NA	NB4 cells	hematopoietic stem cell	H3K9K14ac	ATRA(24hr)	NA	Human_NB4-cells_H3K9K14ac_ATRA-24hr_Stunnenberg.bed	2.91324043415112e-176	46628
3	745	encode_tfbs	178.21407540972	8.54392525864509	12673	8	963	76	963	349	105	21968	1555	NA	GM18505	NA	Pol2	None	NA	wgEncodeAwgTfbsSydhGm18505Pol2IggmusUniPk.narrowPeak	6.80318541309076e-176	21784
3	741	encode_tfbs	175.210742555471	7.81150106883558	13033	9	1012	66	1012	362	119	21608	1541	NA	GM12892	NA	Pol2	None	NA	wgEncodeAwgTfbsSydhGm12892Pol2IggmusUniPk.narrowPeak	6.09386233742224e-173	22544
3	743	encode_tfbs	174.091204646597	8.32811070492628	12549	10	983	80	983	358	106	22092	1554	NA	GM15510	NA	Pol2	None	NA	wgEncodeAwgTfbsSydhGm15510Pol2IggmusUniPk.narrowPeak	7.22225897806291e-172	18661
3	518	encode_tfbs	174.028560583898	7.37991987908941	13349	11	1050	57	1050	373	130	21292	1530	NA	GM12878	NA	Pol2	None	NA	wgEncodeAwgTfbsHaibGm12878Pol2Pcr2xUniPk.narrowPeak	7.58445597892383e-172	27558
3	751	encode_tfbs	172.733505260375	7.57232531056093	13070	12	1032	64	1032	369	123	21571	1537	NA	GM19099	NA	Pol2	None	NA	wgEncodeAwgTfbsSydhGm19099Pol2IggmusUniPk.narrowPeak	1.37148542805476e-170	22219
3	747	encode_tfbs	172.181720308294	8.83098952427503	12089	13	941	100	941	351	95	22552	1565	NA	GM18526	NA	Pol2	None	NA	wgEncodeAwgTfbsSydhGm18526Pol2IggmusUniPk.narrowPeak	4.51038945769854e-170	16856
3	749	encode_tfbs	172.046310980097	7.44318653462003	13142	14	1044	60	1044	373	126	21499	1534	NA	GM18951	NA	Pol2	None	NA	wgEncodeAwgTfbsSydhGm18951Pol2IggmusUniPk.narrowPeak	5.72056188636542e-170	21218
3	105	cistrome_cistrome	171.837131618793	8.05482665521653	12599	15	994	78	994	362	110	22042	1550	NA	NB4 cells	hematopoietic stem cell	PolII	ATRA(48hr)	NA	Human_NB4-cells_PolII_ATRA-48hr_Stunnenberg.bed	8.64280722255145e-170	22118
3	719	encode_tfbs	171.740515843201	8.48146670170956	12284	16	968	88	968	357	101	22357	1559	NA	GM12878	NA	Pol2	None	NA	wgEncodeAwgTfbsSydhGm12878Pol2IggmusUniPk.narrowPeak	1.01214300539005e-169	21947
3	989	encode_tfbs	171.12524407596	9.36088957753793	11722	17	929	121	929	356	86	22919	1574	NA	NB4	NA	Pol2	None	NA	wgEncodeAwgTfbsSydhNb4Pol2UniPk.narrowPeak	3.92811963941801e-169	16703
3	739	encode_tfbs	169.716955224954	9.58702963078389	11519	18	923	136	923	359	82	23122	1578	NA	GM12891	NA	Pol2	None	NA	wgEncodeAwgTfbsSydhGm12891Pol2IggmusUniPk.narrowPeak	9.49838948416326e-168	20390
3	753	encode_tfbs	168.299597365103	7.51996865663844	12798	19	1034	72	1034	375	120	21843	1540	NA	GM19193	NA	Pol2	None	NA	wgEncodeAwgTfbsSydhGm19193Pol2IggmusUniPk.narrowPeak	2.35248432310355e-166	21404
3	544	encode_tfbs	165.453402813486	8.65351681058029	11754	20	952	119	952	364	93	22887	1567	NA	GM12892	NA	Pol2	None	NA	wgEncodeAwgTfbsHaibGm12892Pol2V0416102UniPk.narrowPeak	1.56835688532818e-163	20075
3	268	codex	165.174634418864	10.022838925941	11038	21	914	152	914	362	74	23603	1586	Jurkat T-ALL cell line treated with DMSO/vehicle for 6 hours (equivalent DMSO co	Leukemia cell	NA	POLR2A	NA	GSE50625	GSM1224784_POLR2A.bed	2.83807579949464e-163	12283
3	198	cistrome_epigenome	164.712991100165	7.73597229675073	12354	22	1019	85	1019	375	111	22287	1549	NA	NB4 cells	hematopoietic stem cell	H3K9K14ac	No treatment	NA	Human_NB4-cells_H3K9K14ac_No-treatment_Stunnenberg.bed	7.8426696692504e-163	14486
3	408	codex	164.584688476228	7.08484293624416	12948	23	1072	69	1072	388	129	21693	1531	Proerythroblasts derived from CD34+ foetal liver cells (2-trimester stage).	Erythroblast	NA	POLR2A	NA	GSE36985	GSM970259_PolII.bed	1.00800199532862e-162	35015
3	258	codex	160.53963894027	8.43804032577788	11559	24	974	132	974	377	93	23082	1567	U937 (histiocytic lymphoma) cell line conditionally expressing CBFbeta-MYH11 tra	Leukaemia cell	NA	CBFB	NA	GSE46044	GSM1122322_CBFB.bed	1.07158721157624e-158	15852
3	937	encode_tfbs	158.365350044675	8.63812783612904	11291	25	953	142	953	373	88	23350	1572	NA	K562	NA	Pol2	None	NA	wgEncodeAwgTfbsSydhK562Pol2UniPk.narrowPeak	1.53421372724344e-156	18081
3	270	codex	158.349018491827	7.70043604726289	11929	26	1021	110	1021	386	106	22712	1554	Jurkat T-ALL cell line treated with THZ-2-149 for 6 hours (competitive Cdk7 inhi	Leukemia cell	NA	POLR2A	NA	GSE50625	GSM1224786_POLR2A.bed	1.53421372724344e-156	17457
3	443	encode_tfbs	158.261086473467	7.44908891846872	12131	27	1042	97	1042	389	112	22510	1548	NA	K562	NA	PHF8_(A301-772A)	None	NA	wgEncodeAwgTfbsBroadK562Phf8a301772aUniPk.narrowPeak	1.80895376304367e-156	22302
3	106	cistrome_cistrome	157.369272206722	8.59280275462811	11251	28	960	146	960	378	88	23390	1572	NA	NB4 cells	hematopoietic stem cell	PolII	No treatment	NA	Human_NB4-cells_PolII_No-treatment_Stunnenberg.bed	1.35971367683737e-155	14049
3	528	encode_tfbs	157.137120780806	9.77875846920844	10641	29	918	163	918	370	72	24000	1588	NA	GM12878	NA	TAF1	None	NA	wgEncodeAwgTfbsHaibGm12878Taf1Pcr1xUniPk.narrowPeak	2.24057210811656e-155	14278
3	642	encode_tfbs	154.386407188393	7.46065235132244	11838	30	1041	113	1041	395	108	22803	1552	NA	K562	NA	Pol2	None	NA	wgEncodeAwgTfbsHaibK562Pol2V0416101UniPk.narrowPeak	1.21997030830567e-152	24989
3	935	encode_tfbs	153.854809318251	8.82109139689618	10888	31	942	157	942	377	82	23753	1578	NA	K562	NA	Pol2	IFNg6h	NA	wgEncodeAwgTfbsSydhK562Pol2Ifng6hUniPk.narrowPeak	4.01519546311139e-152	16522
3	1034	encode_tfbs	153.430339979531	8.66599384967634	10945	32	951	156	951	380	84	23696	1576	NA	K562	NA	Pol2	None	NA	wgEncodeAwgTfbsUtaK562Pol2UniPk.narrowPeak	1.03368388608302e-151	19255
3	205	cistrome_epigenome	153.404536278856	4.37842429792201	18037	33	1362	5	1362	467	330	16604	1330	NA	UPR9 cells	hematopoietic stem cell	H3K9K14ac	No treatment	NA	Human_UPR9-cells_H3K9K14ac_No-treatment_Stunnenberg.bed	1.06372039288352e-151	49690
3	361	codex	153.327448516771	7.41955481013892	11795	34	1047	118	1047	400	108	22846	1552	K562 erythrocytic leukaemia cells (ATCC CCL-243) were grown according to standar	Erythrocytic leukaemia cells	NA	KDM5B	NA	GSE32509	GSM831010_KDM5B.bed	1.23296364212563e-151	21221
3	1014	encode_tfbs	153.139140537879	10.5850733944219	10085	35	903	198	903	379	62	24556	1598	NA	GM12878	NA	Pol2	None	NA	wgEncodeAwgTfbsUtaGm12878Pol2UniPk.narrowPeak	1.84786024366139e-151	14237
3	605	encode_tfbs	152.213174590114	7.14611545055443	11954	36	1064	108	1064	403	114	22687	1546	NA	HepG2	NA	Pol2	None	NA	wgEncodeAwgTfbsHaibHepg2Pol2Pcr2xUniPk.narrowPeak	1.51495807092076e-150	25927
3	360	codex	151.71381289696	6.73147201564954	12333	37	1104	87	1104	409	126	22308	1534	K562 erythrocytic leukaemia cells (ATCC CCL-243) were grown according to standar	Erythrocytic leukaemia cells	NA	PHF8	NA	GSE32509	GSM831009_PHF8.bed	4.65439334579789e-150	17229
3	517	encode_tfbs	151.661383402361	9.23576605223435	10535	38	933	171	933	381	75	24106	1585	NA	GM12878	NA	Pol2-4H8	None	NA	wgEncodeAwgTfbsHaibGm12878Pol24h8Pcr1xUniPk.narrowPeak	5.11341104351855e-150	19234
3	279	codex	151.616762178201	5.80644139069481	13585	39	1180	50	1180	423	166	21056	1494	T cell Lymphoblastic Lymphoma cell line carrying t(7;9) translocation (TCRB-NOTC	Lymphoma cell	NA	BRD4	NA	GSE51800	GSM1252941_BRD4.bed	5.52142171334215e-150	23553
3	934	encode_tfbs	151.392782456163	8.98883382829022	10638	40	938	164	938	381	78	24003	1582	NA	K562	NA	Pol2	IFNg30	NA	wgEncodeAwgTfbsSydhK562Pol2Ifng30UniPk.narrowPeak	9.01644331200379e-150	16558
3	140	cistrome_cistrome	149.351888358788	7.18772749028524	11701	41	1059	123	1059	408	110	22940	1550	NA	lymphoblastoid(GM10855)	hematopoietic stem cell	VDR	No treatment	NA	Human_lymphoblastoid-GM10855_VDR_No-treatment_Knight.bed	9.66508078779005e-148	25023
3	409	codex	148.723254685926	7.01638003290957	11811	42	1077	116	1077	412	114	22830	1546	Proerythroblasts were derived from CD34+ adult bone marrow cells isolated from h	Erythroblast	NA	POLR2A	NA	GSE36985	GSM970260_PolII.bed	3.95227235271553e-147	25986
3	923	encode_tfbs	148.719562384099	7.163633042401	11675	43	1062	126	1062	410	110	22966	1550	NA	K562	NA	Max	None	NA	wgEncodeAwgTfbsSydhK562MaxIggrabUniPk.narrowPeak	3.95227235271553e-147	31436
3	630	encode_tfbs	148.582533638627	7.62172685143535	11288	44	1028	143	1028	405	99	23353	1561	NA	K562	NA	ELF1_(SC-631)	None	NA	wgEncodeAwgTfbsHaibK562Elf1sc631V0416102UniPk.narrowPeak	5.29530998911273e-147	27780
3	710	encode_tfbs	148.403790081491	7.15160628051896	11662	45	1063	127	1063	412	110	22979	1550	NA	GM12878	NA	MAZ_(ab85725)	None	NA	wgEncodeAwgTfbsSydhGm12878Mazab85725IggmusUniPk.narrowPeak	7.81403062100378e-147	18952
3	359	codex	148.042160506083	6.57546680821744	12215	46	1114	92	1114	417	127	22426	1533	K562 erythrocytic leukaemia cells (ATCC CCL-243) were grown according to standar	Erythrocytic leukaemia cells	NA	PHF8	NA	GSE32509	GSM831008_PHF8.bed	1.75775914571972e-146	16510
3	142	cistrome_cistrome	147.691871571543	6.71293632937822	12036	47	1106	103	1106	419	122	22605	1538	NA	lymphoblastoid(GM10861)	hematopoietic stem cell	VDR	No treatment	NA	Human_lymphoblastoid-GM10861_VDR_No-treatment_Knight.bed	3.85396951061495e-146	26097
3	899	encode_tfbs	146.880201592655	7.5060536538104	11253	48	1037	145	1037	410	100	23388	1560	NA	K562	NA	c-Myc	IFNg30	NA	wgEncodeAwgTfbsSydhK562CmycIfng30UniPk.narrowPeak	2.4458784691602e-145	31092
3	651	encode_tfbs	145.645776654549	8.63314357618248	10440	49	955	180	955	395	79	24201	1581	NA	K562	NA	TAF1	None	NA	wgEncodeAwgTfbsHaibK562Taf1V0416101UniPk.narrowPeak	4.11059764848386e-144	15246
3	636	encode_tfbs	145.033699471289	5.66972839948369	13223	50	1202	59	1202	437	163	21418	1497	NA	K562	NA	Max	None	NA	wgEncodeAwgTfbsHaibK562MaxV0416102UniPk.narrowPeak	1.6489528149337e-143	46171
3	363	codex	144.822394159974	7.12984801543434	11411	51	1066	139	1066	419	107	23230	1553	K562 erythrocytic leukaemia cells (ATCC CCL-243) were grown according to standar	Erythrocytic leukaemia cells	NA	RBBP5	NA	GSE32509	GSM831012_RBBPS.bed	2.6297433645938e-143	15698
3	696	encode_tfbs	144.625053683693	11.7129042124382	9240	52	885	241	885	393	50	25401	1610	NA	GM10847	NA	Pol2	None	NA	wgEncodeAwgTfbsSydhGm10847Pol2IggmusUniPk.narrowPeak	4.0627554045696e-143	9683
3	206	cistrome_epigenome	144.052476936845	4.16993887003186	17810	53	1393	6	1393	484	336	16831	1324	NA	UPR9 cells	hematopoietic stem cell	H3K9K14ac	Zinc(5hr)	NA	Human_UPR9-cells_H3K9K14ac_Zinc-5hr_Stunnenberg.bed	1.48978946068431e-142	52814
3	280	codex	143.850964304032	5.11945482641186	14232	54	1266	37	1266	452	199	20409	1461	T cell Lymphoblastic Lymphoma cell line carrying t(7;9) translocation (TCRB-NOTC	Lymphoma cell	NA	MED1	NA	GSE51800	GSM1252942_MED1.bed	2.32551765082168e-142	27299
3	251	codex	143.463659694757	4.95528803306064	14611	55	1287	30	1287	457	213	20030	1447	Acute myelomonocytic leukaemia cell line carrying inv(16) translocation (CBFbeta	Leukaemia cell	NA	ERG	NA	GSE46044	GSM1122314_ERG.bed	5.5700015982005e-142	25083
3	995	encode_tfbs	143.238516955174	8.7306435235403	10227	56	950	188	950	398	76	24414	1584	NA	PBDE	NA	Pol2	None	NA	wgEncodeAwgTfbsSydhPbdePol2UcdUniPk.narrowPeak	9.18697896213713e-142	18332
3	932	encode_tfbs	142.802968199538	9.65567167206131	9782	57	922	213	922	397	65	24859	1595	NA	K562	NA	Pol2	IFNa30	NA	wgEncodeAwgTfbsSydhK562Pol2Ifna30UniPk.narrowPeak	2.44270428144859e-141	13845
3	70	cistrome_cistrome	142.798578816856	5.32433299647897	13667	58	1241	48	1241	449	181	20974	1479	NA	MCF-7	breast	PolII	E2(1hr)	NA	Human_MCF-7_PolII_E2-1hr_OMalley.bed	2.44270428144859e-141	64675
3	901	encode_tfbs	139.396914448449	7.83824575214974	10476	59	1010	175	1010	415	87	24165	1573	NA	K562	NA	c-Myc	None	NA	wgEncodeAwgTfbsSydhK562CmycIggrabUniPk.narrowPeak	6.05495951863105e-138	24153
3	658	encode_tfbs	139.386211179983	8.26172277371336	10217	60	987	190	987	412	80	24424	1580	NA	K562	NA	YY1	None	NA	wgEncodeAwgTfbsHaibK562Yy1V0416102UniPk.narrowPeak	6.10260518473362e-138	24059
3	532	encode_tfbs	139.132560332632	6.01845715173905	12166	61	1159	96	1159	439	137	22475	1523	NA	GM12878	NA	YY1_(SC-281)	None	NA	wgEncodeAwgTfbsHaibGm12878Yy1sc281Pcr1xUniPk.narrowPeak	1.07643432112306e-137	30994
3	367	codex	139.058922574399	10.8623417664776	9137	62	898	245	898	402	53	25504	1607	K562 erythrocytic leukaemia cells (ATCC CCL-243) were grown according to standar	Erythrocytic leukaemia cells	NA	SAP30	NA	GSE32509	GSM831018_SAP30.bed	1.25476801636489e-137	10433
3	365	codex	139.006686667474	8.74328423333637	9936	63	948	206	948	406	73	24705	1587	K562 erythrocytic leukaemia cells (ATCC CCL-243) were grown according to standar	Erythrocytic leukaemia cells	NA	POLR2A	NA	GSE32509	GSM831016_POLR2A.bed	1.39267726876086e-137	35672
3	711	encode_tfbs	138.607000623649	7.3936221719313	10731	64	1049	161	1049	425	95	23910	1565	NA	GM12878	NA	Mxi1_(AF4185)	None	NA	wgEncodeAwgTfbsSydhGm12878Mxi1IggmusUniPk.narrowPeak	3.44109851670126e-137	17735
3	244	codex	136.760493556675	8.40597751746458	9956	65	977	205	977	416	76	24685	1584	Acute myelomonocytic leukaemia cell line carrying inv(16) translocation (CBFbeta	Leukaemia cell	NA	MED21	NA	GSE46044	GSM1122307_MED21.bed	2.37941826338491e-135	10213
3	537	encode_tfbs	136.641383193143	8.4718562322271	9913	66	971	207	971	415	75	24728	1585	NA	GM12891	NA	Pol2	None	NA	wgEncodeAwgTfbsHaibGm12891Pol2Pcr1xUniPk.narrowPeak	3.08283708968049e-135	16585
3	141	cistrome_cistrome	136.630026714996	5.49571854595625	12747	67	1225	75	1225	456	159	21894	1501	NA	lymphoblastoid(GM10855)	hematopoietic stem cell	VDR	calcitriol(36hr)	NA	Human_lymphoblastoid-GM10855_VDR_calcitriol-36hr_Knight.bed	3.11728267844767e-135	37890
3	444	encode_tfbs	136.14551904829	7.92045291383518	10192	68	1005	192	1005	422	83	24449	1577	NA	K562	NA	PLU1	None	NA	wgEncodeAwgTfbsBroadK562Plu1UniPk.narrowPeak	9.37237685860906e-135	15520
3	604	encode_tfbs	135.849989487178	7.37179485830351	10543	69	1051	170	1051	430	93	24098	1567	NA	HepG2	NA	Pol2-4H8	None	NA	wgEncodeAwgTfbsHaibHepg2Pol24h8V0416102UniPk.narrowPeak	1.82406002671765e-134	19586
3	68	cistrome_cistrome	134.987903824657	5.21200665230936	13129	70	1253	61	1253	461	174	21512	1486	NA	MCF-7	breast	PolII	17b-E2(1hr)	NA	Human_MCF-7_PolII_17b-E2-1hr_Stunnenberg.bed	1.30880769391833e-133	53584
3	858	encode_tfbs	134.823057045598	6.09837029596734	11692	71	1148	125	1148	448	128	22949	1532	NA	HepG2	NA	Pol2	forskolin	NA	wgEncodeAwgTfbsSydhHepg2Pol2ForsklnUniPk.narrowPeak	1.88608955381822e-133	22928
3	7	cistrome_cistrome	134.590979761074	4.87385794241437	13869	72	1294	43	1294	470	200	20772	1460	NA	A594 cells	lung	PolIIser2	EtOH(1hr)	NA	Human_A594--cells_PolIIser2_EtOH-1hr_Myers.bed	3.17369689189072e-133	36552
3	641	encode_tfbs	134.419342573816	8.08740502809309	9970	73	992	204	992	423	79	24671	1581	NA	K562	NA	Pol2-4H8	None	NA	wgEncodeAwgTfbsHaibK562Pol24h8V0416101UniPk.narrowPeak	4.64742371834095e-133	23352
3	540	encode_tfbs	134.365837379243	9.17691227344461	9429	74	934	230	934	413	65	25212	1595	NA	GM12891	NA	TAF1	None	NA	wgEncodeAwgTfbsHaibGm12891Taf1Pcr1xUniPk.narrowPeak	5.18571452501383e-133	11883
3	143	cistrome_cistrome	134.209009996591	4.61133013470633	14580	75	1331	31	1331	479	226	20061	1434	NA	lymphoblastoid(GM10861)	hematopoietic stem cell	VDR	calcitriol(36hr)	NA	Human_lymphoblastoid-GM10861_VDR_calcitriol-36hr_Knight.bed	7.34186583662547e-133	48385
3	157	cistrome_epigenome	133.866364268221	5.94191919964891	11813	76	1170	115	1170	454	133	22828	1527	NA	LnCaP	prostate	Ace_H3	regular medium	NA	Human_LnCaP_Ace_H3_regular-medium_Chinnaiyan.bed	1.5947765590866e-132	33589
3	924	encode_tfbs	133.19040412451	5.51935503051081	12384	77	1220	82	1220	460	152	22257	1508	NA	K562	NA	MAZ_(ab85725)	None	NA	wgEncodeAwgTfbsSydhK562Mazab85725IggrabUniPk.narrowPeak	7.46419289711818e-132	33323
3	612	encode_tfbs	132.783138250795	6.27621571501626	11308	78	1135	141	1135	451	119	23333	1541	NA	HepG2	NA	TAF1	None	NA	wgEncodeAwgTfbsHaibHepg2Taf1Pcr2xUniPk.narrowPeak	1.88210934282885e-131	16659
3	543	encode_tfbs	132.631253142536	8.34130557732768	9705	79	979	219	979	426	74	24936	1586	NA	GM12892	NA	Pol2-4H8	None	NA	wgEncodeAwgTfbsHaibGm12892Pol24h8V0416102UniPk.narrowPeak	2.63631602909051e-131	17407
3	272	codex	132.580289698629	4.20746110834759	15917	80	1383	16	1383	493	279	18724	1381	T cell Lymphoblastic Lymphoma cell line carrying t(7;9) translocation (TCRB-NOTC	Lymphoma cell	NA	ETS1	NA	GSE51800	GSM1252929_ETS1.bed	2.92750751380683e-131	41378
3	933	encode_tfbs	132.272553612567	8.62774862239195	9536	81	957	227	957	422	70	25105	1590	NA	K562	NA	Pol2	IFNa6h	NA	wgEncodeAwgTfbsSydhK562Pol2Ifna6hUniPk.narrowPeak	5.87271699235146e-131	13582
3	957	encode_tfbs	132.241602356643	7.46439122843842	10209	82	1040	191	1040	438	88	24432	1572	NA	K562	NA	TBP	None	NA	wgEncodeAwgTfbsSydhK562TbpIggmusUniPk.narrowPeak	6.22961912545331e-131	17558
3	168	cistrome_epigenome	130.788174445298	5.46578978898225	12249	83	1230	91	1230	468	151	22392	1509	NA	LnCaP	prostate	H3K4me3	R1881(16hr)	NA	Human_LnCaP_H3K4me3_R1881-16hr_Chinnaiyan.bed	1.74833707139866e-129	16640
3	815	encode_tfbs	129.634928977773	5.80331021802796	11630	84	1182	129	1182	465	133	23011	1527	NA	HeLa-S3	NA	Pol2	None	NA	wgEncodeAwgTfbsSydhHelas3Pol2UniPk.narrowPeak	2.45849562738212e-128	21270
3	74	cistrome_cistrome	129.02489977296	5.44965755042865	12110	85	1231	99	1231	472	149	22531	1511	NA	MCF-7	breast	PolII	Fulv	NA	Human_MCF-7_PolII_Fulv_Stunnenberg.bed	9.89826337358749e-128	32919
3	69	cistrome_cistrome	128.955905089954	4.76458364640218	13539	86	1311	53	1311	483	197	21102	1463	NA	MCF-7	breast	PolII	DMSO(3hr)	NA	Human_MCF-7_PolII_DMSO-3hr_Liu.bed	1.14676429579309e-127	34878
3	854	encode_tfbs	128.773883893209	6.77320718399482	10487	87	1100	174	1100	454	100	24154	1560	NA	HepG2	NA	Mxi1_(AF4185)	None	NA	wgEncodeAwgTfbsSydhHepg2Mxi1UniPk.narrowPeak	1.72375110747289e-127	20371
3	720	encode_tfbs	128.739343461443	9.34573926132501	8990	88	931	254	931	424	60	25651	1600	NA	GM12878	NA	Pol2	None	NA	wgEncodeAwgTfbsSydhGm12878Pol2UniPk.narrowPeak	1.84523451916331e-127	11086
3	5	cistrome_cistrome	128.501821262604	4.31859764245554	14902	89	1371	28	1371	496	247	19739	1413	NA	A594 cells	lung	PolII	EtOH(1hr)	NA	Human_A594--cells_PolII_EtOH-1hr_Myers.bed	3.15258231367938e-127	30955
3	1045	encode_tfbs	128.162658510685	5.66586090870345	11694	90	1204	124	1204	473	137	22947	1523	NA	MCF-7	NA	Pol2	serum_starved_media	NA	wgEncodeAwgTfbsUtaMcf7Pol2SerumstvdUniPk.narrowPeak	6.80732811022229e-127	19412
3	71	cistrome_cistrome	127.954039736952	4.55154259939066	14032	91	1337	41	1337	490	216	20609	1444	NA	MCF-7	breast	PolII	E2(3hr)	NA	Human_MCF-7_PolII_E2-3hr_Liu.bed	1.0884201536501e-126	40165
3	199	cistrome_epigenome	127.581658554461	7.30868761806968	9972	92	1054	203	1054	450	87	24669	1573	NA	NB4 cells	hematopoietic stem cell	H3K9me3	ATRA(24hr)	NA	Human_NB4-cells_H3K9me3_ATRA-24hr_Stunnenberg.bed	2.53764765974428e-126	141588
3	76	cistrome_cistrome	127.143250969036	4.64608146699978	13659	93	1326	49	1326	489	204	20982	1456	NA	MCF-7	breast	PolII	No treatment	NA	Human_MCF-7_PolII_No-treatment_OMalley.bed	6.88880333458227e-126	65313
3	516	encode_tfbs	126.050139994352	7.09339009158125	10014	94	1071	200	1071	455	90	24627	1570	NA	GM12878	NA	PML_(SC-71910)	None	NA	wgEncodeAwgTfbsHaibGm12878Pmlsc71910V0422111UniPk.narrowPeak	8.44519838705802e-125	16678
3	500	encode_tfbs	125.765719216112	6.73160850529354	10286	95	1103	186	1103	461	98	24355	1562	NA	GM12878	NA	Egr-1	None	NA	wgEncodeAwgTfbsHaibGm12878Egr1Pcr2xUniPk.narrowPeak	1.60855117642165e-124	16331
3	474	encode_tfbs	125.416598914616	4.81055467402365	13036	96	1303	65	1303	488	185	21605	1475	NA	A549	NA	Pol2	DEX_100nM	NA	wgEncodeAwgTfbsHaibA549Pol2Pcr2xDex100nmUniPk.narrowPeak	3.55637506327363e-124	27603
3	1025	encode_tfbs	125.123489995783	6.37353971675922	10570	97	1128	169	1128	465	107	24071	1553	NA	HeLa-S3	NA	Pol2	None	NA	wgEncodeAwgTfbsUtaHelas3Pol2UniPk.narrowPeak	6.91219487996756e-124	15736
3	536	encode_tfbs	124.70352650198	8.00874714475433	9326	98	998	237	998	444	73	25315	1587	NA	GM12891	NA	Pol2-4H8	None	NA	wgEncodeAwgTfbsHaibGm12891Pol24h8Pcr1xUniPk.narrowPeak	1.7993892698732e-123	16236
3	576	encode_tfbs	124.57352272	4.87499323139535	12793	99	1293	73	1293	488	178	21848	1482	NA	HCT-116	NA	Pol2-4H8	None	NA	wgEncodeAwgTfbsHaibHct116Pol24h8V0416101UniPk.narrowPeak	2.40281198465986e-123	29178
3	286	codex	124.480326570171	6.21860002133453	10678	100	1141	162	1141	468	111	23963	1549	Untreated Jurkat T-ALL cell line.	Leukemia cell	NA	CDK7	NA	GSE50625	GSM1296385_CDK7.bed	2.94816057282877e-123	14641
3	475	encode_tfbs	124.016241840917	4.76207060062945	13003	101	1312	68	1312	494	186	21638	1474	NA	A549	NA	Pol2	EtOH_0.02pct	NA	wgEncodeAwgTfbsHaibA549Pol2Pcr2xEtoh02UniPk.narrowPeak	8.49795621977353e-123	27685
3	288	codex	123.915089138948	5.44829239816025	11634	102	1232	128	1232	487	141	23007	1519	MM1-S cell line cell line treated with DMSO for 6 hours.	Multiple myeloma cell	NA	POLR2A	NA	GSE50625	GSM1313923_POLR2A.bed	1.06215621178967e-122	13717
3	1011	encode_tfbs	122.83434583244	5.22787326946665	11899	103	1249	111	1249	488	151	22742	1509	NA	Gliobla	NA	Pol2	None	NA	wgEncodeAwgTfbsUtaGlioblaPol2UniPk.narrowPeak	1.26676089116935e-121	17417
3	77	cistrome_cistrome	122.581025385555	6.11749760475423	10628	104	1146	165	1146	472	112	24013	1548	NA	MCF-7	breast	PolII	No treatment	NA	Human_MCF-7_PolII_No-treatment_Stunnenberg.bed	2.2481173596057e-121	25797
3	913	encode_tfbs	122.256439246592	8.25071531076507	9027	105	988	252	988	448	68	25614	1592	NA	K562	NA	HMGN3	None	NA	wgEncodeAwgTfbsSydhK562Hmgn3UniPk.narrowPeak	4.70163768129206e-121	14587
3	975	encode_tfbs	122.164240123672	5.24278297580129	11807	106	1247	117	1247	490	149	22834	1511	NA	MCF10A-Er-Src	NA	Pol2	EtOH_0.01pct	NA	wgEncodeAwgTfbsSydhMcf10aesPol2Etoh01UniPk.narrowPeak	5.75879627549945e-121	22298
3	1044	encode_tfbs	122.15708863537	5.12418603891035	12023	107	1263	104	1263	491	156	22618	1504	NA	MCF-7	NA	Pol2	serum_stimulated_media	NA	wgEncodeAwgTfbsUtaMcf7Pol2SerumstimUniPk.narrowPeak	5.79969681509649e-121	20449
3	545	encode_tfbs	121.741225982674	9.70875621660561	8402	108	921	281	921	437	53	26239	1607	NA	GM12892	NA	TAF1	None	NA	wgEncodeAwgTfbsHaibGm12892Taf1V0416102UniPk.narrowPeak	1.49702125255838e-120	9442
3	987	encode_tfbs	121.548479810627	5.39399968717304	11497	109	1235	138	1235	494	140	23144	1520	NA	NB4	NA	c-Myc	None	NA	wgEncodeAwgTfbsSydhNb4CmycUniPk.narrowPeak	2.31191251250686e-120	26252
3	657	encode_tfbs	121.407135044203	9.11158679889056	8593	110	936	271	936	439	58	26048	1602	NA	K562	NA	YY1_(SC-281)	None	NA	wgEncodeAwgTfbsHaibK562Yy1V0416101UniPk.narrowPeak	3.17212267721314e-120	12677
3	859	encode_tfbs	120.435045879578	6.16287572808832	10397	111	1143	182	1143	479	108	24244	1552	NA	HepG2	NA	Pol2	None	NA	wgEncodeAwgTfbsSydhHepg2Pol2IggrabUniPk.narrowPeak	2.94787351802721e-119	19572
3	167	cistrome_epigenome	120.016236251923	4.75288014887484	12589	112	1313	79	1313	501	178	22052	1482	NA	LnCaP	prostate	H3K4me3	EtOH(16hr)	NA	Human_LnCaP_H3K4me3_EtOH-16hr_Chinnaiyan.bed	7.66343414073572e-119	16668
3	138	cistrome_cistrome	119.712278663234	4.97583566753057	12066	113	1285	102	1285	500	161	22575	1499	NA	VCaP	prostate	Polll	regular medium	NA	Human_VCaP_Polll_regular-medium_Chinnaiyan.bed	1.5293982795944e-118	21886
3	888	encode_tfbs	119.574926070553	6.2288156178781	10256	114	1140	187	1140	480	105	24385	1555	NA	K562	NA	CCNT2	None	NA	wgEncodeAwgTfbsSydhK562Ccnt2UniPk.narrowPeak	2.07992072383596e-118	20057
3	1046	encode_tfbs	119.159926793396	6.02183011202736	10442	115	1157	179	1157	484	111	24199	1549	NA	MCF-7	NA	Pol2	None	NA	wgEncodeAwgTfbsUtaMcf7Pol2UniPk.narrowPeak	5.36108965713508e-118	16136
3	78	cistrome_cistrome	119.089758064467	6.04968948942586	10405	116	1153	181	1153	483	110	24236	1550	NA	MCF-7	breast	PolII	Tam	NA	Human_MCF-7_PolII_Tam_Stunnenberg.bed	6.24685823616071e-118	25209
3	645	encode_tfbs	119.002313287774	9.52803675140941	8283	117	926	289	926	444	53	26358	1607	NA	K562	NA	Sin3Ak-20	None	NA	wgEncodeAwgTfbsHaibK562Sin3ak20V0416101UniPk.narrowPeak	7.57492879028005e-118	12700
3	988	encode_tfbs	118.683346838144	4.83317359290921	12261	118	1299	89	1299	502	169	22380	1491	NA	NB4	NA	Max	None	NA	wgEncodeAwgTfbsSydhNb4MaxUniPk.narrowPeak	1.56548481216597e-117	34659
3	491	encode_tfbs	118.46263983034	4.82707298069953	12251	119	1300	90	1300	503	169	22390	1491	NA	ECC-1	NA	Pol2	DMSO_0.02pct	NA	wgEncodeAwgTfbsHaibEcc1Pol2V0416102Dm002p1hUniPk.narrowPeak	2.58042304802207e-117	20137
3	546	encode_tfbs	118.428885835811	7.96977217901331	8898	120	1002	258	1002	460	69	25743	1591	NA	GM12892	NA	YY1	None	NA	wgEncodeAwgTfbsHaibGm12892Yy1V0416101UniPk.narrowPeak	2.76573535987373e-117	15951
3	342	codex	118.35401148217	8.04073824889902	8856	121	997	259	997	459	68	25785	1592	Kasumi-1 (AML FAB M2) with t(8;21) translocation and RUNX1/ETO siRNA derived fro	Acute Myeloid Leukemia	NA	POLR2A	NA	GSE29225	GSM722710_POLR2A.bed	3.25897366877348e-117	10018
3	616	encode_tfbs	117.78493351352	6.16001348376541	10176	122	1144	193	1144	486	105	24465	1555	NA	HepG2	NA	YY1_(SC-281)	None	NA	wgEncodeAwgTfbsHaibHepg2Yy1sc281V0416101UniPk.narrowPeak	1.19835187530181e-116	17876
3	1008	encode_tfbs	117.545161414197	5.03753770369819	11723	123	1275	120	1275	506	153	22918	1507	NA	A549	NA	Pol2	None	NA	wgEncodeAwgTfbsUtaA549Pol2UniPk.narrowPeak	2.06448236955131e-116	17011
3	447	encode_tfbs	117.351474931197	11.9174780742063	7561	124	882	327	882	444	38	27080	1622	NA	K562	NA	SAP30_(39731)	None	NA	wgEncodeAwgTfbsBroadK562Sap3039731UniPk.narrowPeak	3.19875580969863e-116	9753
3	1031	encode_tfbs	117.343193522853	5.09797030387497	11590	125	1270	131	1270	509	149	23051	1511	NA	HUVEC	NA	Pol2	None	NA	wgEncodeAwgTfbsUtaHuvecPol2UniPk.narrowPeak	3.22544180405066e-116	17190
3	388	codex	117.3409179485	3.92635906641049	15064	126	1428	25	1428	526	272	19577	1388	Cell line: Germinal center B cells. Chip antibody: BCOR	B-Cells	NA	BCOR	NA	GSE43350	GSM898061_BCOR.bed	3.22544180405066e-116	31772
3	918	encode_tfbs	117.328438088041	7.44344202404832	9116	127	1043	247	1043	472	76	25525	1584	NA	K562	NA	IRF1	IFNg6h	NA	wgEncodeAwgTfbsSydhK562Irf1Ifng6hUniPk.narrowPeak	3.29333488918662e-116	12576
3	341	codex	117.072129928423	7.75544495241549	8915	128	1017	257	1017	467	71	25726	1589	Kasumi-1 (AML FAB M2) with t(8;21) translocation and mismatch siRNA derived from	Acute Myeloid Leukemia	NA	POLR2A	NA	GSE29225	GSM722709_POLR2A.bed	5.89573298044989e-116	10124
3	351	codex	116.456868369625	7.58934488623836	8964	129	1031	256	1031	472	73	25677	1587	K562 erythrocytic leukaemia cells (ATCC CCL-243) were grown according to standar	Erythrocytic leukaemia cells	NA	HDAC1	NA	GSE32509	GSM830993_HDAC1.bed	2.41223505333747e-115	11727
3	608	encode_tfbs	116.187444026285	6.58115691596025	9650	130	1111	223	1111	488	92	24991	1568	NA	HepG2	NA	Sin3Ak-20	None	NA	wgEncodeAwgTfbsHaibHepg2Sin3ak20Pcr1xUniPk.narrowPeak	4.45133546798446e-115	16459
3	976	encode_tfbs	116.169799228088	4.96534624702628	11722	131	1286	121	1286	513	155	22919	1505	NA	MCF10A-Er-Src	NA	Pol2	4OHTAM_1uM_36hr	NA	wgEncodeAwgTfbsSydhMcf10aesPol2TamUniPk.narrowPeak	4.60052272483358e-115	19467
3	460	encode_tfbs	115.960114869072	6.08995694507669	10094	132	1149	197	1149	493	105	24547	1555	NA	A549	NA	CREB1_(SC-240)	DEX_100nM	NA	wgEncodeAwgTfbsHaibA549Creb1sc240V0416102Dex100nmUniPk.narrowPeak	7.39927048906923e-115	15913
3	816	encode_tfbs	115.413237575063	8.45825668278179	8451	133	972	279	972	461	61	26190	1599	NA	HeLa-S3	NA	Pol2(phosphoS2)	None	NA	wgEncodeAwgTfbsSydhHelas3Pol2s2IggrabUniPk.narrowPeak	2.58695269930893e-114	12797
3	701	encode_tfbs	115.373391870092	6.3861641997244	9755	134	1127	216	1127	492	96	24886	1564	NA	GM12878	NA	CHD2_(AB68301)	None	NA	wgEncodeAwgTfbsSydhGm12878Chd2ab68301IggmusUniPk.narrowPeak	2.81436898153897e-114	15597
3	245	codex	114.959094337106	8.08982913011265	8589	135	991	272	991	466	65	26052	1595	Acute myelomonocytic leukaemia cell line carrying inv(16) translocation (CBFbeta	Leukaemia cell	NA	TBP	NA	GSE46044	GSM1122308_TBP.bed	7.25186312514124e-114	8207
3	581	encode_tfbs	114.937499448379	4.78347122328215	11970	136	1305	107	1305	516	165	22671	1495	NA	HeLa-S3	NA	Pol2	None	NA	wgEncodeAwgTfbsHaibHelas3Pol2Pcr1xUniPk.narrowPeak	7.56552981789951e-114	25332
3	166	cistrome_epigenome	114.923259809141	4.34511353662846	13109	137	1366	63	1366	522	204	21532	1456	NA	LnCaP	prostate	H3K4me3	DHT(4hr)	NA	Human_LnCaP_H3K4me3_DHT-4hr_Brown.bed	7.76063624484271e-114	22170
3	900	encode_tfbs	114.805860506362	7.85039001958838	8699	138	1008	265	1008	470	68	25942	1592	NA	K562	NA	c-Myc	IFNg6h	NA	wgEncodeAwgTfbsSydhK562CmycIfng6hUniPk.narrowPeak	1.00957389261416e-113	19290
3	629	encode_tfbs	114.688543419523	4.98550014233554	11531	139	1283	133	1283	518	151	23110	1509	NA	K562	NA	Egr-1	None	NA	wgEncodeAwgTfbsHaibK562Egr1V0416101UniPk.narrowPeak	1.31316556049826e-113	36997
3	187	cistrome_epigenome	114.394129592826	3.81493921096636	15188	140	1446	22	1446	536	282	19453	1378	NA	MCF-7	breast	H3K9ac	E2(3hr)	NA	Human_MCF-7_H3K9ac_E2-3hr_Liu.bed	2.56814816217198e-113	42367
3	588	encode_tfbs	114.101138250206	7.16922900021338	9047	141	1060	250	1060	484	78	25594	1582	NA	HepG2	NA	ELF1_(SC-631)	None	NA	wgEncodeAwgTfbsHaibHepg2Elf1sc631V0416101UniPk.narrowPeak	5.00634000318186e-113	18001
3	186	cistrome_epigenome	113.461933261095	3.86064511410949	14808	142	1439	29	1439	537	269	19833	1391	NA	MCF-7	breast	H3K9ac	DMSO(3hr)	NA	Human_MCF-7_H3K9ac_DMSO-3hr_Liu.bed	2.16598826103552e-112	37717
3	1049	encode_tfbs	113.397752059287	5.10217834434154	11191	143	1269	148	1269	520	142	23450	1518	NA	ProgFib	NA	Pol2	None	NA	wgEncodeAwgTfbsUtaProgfibPol2UniPk.narrowPeak	2.49338652036725e-112	16338
3	302	codex	113.373023548091	4.54071013584056	12374	144	1338	83	1338	522	181	22267	1479	N/A	T-Cell	NA	MYB	NA	GSE59657	GSM1519641_MYB.bed	2.62114872600387e-112	24032
3	709	encode_tfbs	113.288912038736	7.69738016676465	8670	145	1022	268	1022	478	69	25971	1591	NA	GM12878	NA	Max	None	NA	wgEncodeAwgTfbsSydhGm12878MaxIggmusUniPk.narrowPeak	3.15934943521368e-112	12542
3	1028	encode_tfbs	113.251008850177	7.55761265046349	8745	146	1033	263	1033	481	71	25896	1589	NA	HepG2	NA	Pol2	None	NA	wgEncodeAwgTfbsUtaHepg2Pol2UniPk.narrowPeak	3.42385999843118e-112	15108
3	446	encode_tfbs	113.133736461173	6.76121312644698	9261	147	1101	240	1101	496	85	25380	1575	NA	K562	NA	RBBP5_(A300-109A)	None	NA	wgEncodeAwgTfbsBroadK562Rbbp5a300109aUniPk.narrowPeak	4.4547558632556e-112	14258
3	525	encode_tfbs	112.889861133931	5.60125319260433	10393	148	1210	183	1210	514	118	24248	1542	NA	GM12878	NA	SP1	None	NA	wgEncodeAwgTfbsHaibGm12878Sp1Pcr1xUniPk.narrowPeak	7.75809073700521e-112	18248
3	240	codex	112.776418826735	5.67576339044558	10288	149	1198	185	1198	511	115	24353	1545	Acute myelomonocytic leukaemia cell line carrying inv(16) translocation (CBFbeta	Leukaemia cell	NA	CBFB	NA	GSE46044	GSM1122303_CBFB.bed	1.00062790221427e-111	12533
3	660	encode_tfbs	110.962675309053	5.99517956210668	9764	150	1163	215	1163	509	102	24877	1558	NA	K562	NA	ZBTB7A_(SC-34508)	None	NA	wgEncodeAwgTfbsHaibK562Zbtb7asc34508V0416101UniPk.narrowPeak	6.47308240690921e-110	21711
3	633	encode_tfbs	110.916739523779	8.99701027910488	7927	151	937	309	937	466	53	26714	1607	NA	K562	NA	GABP	None	NA	wgEncodeAwgTfbsHaibK562GabpV0416101UniPk.narrowPeak	7.14761633955101e-110	14393
3	620	encode_tfbs	110.100589865225	5.11023208657079	10849	152	1268	159	1268	526	136	23792	1524	NA	HUVEC	NA	Pol2	None	NA	wgEncodeAwgTfbsHaibHuvecPol2Pcr1xUniPk.narrowPeak	4.64990682819979e-109	19254
3	1038	encode_tfbs	110.08433408301	5.03542579597222	10975	153	1276	154	1276	528	140	23666	1520	NA	MCF-7	NA	c-Myc	vehicle	NA	wgEncodeAwgTfbsUtaMcf7CmycVehUniPk.narrowPeak	4.79570201719407e-109	27697
3	974	encode_tfbs	109.816573210905	5.98350448470155	9677	154	1166	220	1166	513	101	24964	1559	NA	MCF10A-Er-Src	NA	E2F4	4OHTAM_1uM_36hr	NA	wgEncodeAwgTfbsSydhMcf10aesE2f4TamHvdUniPk.narrowPeak	8.82640339655973e-109	15516
3	808	encode_tfbs	109.756380386441	4.73466505844703	11518	155	1314	137	1314	535	158	23123	1502	NA	HeLa-S3	NA	Max	None	NA	wgEncodeAwgTfbsSydhHelas3MaxIggrabUniPk.narrowPeak	1.00731573831316e-108	29647
3	793	encode_tfbs	109.655277937774	5.23603245402205	10604	156	1248	167	1248	524	129	24037	1531	NA	HeLa-S3	NA	CHD2_(AB68301)	None	NA	wgEncodeAwgTfbsSydhHelas3Chd2IggrabUniPk.narrowPeak	1.26320887398004e-108	20500
3	405	codex	109.649573764204	3.4914120200326	16467	157	1509	13	1509	560	342	18174	1318	ChIP-seq_ICN1_HPB-ALL. ChIP assays were performed essentially as previously desc	T-cell acute lymphoblastic leukemia cells	NA	NOTCH1	NA	GSE39263	GSM959056_ZNF143.bed	1.27175744121755e-108	43398
3	169	cistrome_epigenome	108.93634864049	3.94930798896173	13745	158	1423	45	1423	542	237	20896	1423	NA	LnCaP	prostate	H3K4me3	Vehicle	NA	Human_LnCaP_H3K4me3_Vehicle_Brown.bed	6.52938048070412e-108	22631
3	725	encode_tfbs	108.683150241127	8.33581997923554	8031	159	980	301	980	480	58	26610	1602	NA	GM12878	NA	SIN3A_(NB600-1263)	None	NA	wgEncodeAwgTfbsSydhGm12878Sin3anb6001263IggmusUniPk.narrowPeak	1.16233238571804e-107	10392
3	246	codex	107.786419700401	4.48436686463682	11877	160	1352	112	1352	541	173	22764	1487	Acute myelomonocytic leukaemia cell line carrying inv(16) translocation (CBFbeta	Leukaemia cell	NA	TCF12	NA	GSE46044	GSM1122309_HEB.bed	9.10621753891598e-107	17269
3	4	cistrome_cistrome	107.747666543027	3.90981156395135	13743	161	1430	46	1430	546	239	20898	1421	NA	A594 cells	lung	PolII	DEX(1hr)	NA	Human_A594--cells_PolII_DEX-1hr_Myers.bed	9.89430480094711e-107	26411
3	300	codex	107.40806516454	4.3514882060628	12183	162	1365	94	1365	540	184	22458	1476	N/A	T-Cell	NA	MYB	NA	GSE59657	GSM1519635_MYB.bed	2.14930240650475e-106	26035
3	593	encode_tfbs	107.02247045059	8.32982039740897	7916	163	982	310	982	485	57	26725	1603	NA	HepG2	NA	GABP	None	NA	wgEncodeAwgTfbsHaibHepg2GabpPcr2xUniPk.narrowPeak	5.19062493918336e-106	10109
3	387	codex	106.833396935307	4.45855511679699	11832	164	1356	114	1356	545	173	22809	1487	Cell line: Germinal center B cells. Chip antibody: BCL6	B-Cells	NA	BCL6	NA	GSE43350	GSM898060_BCL6.bed	7.97327825726584e-106	23912
3	560	encode_tfbs	106.744998018974	4.89672038564524	10882	165	1292	158	1292	538	142	23759	1518	NA	H1-hESC	NA	Pol2	None	NA	wgEncodeAwgTfbsHaibH1hescPol2V0416102UniPk.narrowPeak	9.71394725157592e-106	20317
3	541	encode_tfbs	106.636190512576	6.86511223258339	8672	166	1091	267	1091	508	77	25969	1583	NA	GM12891	NA	YY1_(SC-281)	None	NA	wgEncodeAwgTfbsHaibGm12891Yy1sc281V0416101UniPk.narrowPeak	1.24044954294859e-105	13593
3	640	encode_tfbs	106.248291196222	8.48001963223038	7800	167	969	315	969	484	55	26841	1605	NA	K562	NA	PML_(SC-71910)	None	NA	wgEncodeAwgTfbsHaibK562Pmlsc71910V0422111UniPk.narrowPeak	3.01210451211357e-105	15895
3	395	codex	105.868952464879	4.23166198279542	12342	168	1379	86	1379	544	192	22299	1468	N/A	Embryonic Stem Cell	NA	POLR2A	NA	GSE36578	GSM937545_POLR2A.bed	7.17159833025154e-105	15798
3	628	encode_tfbs	105.783403914747	4.67730726193676	11209	169	1322	147	1322	546	154	23432	1506	NA	K562	NA	E2F6	None	NA	wgEncodeAwgTfbsHaibK562E2f6V0416102UniPk.narrowPeak	8.68134638091565e-105	24570
3	254	codex	105.33777731686	4.51516273560671	11522	170	1343	135	1343	549	165	23119	1495	Acute myelomonocytic leukaemia cell line carrying inv(16) translocation (CBFbeta	Leukaemia cell	NA	HDAC1	NA	GSE46044	GSM1122318_HDAC1.bed	2.40797218395557e-104	20782
3	75	cistrome_cistrome	104.84076869643	7.60432747656229	8095	171	1029	299	1029	500	64	26546	1596	NA	MCF-7	breast	PolII	No treatment	NA	Human_MCF-7_PolII_No-treatment_Brown.bed	7.51818307879191e-104	11240
3	864	encode_tfbs	104.620795766674	6.99182004230377	8430	172	1080	280	1080	511	73	26211	1587	NA	HepG2	NA	TBP	None	NA	wgEncodeAwgTfbsSydhHepg2TbpIggrabUniPk.narrowPeak	1.24037638831262e-103	13806
3	394	codex	104.118670703457	4.45631971786391	11524	173	1357	134	1357	555	167	23117	1493	N/A	Embryonic Stem Cell	NA	POLR2A	NA	GSE36578	GSM937544_POLR2A.bed	3.91887036554694e-103	14514
3	375	codex	103.762493071895	4.2771965494021	11951	174	1374	109	1374	552	182	22690	1478	K562 erythrocytic leukaemia cells (ATCC CCL-243) were grown according to standar	Embryonic Stem Cell	NA	PHF8	NA	GSE32509	GSM831037_PHF8.bed	8.84780176820546e-103	13630
3	243	codex	103.649069324042	4.18482059137312	12207	175	1389	93	1389	552	191	22434	1469	Acute myelomonocytic leukaemia cell line carrying inv(16) translocation (CBFbeta	Leukaemia cell	NA	RUNX1	NA	GSE46044	GSM1122306_RUNX1.bed	1.14227410427314e-102	17308
3	877	encode_tfbs	103.185175184996	5.12604714067876	10139	176	1262	194	1262	544	124	24502	1536	NA	IMR90	NA	Pol2	None	NA	wgEncodeAwgTfbsSydhImr90Pol2IggrabUniPk.narrowPeak	3.30513993191875e-102	17647
3	255	codex	103.177816728825	8.28599160526777	7661	177	984	321	984	494	55	26980	1605	CD34+ acute myeloid leukaemia (AML) blast cells carrying inv(16) translocation (	Leukaemia cell	NA	MYH11	NA	GSE46044	GSM1122319_MYH11.bed	3.3426253989966e-102	7941
3	170	cistrome_epigenome	102.824125289667	3.63728063599817	14305	178	1478	34	1478	563	269	20336	1391	NA	LnCaP	prostate	H3K4me3	regular medium	NA	Human_LnCaP_H3K4me3_regular-medium_Chinnaiyan.bed	7.50468403369746e-102	24259
3	907	encode_tfbs	102.816326863891	5.74030033955929	9318	179	1189	238	1189	535	100	25323	1560	NA	K562	NA	E2F6	None	NA	wgEncodeAwgTfbsSydhK562E2f6UcdUniPk.narrowPeak	7.59797410645743e-102	16312
3	250	codex	102.40135630579	5.69234364024614	9333	180	1194	236	1194	537	101	25308	1559	Acute myelomonocytic leukaemia cell line carrying inv(16) translocation (CBFbeta	Leukaemia cell	NA	ELF1	NA	GSE46044	GSM1122313_ELF1.bed	1.96448579646567e-101	9602
3	184	cistrome_epigenome	102.382395505663	3.44390686943972	15433	181	1518	20	1518	573	314	19208	1346	NA	MCF-7	breast	H3K4me3	E2(3hr)	NA	Human_MCF-7_H3K4me3_E2-3hr_Liu.bed	2.04081493338822e-101	46616
3	6	cistrome_cistrome	101.980629614915	4.53863415015357	11089	182	1340	150	1340	557	156	23552	1504	NA	A594 cells	lung	PolIIser2	DEX(1hr)	NA	Human_A594--cells_PolIIser2_DEX-1hr_Myers.bed	5.11890065581911e-101	29480
3	153	cistrome_epigenome	101.451519799377	3.67354509449278	13896	183	1473	42	1473	566	256	20745	1404	NA	CS57.LnCaP	prostate	H3K4me3	EtOH(16hr)	NA	Human_CS57.LnCaP_H3K4me3_EtOH-16hr_Chinnaiyan.bed	1.72149915921125e-100	19464
3	183	cistrome_epigenome	100.865878591008	3.46871605538831	14982	184	1513	26	1513	574	299	19659	1361	NA	MCF-7	breast	H3K4me3	DMSO(3hr)	NA	Human_MCF-7_H3K4me3_DMSO-3hr_Liu.bed	6.59449115397357e-100	41328
3	582	encode_tfbs	100.817352404573	5.06712579679452	9994	185	1272	201	1272	553	123	24647	1537	NA	HeLa-S3	NA	TAF1	None	NA	wgEncodeAwgTfbsHaibHelas3Taf1Pcr1xUniPk.narrowPeak	7.33421388636142e-100	16100
3	207	cistrome_epigenome	100.661045527258	3.69413157053467	13671	186	1468	47	1468	567	249	20970	1411	NA	VCaP	prostate	Ace_H3	regular medium	NA	Human_VCaP_Ace_H3_regular-medium_Chinnaiyan.bed	1.0454884337138e-99	41003
3	439	encode_tfbs	100.533056530912	7.93184494862687	7621	187	1004	324	1004	505	57	27020	1603	NA	K562	NA	HDAC1_(SC-6298)	None	NA	wgEncodeAwgTfbsBroadK562Hdac1sc6298UniPk.narrowPeak	1.39630266393172e-99	11833
3	269	codex	100.523976344296	25.9247088661073	5501	188	851	475	851	505	12	29140	1648	Jurkat T-ALL cell line treated with THZ-2-102 for 6 hours (Cdk7 covalent inhibit	Leukemia cell	NA	POLR2A	NA	GSE50625	GSM1224785_POLR2A.bed	1.41821968942658e-99	4956
3	906	encode_tfbs	99.682897128272	8.26472167976287	7420	189	986	334	986	503	53	27221	1607	NA	K562	NA	E2F4	None	NA	wgEncodeAwgTfbsSydhK562E2f4UcdUniPk.narrowPeak	9.78405243663559e-99	8181
3	277	codex	99.6191177404882	5.77705601321203	8994	190	1186	253	1186	543	95	25647	1565	T cell Lymphoblastic Lymphoma cell line carrying t(7;9) translocation (TCRB-NOTC	Lymphoma cell	NA	NOTCH1	NA	GSE51800	GSM1252936_NOTCH1.bed	1.12721397021084e-98	10849
3	631	encode_tfbs	99.4425637374269	8.35386940187498	7368	191	978	339	978	503	52	27273	1608	NA	K562	NA	ETS1	None	NA	wgEncodeAwgTfbsHaibK562Ets1V0416101UniPk.narrowPeak	1.68376159465042e-98	10726
3	274	codex	99.2271151337948	3.84841142754298	12784	192	1442	74	1442	569	219	21857	1441	T cell Lymphoblastic Lymphoma cell line carrying t(7;9) translocation (TCRB-NOTC	Lymphoma cell	NA	RUNX1	NA	GSE51800	GSM1252931_RUNX1.bed	2.75081473197702e-98	26549
3	721	encode_tfbs	99.1558955438289	9.97317174189317	6845	193	915	372	915	493	40	27796	1620	NA	GM12878	NA	Pol2(phosphoS2)	None	NA	wgEncodeAwgTfbsSydhGm12878Pol2s2IggmusUniPk.narrowPeak	3.22422136304484e-98	9370
3	619	encode_tfbs	98.9174260968856	3.80695052321623	12907	194	1448	70	1448	571	224	21734	1436	NA	HUVEC	NA	Pol2-4H8	None	NA	wgEncodeAwgTfbsHaibHuvecPol24h8V0416101UniPk.narrowPeak	5.55456274814946e-98	32525
3	775	encode_tfbs	98.2421260740067	5.06537198133442	9740	195	1273	218	1273	562	119	24901	1541	NA	HCT-116	NA	Pol2	None	NA	wgEncodeAwgTfbsSydhHct116Pol2UcdUniPk.narrowPeak	2.61647758570216e-97	12864
3	154	cistrome_epigenome	98.2269967973138	3.54561965222042	14054	196	1498	39	1498	578	268	20587	1392	NA	CS58.LnCaP	prostate	H3K4me3	R1881(16hr)	NA	Human_CS58.LnCaP_H3K4me3_R1881-16hr_Chinnaiyan.bed	2.69541000058674e-97	22924
3	222	cistrome_epigenome	97.7400193986926	3.34700539035972	15256	197	1533	21	1533	584	316	19385	1344	NA	metastatic prostate cancer tissue	prostate	H3K4me3	No treatment	NA	Human_metastatic-prostate-cancer-tissue_H3K4me3_No-treatment_Chinnaiyan.bed	8.22985302241604e-97	29141
3	1036	encode_tfbs	97.1578894862304	4.76966843725702	10108	198	1307	196	1307	567	132	24533	1528	NA	MCF-7	NA	c-Myc	serum_stimulated_media	NA	wgEncodeAwgTfbsUtaMcf7CmycSerumstimUniPk.narrowPeak	3.12840540492991e-96	20956
3	559	encode_tfbs	96.7955173188667	4.87044333904174	9898	199	1295	208	1295	567	126	24743	1534	NA	H1-hESC	NA	Pol2-4H8	None	NA	wgEncodeAwgTfbsHaibH1hescPol24h8V0416102UniPk.narrowPeak	7.16980441573501e-96	21342
3	281	codex	96.4797891403004	4.28018710870798	11064	200	1373	151	1373	575	164	23577	1496	T cell Lymphoblastic Lymphoma cell line carrying t(7;9) translocation (TCRB-NOTC	Lymphoma cell	NA	P300	NA	GSE51800	GSM1252943_P300.bed	1.47590555748388e-95	19253
3	779	encode_tfbs	96.4455037374853	4.71137830251622	10137	201	1316	195	1316	571	134	24504	1526	NA	HEK293	NA	Pol2	None	NA	wgEncodeAwgTfbsSydhHek293Pol2UniPk.narrowPeak	1.58919763153239e-95	11490
3	570	encode_tfbs	96.0131269610625	3.89047959095357	12177	202	1434	95	1434	577	203	22464	1457	NA	H1-hESC	NA	TAF1	None	NA	wgEncodeAwgTfbsHaibH1hescTaf1V0416102UniPk.narrowPeak	4.2795625020027e-95	20547
3	672	encode_tfbs	95.5104816553579	4.04209107937496	11607	203	1407	130	1407	580	184	23034	1476	NA	SK-N-SH	NA	Pol2-4H8	None	NA	wgEncodeAwgTfbsHaibSknshPol24h8V0416101UniPk.narrowPeak	1.35487743796593e-94	28168
3	674	encode_tfbs	95.3982424408473	4.48732660307032	10462	204	1351	176	1351	577	146	24179	1514	NA	SK-N-SH	NA	TAF1	None	NA	wgEncodeAwgTfbsHaibSknshTaf1V0416101UniPk.narrowPeak	1.74584263752191e-94	13993
3	383	codex	95.1214477499397	4.7765975012581	9881	205	1306	210	1306	574	128	24760	1532	N/A	Embryonic Stem Cell	NA	POLR2A	NA	GSE36578	GSM897115_POLR2A.bed	3.28606457095683e-94	12277
3	730	encode_tfbs	94.8705201367432	6.02764530405981	8343	206	1156	284	1156	549	83	26298	1577	NA	GM12878	NA	TBP	None	NA	wgEncodeAwgTfbsSydhGm12878TbpIggmusUniPk.narrowPeak	5.82760821611468e-94	14893
3	253	codex	94.2319132536786	3.47548282665534	13776	207	1512	44	1512	588	265	20865	1395	Acute myelomonocytic leukaemia cell line carrying inv(16) translocation (CBFbeta	Leukaemia cell	NA	EP300	NA	GSE46044	GSM1122317_EP300.bed	2.52344651907006e-93	33890
3	2960	ucsc_features	94.0345125989653	3.26886182139505	15121	208	1545	23	1545	592	318	19520	1342	NA	NA	NA	NA	NA	NA	evoCpg.bed	3.95641436566654e-93	129301
3	669	encode_tfbs	93.8736677323095	4.69897983361086	9884	209	1318	209	1318	579	130	24757	1530	NA	SK-N-MC	NA	Pol2-4H8	None	NA	wgEncodeAwgTfbsHaibSknmcPol24h8V0416101UniPk.narrowPeak	5.70247888184528e-93	24130
3	301	codex	93.7832420246753	4.51314686617599	10227	210	1344	188	1344	581	141	24414	1519	N/A	T-Cell	NA	MYB	NA	GSE59657	GSM1519639_MYB.bed	6.98902163118856e-93	20147
3	226	codex	92.9150107797488	4.01241363341606	11361	211	1412	140	1412	588	180	23280	1480	Juvenile acute myeloid leukaemia cell line carrying t(8;21) translocation RUNX1-	Leukaemia cell	NA	RUNX1T1	NA	GSE43834	GSM1082306_AML1_ETO_or_RUNX1T1.bed	5.13552052143039e-92	16941
3	478	encode_tfbs	92.5406924344096	7.1303966042943	7408	212	1065	335	1065	537	61	27233	1599	NA	A549	NA	TAF1	EtOH_0.02pct	NA	wgEncodeAwgTfbsHaibA549Taf1V0422111Etoh02UniPk.narrowPeak	1.21017843228205e-91	9984
3	185	cistrome_epigenome	92.4545732740549	3.37769769107057	14051	213	1527	40	1527	593	279	20590	1381	NA	MCF-7	breast	H3K4me3	E2(45min)	NA	Human_MCF-7_H3K4me3_E2-45min_Ruan.bed	1.46867203837927e-91	41509
3	809	encode_tfbs	91.7284984745606	5.42281105613984	8651	214	1234	269	1234	572	96	25990	1564	NA	HeLa-S3	NA	MAZ_(ab85725)	None	NA	wgEncodeAwgTfbsSydhHelas3Mazab85725IggrabUniPk.narrowPeak	7.77974668312769e-91	13409
3	173	cistrome_epigenome	91.6022900690944	8.76103485018775	6672	215	946	387	946	516	44	27969	1616	NA	LnCaP	prostate	H3K9me3	regular medium	NA	Human_LnCaP_H3K9me3_regular-medium_Chinnaiyan.bed	1.03549778686407e-90	25317
3	742	encode_tfbs	91.4215667940448	6.79221910350701	7510	216	1099	330	1099	548	65	27131	1595	NA	GM15510	NA	NFKB	TNFa	NA	wgEncodeAwgTfbsSydhGm15510NfkbTnfaIggrabUniPk.narrowPeak	1.56263360178857e-90	12803
3	175	cistrome_epigenome	91.3341981101008	3.5061994956296	13125	217	1503	62	1503	594	246	21516	1414	NA	MCF-7	breast	H3K14ac	E2(3hr)	NA	Human_MCF-7_H3K14ac_E2-3hr_Liu.bed	1.90204093791359e-90	53396
3	37	cistrome_cistrome	91.0961317282887	6.07158395971011	7981	218	1151	304	1151	558	78	26660	1582	NA	LnCaP	prostate	PolII	EtOH(16hr)	NA	Human_LnCaP_PolII_EtOH-16hr_Chinnaiyan.bed	3.27558958932981e-90	20085
3	519	encode_tfbs	91.0563701879654	4.67900987278549	9617	219	1321	224	1321	588	126	25024	1534	NA	GM12878	NA	POU2F2	None	NA	wgEncodeAwgTfbsHaibGm12878Pou2f2Pcr1xUniPk.narrowPeak	3.57324999052634e-90	22891
3	853	encode_tfbs	90.4131842209953	5.67181217351466	8272	220	1201	290	1201	570	87	26369	1573	NA	HepG2	NA	MAZ_(ab85725)	None	NA	wgEncodeAwgTfbsSydhHepg2Mazab85725IggrabUniPk.narrowPeak	1.56412263972344e-89	12090
3	215	cistrome_epigenome	89.8764413803479	3.3880371529286	13528	221	1525	54	1525	600	264	21113	1396	NA	VCaP	prostate	H3K4me3	R1881(16hr)	NA	Human_VCaP_H3K4me3_R1881-16hr_Chinnaiyan.bed	5.35851005525655e-89	20760
3	884	encode_tfbs	89.6325522876156	6.04753733283732	7874	222	1154	311	1154	562	77	26767	1583	NA	K562	NA	BHLHE40_(NB100-1800)	None	NA	wgEncodeAwgTfbsSydhK562Bhlhe40nb100IggrabUniPk.narrowPeak	9.34556120974489e-89	22497
3	716	encode_tfbs	89.6309674546985	11.8718647919275	5862	223	883	451	883	519	28	28779	1632	NA	GM12878	NA	Nrf1	None	NA	wgEncodeAwgTfbsSydhGm12878Nrf1IggmusUniPk.narrowPeak	9.34556120974489e-89	5683
3	12	cistrome_cistrome	89.6031042516533	4.00304895451989	10959	224	1413	155	1413	597	172	23682	1488	NA	Caco-2(differentiated)	intestine	CDX2	No treatment	NA	Human_Caco-2-differentiated_CDX2_No-treatment_Shivdasani.bed	9.92031434929274e-89	39243
3	852	encode_tfbs	89.1112359939741	6.66570692596633	7400	225	1109	336	1109	557	65	27241	1595	NA	HepG2	NA	Max	None	NA	wgEncodeAwgTfbsSydhHepg2MaxIggrabUniPk.narrowPeak	3.06520264717871e-88	11854
3	770	encode_tfbs	88.4977387418963	4.11384245486884	10515	226	1399	173	1399	599	159	24126	1501	NA	H1-hESC	NA	SIN3A_(NB600-1263)	None	NA	wgEncodeAwgTfbsSydhH1hescSin3anb6001263IggrabUniPk.narrowPeak	1.25322925104017e-87	21309
3	810	encode_tfbs	88.3944273655335	7.11279944031772	7094	227	1068	351	1068	549	58	27547	1602	NA	HeLa-S3	NA	Mxi1_(AF4185)	None	NA	wgEncodeAwgTfbsSydhHelas3Mxi1af4185IggrabUniPk.narrowPeak	1.58279431350671e-87	12009
3	577	encode_tfbs	88.3163976828883	6.44294557854295	7476	228	1124	331	1124	561	68	27165	1592	NA	HCT-116	NA	YY1_(SC-281)	None	NA	wgEncodeAwgTfbsHaibHct116Yy1sc281V0416101UniPk.narrowPeak	1.88601513752801e-87	12749
3	772	encode_tfbs	88.1790293501599	4.05934031350875	10619	229	1405	166	1405	600	163	24022	1497	NA	H1-hESC	NA	TBP	None	NA	wgEncodeAwgTfbsSydhH1hescTbpIggrabUniPk.narrowPeak	2.57639751464943e-87	17194
3	1022	encode_tfbs	87.8470426610016	4.76578708603975	9133	230	1310	246	1310	595	116	25508	1544	NA	H1-hESC	NA	Pol2	None	NA	wgEncodeAwgTfbsUtaH1hescPol2UniPk.narrowPeak	5.50943681875921e-87	12915
3	688	encode_tfbs	87.7571296563951	3.90446338329572	11012	231	1431	153	1431	605	177	23629	1483	NA	U87	NA	Pol2-4H8	None	NA	wgEncodeAwgTfbsHaibU87Pol24h8V0416101UniPk.narrowPeak	6.74739395546369e-87	22873
3	1032	encode_tfbs	87.6111374398117	8.33337215591047	6528	232	981	399	981	537	45	28113	1615	NA	K562	NA	c-Myc	None	NA	wgEncodeAwgTfbsUtaK562CmycUniPk.narrowPeak	9.40269349373603e-87	11738
3	278	codex	87.5778451410343	5.99462401422525	7738	233	1164	318	1164	572	76	26903	1584	T cell Lymphoblastic Lymphoma cell line carrying t(7;9) translocation (TCRB-NOTC	Lymphoma cell	NA	RBPJ	NA	GSE51800	GSM1252937_RBPJ.bed	1.01082655362873e-86	9754
3	214	cistrome_epigenome	87.276933580885	3.17227860631036	14499	234	1564	32	1564	610	307	20142	1353	NA	VCaP	prostate	H3K4me3	EtOH(16hr)	NA	Human_VCaP_H3K4me3_EtOH-16hr_Chinnaiyan.bed	2.00390099484308e-86	22317
3	218	cistrome_epigenome	87.276933580885	3.17227860631036	14499	234	1564	32	1564	610	307	20142	1353	NA	VCaP	prostate	H3K9me3	R1881(16hr)	NA	Human_VCaP_H3K9me3_R1881-16hr_Chinnaiyan.bed	2.00390099484308e-86	22317
3	350	codex	86.7658962301661	10.0364293781779	6009	236	912	435	912	528	34	28632	1626	K562 erythrocytic leukaemia cells (ATCC CCL-243) were grown according to standar	Erythrocytic leukaemia cells	NA	CHD1	NA	GSE32509	GSM830988_CHD1.bed	6.47246142682995e-86	6998
3	88	cistrome_cistrome	86.528851731811	3.18038882027818	14283	237	1563	35	1563	612	300	20358	1360	NA	MCF-7	breast	STAG1	E2(45min)	NA	Human_MCF-7_STAG1_E2-45min_Odom.bed	1.11244263786978e-85	93033
3	303	codex	86.3111523033982	3.76913196080692	11257	238	1457	144	1457	613	188	23384	1472	N/A	T-Cell	NA	MYB	NA	GSE59657	GSM1519643_MYB.bed	1.82872517487212e-85	21401
3	542	encode_tfbs	86.1679949663468	6.01951227304104	7596	239	1158	325	1158	574	74	27045	1586	NA	GM12892	NA	PAX5-C20	None	NA	wgEncodeAwgTfbsHaibGm12892Pax5c20V0416101UniPk.narrowPeak	2.53212322543471e-85	10300
3	504	encode_tfbs	86.0369593023358	10.4092758010787	5884	240	905	449	905	531	32	28757	1628	NA	GM12878	NA	GABP	None	NA	wgEncodeAwgTfbsHaibGm12878GabpPcr2xUniPk.narrowPeak	3.4096292652706e-85	6566
3	2969	ucsc_features	85.6049814258681	3.07494705756585	14960	241	1582	27	1582	617	329	19681	1331	NA	NA	NA	NA	NA	NA	switchDbTss.bed	9.18077270944317e-85	131780
3	873	encode_tfbs	85.3932618842775	5.22527566733998	8271	242	1250	291	1250	594	94	26370	1566	NA	HUVEC	NA	Pol2	None	NA	wgEncodeAwgTfbsSydhHuvecPol2UniPk.narrowPeak	1.4886769149575e-84	12305
3	898	encode_tfbs	85.3688895552206	10.3432847259583	5853	243	907	454	907	535	32	28788	1628	NA	K562	NA	c-Myc	IFNa6h	NA	wgEncodeAwgTfbsSydhK562CmycIfna6hUniPk.narrowPeak	1.56812932047172e-84	10583
3	216	cistrome_epigenome	85.0962874578182	3.04931055031225	15081	244	1589	24	1589	619	335	19560	1325	NA	VCaP	prostate	H3K4me3	regular medium	NA	Human_VCaP_H3K4me3_regular-medium_Chinnaiyan.bed	2.92550213829818e-84	31540
3	436	encode_tfbs	84.8328867888541	8.5135320855313	6270	245	965	415	965	542	42	28371	1618	NA	K562	NA	CHD1_(A301-218A)	None	NA	wgEncodeAwgTfbsBroadK562Chd1a301218aUniPk.narrowPeak	5.34348790644574e-84	9350
3	664	encode_tfbs	84.7428101440079	4.24821927508371	9742	246	1375	217	1375	613	140	24899	1520	NA	PFSK-1	NA	FOXP2	None	NA	wgEncodeAwgTfbsHaibPfsk1Foxp2Pcr2xUniPk.narrowPeak	6.54835858161233e-84	18182
3	2959	ucsc_features	84.5053479816541	3.22575053959421	13561	247	1551	52	1551	617	276	21080	1384	CpG islands from UCSC annotation	NA	NA	NA	NA	NA	cpgIslandExt.bed	1.12676349733221e-83	28691
3	919	encode_tfbs	84.2139213729886	4.5405466224322	9113	248	1339	248	1339	612	121	25528	1539	NA	K562	NA	JunD	None	NA	wgEncodeAwgTfbsSydhK562JundIggrabUniPk.narrowPeak	2.19535445584195e-83	40052
3	72	cistrome_cistrome	84.1493183136764	7.01103845602519	6812	249	1078	375	1078	567	56	27829	1604	NA	MCF-7	breast	PolII	E2(45min)	NA	Human_MCF-7_PolII_E2-45min_Ruan.bed	2.5372312002572e-83	18613
3	445	encode_tfbs	83.8638293469741	8.05669802100419	6351	250	993	409	993	551	45	28290	1615	NA	K562	NA	Pol2(b)	None	NA	wgEncodeAwgTfbsBroadK562Pol2bUniPk.narrowPeak	4.87650134561831e-83	11424
3	27	cistrome_cistrome	83.1300402591148	3.20889455007296	13410	251	1557	55	1557	621	273	21231	1387	NA	HepG2 liver cells	liver	STAG1	No treatment	NA	Human_HepG2-liver-cells_STAG1_No-treatment_Odom.bed	2.63125975607117e-82	83080
3	164	cistrome_epigenome	83.0814931019532	2.95651385532692	15534	252	1608	19	1608	626	358	19107	1302	NA	LnCaP	prostate	H3K4me2	regular medium	NA	Human_LnCaP_H3K4me2_regular-medium_Chinnaiyan.bed	2.93078568283206e-82	62551
3	289	codex	82.5608645120796	7.96060087024566	6289	253	1003	412	1003	556	45	28352	1615	MM1-S cell line cell line treated with DMSO for 6 hours.	Multiple myeloma cell	NA	CDK9	NA	GSE50625	GSM1313924_CDK9.bed	9.68038590810416e-82	7705
3	984	encode_tfbs	82.2126965079353	3.84122992786171	10460	254	1443	177	1443	625	168	24181	1492	NA	MCF-7	NA	HA-E2F1	None	NA	wgEncodeAwgTfbsSydhMcf7Hae2f1UcdUniPk.narrowPeak	2.14954964326357e-81	21946
3	344	codex	82.1586567696483	4.07523469699597	9825	255	1402	212	1402	623	147	24816	1513	Peripheral blood monocytes separated by leukapheresis of healthy donors.	Monocyte	NA	SPI1	NA	GSE31621	GSM785495_PU1.bed	2.42482697085134e-81	33822
3	24	cistrome_cistrome	81.5351407818687	4.2199492638954	9421	256	1382	231	1382	623	135	25220	1525	NA	HepG2 liver cells	liver	HNF4A	No treatment	NA	Human_HepG2-liver-cells_HNF4A_No-treatment_Odom.bed	1.01507225383767e-80	56226
3	188	cistrome_epigenome	81.2565354131101	5.77704863477669	7355	257	1187	341	1187	595	74	27286	1586	NA	MCF-7	breast	H3K9ac	No treatment	NA	Human_MCF-7_H3K9ac_No-treatment_Brown.bed	1.92047725319373e-80	9636
3	148	cistrome_cistrome	80.9064930756882	3.6874595203161	10772	258	1471	160	1471	630	181	23869	1479	NA	normal liver cells	liver	HNF4A	No treatment	NA	Human_normal-liver-cells_HNF4A_No-treatment_Odom.bed	4.2831661576162e-80	72335
3	248	codex	80.8286181127211	5.46674695810116	7587	259	1229	326	1229	605	81	27054	1579	Acute myelomonocytic leukaemia cell line carrying inv(16) translocation (CBFbeta	Leukaemia cell	NA	TAL1	NA	GSE46044	GSM1122311_TAL1.bed	5.10457779828724e-80	9472
3	602	encode_tfbs	80.7599247865708	5.89264995682111	7220	260	1173	346	1173	593	71	27421	1589	NA	HepG2	NA	NRSF	None	NA	wgEncodeAwgTfbsHaibHepg2NrsfV0416101UniPk.narrowPeak	5.95634122468316e-80	12828
3	151	cistrome_epigenome	79.7355044188108	7.98900485259164	6070	261	999	428	999	563	43	28571	1617	NA	APL164 cells	hematopoietic stem cell	H3K9K14ac	ATRA(48hr)	NA	Human_APL164-cells_H3K9K14ac_ATRA-48hr_Stunnenberg.bed	6.27672032333331e-79	13337
3	87	cistrome_cistrome	79.5735854137952	3.08454974052134	13580	262	1580	51	1580	631	287	21061	1373	NA	MCF-7	breast	STAG1	CTCF knock out	NA	Human_MCF-7_STAG1_CTCF-knock-out_Odom.bed	9.07801715113364e-79	77584
3	825	encode_tfbs	79.1604375560849	4.60018961865221	8463	263	1334	277	1334	625	109	26178	1551	NA	HeLa-S3	NA	TBP	None	NA	wgEncodeAwgTfbsSydhHelas3TbpIggrabUniPk.narrowPeak	2.34144736520299e-78	18489
3	735	encode_tfbs	78.9240104739452	6.28468337061239	6791	264	1134	378	1134	592	62	27850	1598	NA	GM12878	NA	Znf143_(16618-1-AP)	None	NA	wgEncodeAwgTfbsSydhGm12878Znf143166181apUniPk.narrowPeak	4.02034481666415e-78	20024
3	679	encode_tfbs	78.3953524142987	4.48981735596579	8555	265	1350	273	1350	629	113	26086	1547	NA	SK-N-SH_RA	NA	YY1_(SC-281)	None	NA	wgEncodeAwgTfbsHaibSknshraYy1sc281V0416102UniPk.narrowPeak	1.35294273772279e-77	15684
3	917	encode_tfbs	77.9291930915904	7.5107868678983	6108	266	1036	426	1036	576	46	28533	1614	NA	K562	NA	IRF1	IFNg30	NA	wgEncodeAwgTfbsSydhK562Irf1Ifng30UniPk.narrowPeak	3.94278391208792e-77	10323
3	174	cistrome_epigenome	76.9941570581925	3.59261272214729	10534	267	1487	172	1487	642	180	24107	1480	NA	MCF-7	breast	H3K14ac	DMSO(3hr)	NA	Human_MCF-7_H3K14ac_DMSO-3hr_Liu.bed	3.38227865208925e-76	44472
3	891	encode_tfbs	76.7035288304556	8.74306781115921	5624	268	949	468	949	562	36	29017	1624	NA	K562	NA	CHD2_(AB68301)	None	NA	wgEncodeAwgTfbsSydhK562Chd2ab68301IggrabUniPk.narrowPeak	6.57982100747271e-76	7797
3	522	encode_tfbs	76.6468272630177	2.76611382629786	16112	269	1652	14	1652	645	397	18529	1263	NA	GM12878	NA	RUNX3_(SC-101553)	None	NA	wgEncodeAwgTfbsHaibGm12878Runx3sc101553V0422111UniPk.narrowPeak	7.46961402126443e-76	67965
3	483	encode_tfbs	76.4263270884735	6.84448142397049	6278	270	1093	413	1093	592	52	28363	1608	NA	A549	NA	YY1_(SC-281)	EtOH_0.02pct	NA	wgEncodeAwgTfbsHaibA549Yy1cV0422111Etoh02UniPk.narrowPeak	1.23647930343148e-75	10259
3	373	codex	76.1479638118077	3.08947663175297	12848	271	1578	71	1578	640	266	21793	1394	K562 erythrocytic leukaemia cells (ATCC CCL-243) were grown according to standar	Embryonic Stem Cell	NA	KDM4A	NA	GSE32509	GSM831035_KDM4A.bed	2.33853891538748e-75	20642
3	231	codex	76.1060240858854	7.71144794579696	5895	272	1020	446	1020	579	43	28746	1617	Adult B cell Non-Hodgkin Lymphoma (large diffuse cell lymphoma) carrying t(8;14)	Lymphoma cell	NA	BCL6	NA	GSE44420	GSM1084801_BCL6.bed	2.56616580827628e-75	8053
3	571	encode_tfbs	76.0289599161027	4.98279517240966	7626	273	1284	323	1284	627	89	27015	1571	NA	H1-hESC	NA	TAF7_(SC-101167)	None	NA	wgEncodeAwgTfbsHaibH1hescTaf7sc101167V0416102UniPk.narrowPeak	3.0531992068738e-75	10475
3	165	cistrome_epigenome	75.8126262898688	2.71275632496458	16670	274	1665	12	1665	650	423	17971	1237	NA	LnCaP	prostate	H3K4me2	vehicle	NA	Human_LnCaP_H3K4me2_vehicle_Brown.bed	5.00611533876886e-75	109826
3	23	cistrome_cistrome	75.4808246933631	3.36830396387111	11191	275	1529	148	1529	651	206	23450	1454	NA	HepG2 liver cells	liver	GABP	No treatment	NA	Human_HepG2-liver-cells_GABP_No-treatment_Wadelius.bed	1.07082947509526e-74	24799
3	89	cistrome_cistrome	75.4715399095408	2.89670183474553	14262	276	1621	36	1621	644	323	20379	1337	NA	MCF-7	breast	STAG1	No treatment	NA	Human_MCF-7_STAG1_No-treatment_Odom.bed	1.09000555798117e-74	91861
3	162	cistrome_epigenome	75.2187468140148	2.73599245097851	16103	277	1659	15	1659	650	400	18538	1260	NA	LnCaP	prostate	H3K4me2	DHT(16hr)	NA	Human_LnCaP_H3K4me2_DHT-16hr_Brown.bed	1.94379795532927e-74	102032
3	738	encode_tfbs	75.1058680927554	3.78456059558021	9665	278	1456	221	1456	652	154	24976	1506	NA	GM12891	NA	NFKB	TNFa	NA	wgEncodeAwgTfbsSydhGm12891NfkbTnfaIggrabUniPk.narrowPeak	2.51168293771684e-74	28683
3	256	codex	74.7170632528067	6.57638580509591	6273	279	1113	414	1113	602	54	28368	1606	CD34+ acute myeloid leukaemia (AML) blast cells carrying inv(16) translocation (	Leukaemia cell	NA	CBFB	NA	GSE46044	GSM1122320_CBFB.bed	6.1264691077503e-74	6608
3	961	encode_tfbs	74.5357498426674	4.70036351601823	7823	280	1317	314	1317	637	97	26818	1563	NA	K562	NA	UBTF_(SAB1404509)	None	NA	wgEncodeAwgTfbsSydhK562Ubtfsab1404509IggmusUniPk.narrowPeak	9.26765439739997e-74	13692
3	25	cistrome_cistrome	73.7601314483776	5.3662323599759	7015	281	1237	361	1237	626	75	27626	1585	NA	HepG2 liver cells	liver	HNF4A	No treatment	NA	Human_HepG2-liver-cells_HNF4A_No-treatment_Wadelius.bed	5.50858348516081e-73	32849
3	904	encode_tfbs	73.7168022311046	5.00578524344947	7368	282	1280	339	1280	634	85	27273	1575	NA	K562	NA	COREST_(sc-30189)	None	NA	wgEncodeAwgTfbsSydhK562Corestsc30189IggrabUniPk.narrowPeak	6.0649379866886e-73	35741
3	213	cistrome_epigenome	73.6466335587992	2.72092552764961	15827	283	1664	18	1664	655	392	18814	1268	NA	VCaP	prostate	H3K4me2	regular medium	NA	Human_VCaP_H3K4me2_regular-medium_Chinnaiyan.bed	7.1032599723211e-73	50201
3	579	encode_tfbs	73.0448383734431	9.13021333428646	5271	284	935	491	935	570	32	29370	1628	NA	HeLa-S3	NA	GABP	None	NA	wgEncodeAwgTfbsHaibHelas3GabpPcr1xUniPk.narrowPeak	2.82957357198834e-72	6761
3	225	codex	72.9705228883453	2.5131738808241	21009	285	1723	4	1723	671	631	13632	1029	GM12878 cell from ENCODE project.	B-cells	NA	RUNX3	NA	GSE32465	GSM1010893_RUNX3.bed	3.34587687789091e-72	104018
3	261	codex	72.5416499655011	2.92566359010715	13317	286	1614	58	1614	653	292	21324	1368	Day 5 of in vitro differentiation with FGF2; BMP4 and B27	Endoderm	NA	FOXA2	NA	GSE46130	GSM1124064_FOXA2.bed	8.95079695399315e-72	31741
3	609	encode_tfbs	72.5187956021063	5.70783350539402	6622	287	1193	393	1193	624	66	28019	1594	NA	HepG2	NA	SP1	None	NA	wgEncodeAwgTfbsHaibHepg2Sp1Pcr1xUniPk.narrowPeak	9.40156613011168e-72	25477
3	513	encode_tfbs	72.279201677392	3.61241710203808	9780	288	1483	214	1483	662	163	24861	1497	NA	GM12878	NA	PAX5-C20	None	NA	wgEncodeAwgTfbsHaibGm12878Pax5c20Pcr1xUniPk.narrowPeak	1.62661037820067e-71	25342
3	530	encode_tfbs	72.0578807794487	4.55253983010616	7761	289	1336	316	1336	647	99	26880	1561	NA	GM12878	NA	TCF3_(SC-349)	None	NA	wgEncodeAwgTfbsHaibGm12878Tcf3Pcr1xUniPk.narrowPeak	2.69835497666372e-71	16021
3	529	encode_tfbs	71.9256097178751	4.05553314594209	8600	290	1406	270	1406	655	125	26041	1535	NA	GM12878	NA	TCF12	None	NA	wgEncodeAwgTfbsHaibGm12878Tcf12Pcr1xUniPk.narrowPeak	3.64644769400348e-71	20437
3	259	codex	71.6053456068589	3.68212877681846	9475	291	1472	229	1472	664	154	25166	1506	U937 (histiocytic lymphoma) cell line conditionally expressing CBFbeta-MYH11 tra	Leukaemia cell	NA	MYH11	NA	GSE46044	GSM1122323_MYH11.bed	7.5969472033844e-71	29434
3	964	encode_tfbs	71.589627692785	5.4251927984538	6759	292	1233	383	1233	636	71	27882	1589	NA	K562	NA	Znf143_(16618-1-AP)	None	NA	wgEncodeAwgTfbsSydhK562Znf143IggrabUniPk.narrowPeak	7.8499548671746e-71	29069
3	673	encode_tfbs	71.5115293858096	3.96846150866408	8735	293	1420	264	1420	659	130	25906	1530	NA	SK-N-SH	NA	Sin3Ak-20	None	NA	wgEncodeAwgTfbsHaibSknshSin3ak20V0416101UniPk.narrowPeak	9.36441599019602e-71	15561
3	241	codex	71.4276338369492	5.067985315112	7074	294	1271	355	1271	640	80	27567	1580	Acute myelomonocytic leukaemia cell line carrying inv(16) translocation (CBFbeta	Leukaemia cell	NA	MYH11	NA	GSE46044	GSM1122304_MYH11.bed	1.13213062010909e-70	9071
3	163	cistrome_epigenome	70.1373658009441	2.59643165267589	16671	295	1693	11	1693	666	437	17970	1223	NA	LnCaP	prostate	H3K4me2	DHT(4hr)	NA	Human_LnCaP_H3K4me2_DHT-4hr_Brown.bed	2.20135399998821e-69	114149
3	624	encode_tfbs	70.1193433711626	6.94658496282104	5725	296	1085	463	1085	615	46	28916	1614	NA	K562	NA	CBX3_(SC-101004)	None	NA	wgEncodeAwgTfbsHaibK562Cbx3sc101004V0422111UniPk.narrowPeak	2.28687602673555e-69	20723
3	463	encode_tfbs	69.8435424142929	8.45612144947891	5205	297	973	497	973	589	34	29436	1626	NA	A549	NA	ELF1_(SC-631)	EtOH_0.02pct	NA	wgEncodeAwgTfbsHaibA549Elf1V0422111Etoh02UniPk.narrowPeak	4.30109307207344e-69	8611
3	156	cistrome_epigenome	69.5525769144767	2.58395732656643	16683	298	1699	10	1699	669	439	17958	1221	NA	Caco-2(proliferating)	intestine	H3K4me2	No treatment	NA	Human_Caco-2-proliferating_H3K4me2_No-treatment_Shivdasani.bed	8.37692303902114e-69	105110
3	101	cistrome_cistrome	69.1218824764255	6.52367012957254	5836	299	1117	455	1117	624	50	28805	1610	NA	MR4 cells	hematopoietic stem cell	PML	No treatment	NA	Human_MR4-cells_PML_No-treatment_Stunnenberg.bed	2.25073331470969e-68	15258
3	972	encode_tfbs	68.8722421121302	3.58227573388413	9384	300	1491	234	1491	675	156	25257	1504	NA	MCF10A-Er-Src	NA	c-Myc	EtOH_0.01pct	NA	wgEncodeAwgTfbsSydhMcf10aesCmycEtoh01HvdUniPk.narrowPeak	3.98578930220232e-68	35153
3	467	encode_tfbs	68.7281892513222	6.06203720559683	6051	301	1152	431	1152	628	56	28590	1604	NA	A549	NA	GABP	EtOH_0.02pct	NA	wgEncodeAwgTfbsHaibA549GabpV0422111Etoh02UniPk.narrowPeak	5.53505520958917e-68	12348
3	715	encode_tfbs	68.1798803713654	5.8433945379939	6138	302	1176	424	1176	634	59	28503	1601	NA	GM12878	NA	NF-YB	None	NA	wgEncodeAwgTfbsSydhGm12878NfybIggmusUniPk.narrowPeak	1.94980145309804e-67	13295
3	40	cistrome_cistrome	67.9561540973957	2.95178268812616	12121	303	1609	98	1609	670	256	22520	1404	NA	MCF-7	breast	CTCF	E2(45min)	NA	Human_MCF-7_CTCF_E2-45min_Odom.bed	3.25297689140693e-67	76387
3	803	encode_tfbs	67.9161978798344	3.96480870765994	8288	304	1421	288	1421	671	122	26353	1538	NA	HeLa-S3	NA	HA-E2F1	None	NA	wgEncodeAwgTfbsSydhHelas3Hae2f1UniPk.narrowPeak	3.55472689926477e-67	10283
3	586	encode_tfbs	67.8927636142932	5.94720765258118	6047	305	1169	432	1169	635	57	28594	1603	NA	HepG2	NA	CEBPD_(SC-636)	None	NA	wgEncodeAwgTfbsHaibHepg2Cebpdsc636V0416101UniPk.narrowPeak	3.73950613790382e-67	11433
3	691	encode_tfbs	67.374211086173	5.62956025976279	6210	306	1206	418	1206	643	62	28431	1598	NA	A549	NA	Max	None	NA	wgEncodeAwgTfbsSydhA549MaxIggrabUniPk.narrowPeak	1.23011351883738e-66	9881
3	706	encode_tfbs	67.0630563320217	8.54353228803779	4981	307	964	513	964	595	32	29660	1628	NA	GM12878	NA	ELK1_(1277-1)	None	NA	wgEncodeAwgTfbsSydhGm12878Elk112771IggmusUniPk.narrowPeak	2.51005360565809e-66	5584
3	252	codex	66.2829760552247	7.67736564866428	5160	308	1024	501	1024	611	37	29481	1623	Acute myelomonocytic leukaemia cell line carrying inv(16) translocation (CBFbeta	Leukaemia cell	NA	SPI1	NA	GSE46044	GSM1122315_SPI1.bed	1.50782497430117e-65	5553
3	930	encode_tfbs	65.6180235929117	13.3233344829391	4197	309	874	578	874	587	17	30444	1643	NA	K562	NA	Nrf1	None	NA	wgEncodeAwgTfbsSydhK562Nrf1IggrabUniPk.narrowPeak	6.94857311573676e-65	4211
3	647	encode_tfbs	65.6050998950513	7.35931336710205	5211	310	1052	496	1052	619	39	29430	1621	NA	K562	NA	SP1	None	NA	wgEncodeAwgTfbsHaibK562Sp1Pcr1xUniPk.narrowPeak	7.13536370832846e-65	7206
3	897	encode_tfbs	64.8699774959517	9.37251460296716	4648	311	928	536	928	592	27	29993	1633	NA	K562	NA	c-Myc	IFNa30	NA	wgEncodeAwgTfbsSydhK562CmycIfna30UniPk.narrowPeak	3.86491386103821e-64	7746
3	1532	sheffield_dnase	64.8082959040755	11.2373308223673	4360	312	893	564	893	590	21	30281	1639	DNase Ubiquitous CGI Promoters	NA	NA	NA	NA	NA	148.bed	4.44045226704197e-64	4422
3	662	encode_tfbs	64.5380799886416	5.68494883298809	5913	313	1196	443	1196	651	58	28728	1602	NA	PANC-1	NA	Pol2-4H8	None	NA	wgEncodeAwgTfbsHaibPanc1Pol24h8V0416101UniPk.narrowPeak	8.24619077304999e-64	10324
3	621	encode_tfbs	64.2959672250045	5.35624702478264	6125	314	1238	425	1238	659	64	28516	1596	NA	K562	NA	ATF3	None	NA	wgEncodeAwgTfbsHaibK562Atf3V0416101UniPk.narrowPeak	1.43542607462038e-63	16011
3	291	codex	64.2709416754243	3.08810884747725	10584	315	1579	168	1579	687	207	24057	1453	N/A	T-Cell	NA	MYB	NA	GSE59657	GSM1442006_MYB.bed	1.51574266344304e-63	30659
3	227	codex	63.9882820792729	3.4216458477748	9168	316	1522	243	1522	694	158	25473	1502	Juvenile acute myeloid leukaemia cell line carrying t(8;21) translocation RUNX1-	Leukaemia cell	NA	TCF12	NA	GSE43834	GSM1082308_HEB_TCF12.bed	2.89673350182721e-63	18869
3	667	encode_tfbs	63.9165586549684	6.88271804443989	5251	317	1089	492	1089	633	42	29390	1618	NA	PFSK-1	NA	TAF1	None	NA	wgEncodeAwgTfbsHaibPfsk1Taf1V0416101UniPk.narrowPeak	3.40611876439343e-63	5844
3	599	encode_tfbs	63.7196886564489	5.52557122725782	5946	318	1219	440	1219	659	60	28695	1600	NA	HepG2	NA	MYBL2_(SC-81192)	None	NA	wgEncodeAwgTfbsHaibHepg2Mybl2sc81192V0422111UniPk.narrowPeak	5.34271401168008e-63	17898
3	413	encode_tfbs	63.5987573088572	3.67071309152479	8392	319	1475	282	1475	692	133	26249	1527	NA	Dnd41	NA	CTCF	None	NA	wgEncodeAwgTfbsBroadDnd41CtcfUniPk.narrowPeak	7.03606288177934e-63	50070
3	575	encode_tfbs	63.4753364166584	4.60664755066826	6760	320	1333	382	1333	678	83	27881	1577	NA	H1-hESC	NA	YY1_(SC-281)	None	NA	wgEncodeAwgTfbsHaibH1hescYy1sc281V0416102UniPk.narrowPeak	9.31947202594637e-63	18328
3	377	codex	63.4603615305234	3.30625169066728	9489	321	1542	228	1542	697	170	25152	1490	K562 erythrocytic leukaemia cells (ATCC CCL-243) were grown according to standar	Embryonic Stem Cell	NA	SAP30	NA	GSE32509	GSM831040_SAP30.bed	9.61636947276933e-63	16520
3	925	encode_tfbs	63.335277262695	8.75011943691911	4664	322	947	533	947	601	29	29977	1631	NA	K562	NA	Mxi1_(AF4185)	None	NA	wgEncodeAwgTfbsSydhK562Mxi1af4185IggrabUniPk.narrowPeak	1.2786290571218e-62	6711
3	1016	encode_tfbs	63.046869417186	3.31034126999821	9407	323	1541	233	1541	699	168	25234	1492	NA	GM12892	NA	CTCF	None	NA	wgEncodeAwgTfbsUtaGm12892CtcfUniPk.narrowPeak	2.47631429391138e-62	48306
3	670	encode_tfbs	62.9422107873413	4.03395336825085	7534	324	1409	329	1409	687	107	27107	1553	NA	SK-N-SH	NA	NRSF	None	NA	wgEncodeAwgTfbsHaibSknshNrsfPcr2xUniPk.narrowPeak	3.14139035860394e-62	18845
3	566	encode_tfbs	62.9401829222107	4.7682947491332	6522	325	1308	400	1308	678	77	28119	1583	NA	H1-hESC	NA	SP1	None	NA	wgEncodeAwgTfbsHaibH1hescSp1Pcr1xUniPk.narrowPeak	3.14638179696371e-62	15110
3	90	cistrome_cistrome	62.7108735096004	2.76852905179843	12357	326	1650	84	1650	687	277	22284	1383	NA	MCF-7	breast	STAG1	mock	NA	Human_MCF-7_STAG1_mock_Odom.bed	5.31846853679542e-62	105167
3	247	codex	62.4732895941301	5.67671727287482	5730	327	1197	462	1197	662	56	28911	1604	Acute myelomonocytic leukaemia cell line carrying inv(16) translocation (CBFbeta	Leukaemia cell	NA	GATA2	NA	GSE46044	GSM1122310_GATA2.bed	9.1630563477796e-62	6162
3	524	encode_tfbs	62.3412557240982	11.2888413502656	4192	328	891	579	891	599	20	30449	1640	NA	GM12878	NA	SIX5	None	NA	wgEncodeAwgTfbsHaibGm12878Six5Pcr1xUniPk.narrowPeak	1.23807836988216e-61	4839
3	79	cistrome_cistrome	62.0264355030883	2.79506199017113	11979	329	1640	105	1640	691	264	22662	1396	NA	MCF-7	breast	RAD21	CTCF knock out	NA	Human_MCF-7_RAD21_CTCF-knock-out_Odom.bed	2.54827505528687e-61	51667
3	697	encode_tfbs	61.7985031308395	4.50219534897118	6704	330	1348	386	1348	688	84	27937	1576	NA	GM12878	NA	BHLHE40_(NB100-1800)	None	NA	wgEncodeAwgTfbsSydhGm12878Bhlhe40cIggmusUniPk.narrowPeak	4.29398609075874e-61	13986
3	801	encode_tfbs	60.3657278825572	9.35461258275666	4335	331	930	565	930	609	25	30306	1635	NA	HeLa-S3	NA	ELK4	None	NA	wgEncodeAwgTfbsSydhHelas3Elk4UcdUniPk.narrowPeak	1.15963636975438e-59	5916
3	155	cistrome_epigenome	59.9847468531595	2.43095664609826	15834	332	1761	17	1761	703	427	18807	1233	NA	Caco-2(differentiated)	intestine	H3K4me2	No treatment	NA	Human_Caco-2-differentiated_H3K4me2_No-treatment_Shivdasani.bed	2.7796669742472e-59	125160
3	872	encode_tfbs	59.7035572422319	5.95985033888182	5316	333	1167	488	1167	663	49	29325	1611	NA	HUVEC	NA	Max	None	NA	wgEncodeAwgTfbsSydhHuvecMaxUniPk.narrowPeak	5.29512514033056e-59	9122
3	678	encode_tfbs	59.6235770251934	4.16094024936095	6923	334	1395	368	1395	699	94	27718	1566	NA	SK-N-SH_RA	NA	USF1_(SC-8983)	None	NA	wgEncodeAwgTfbsHaibSknshraUsf1sc8983V0416102UniPk.narrowPeak	6.34679121645671e-59	19622
3	228	codex	59.4484034485709	2.66895730773274	12439	335	1675	81	1675	697	288	22202	1372	Juvenile acute myeloid leukaemia cell line carrying t(8;21) translocation RUNX1-	Leukaemia cell	NA	TCF3	NA	GSE43834	GSM1082309_E2A_TCF3.bed	9.47173302759624e-59	43270
3	704	encode_tfbs	59.4004473646517	16.0948951666937	3634	336	865	622	865	608	12	31007	1648	NA	GM12878	NA	E2F4	None	NA	wgEncodeAwgTfbsSydhGm12878E2f4IggmusUniPk.narrowPeak	1.05460800129916e-58	3440
3	14	cistrome_cistrome	59.0872799377774	3.63375314674917	7857	337	1479	312	1479	709	124	26784	1536	NA	Caco-2(differentiated)	intestine	HNF4A	No treatment	NA	Human_Caco-2-differentiated_HNF4A_No-treatment_Shivdasani.bed	2.16255850431133e-58	65557
3	407	codex	59.0501193260179	3.19833277260793	9173	338	1559	242	1559	713	168	25468	1492	Proerythroblasts were derived from CD34+ adult bone marrow cells isolated from h	Erythroblast	NA	GATA1	NA	GSE36985	GSM970258_GATA1.bed	2.34877641720352e-58	71670
3	239	codex	58.8888242735835	3.143715081135	9365	339	1568	235	1568	714	175	25276	1485	Acute myelomonocytic leukaemia cell line carrying inv(16) translocation (CBFbeta	Leukaemia cell	NA	CBFB	NA	GSE46044	GSM1122302_CBFB.bed	3.39510908116456e-58	18366
3	733	encode_tfbs	58.7311420815527	5.62384701417017	5420	340	1207	481	1207	676	53	29221	1607	NA	GM12878	NA	WHIP	None	NA	wgEncodeAwgTfbsSydhGm12878WhipIggmusUniPk.narrowPeak	4.86694799229241e-58	14102
3	1017	encode_tfbs	58.4734831653547	3.06114529324495	9653	341	1586	222	1586	716	186	24988	1474	NA	GM19238	NA	CTCF	None	NA	wgEncodeAwgTfbsUtaGm19238CtcfUniPk.narrowPeak	8.78294493003408e-58	49938
3	795	encode_tfbs	58.1023811355375	6.33577222014086	4995	342	1130	511	1130	661	43	29646	1617	NA	HeLa-S3	NA	c-Myc	None	NA	wgEncodeAwgTfbsSydhHelas3CmycUniPk.narrowPeak	2.05811890748009e-57	10226
3	538	encode_tfbs	57.8437166099171	4.06560660331367	6857	343	1404	370	1404	706	95	27784	1565	NA	GM12891	NA	POU2F2	None	NA	wgEncodeAwgTfbsHaibGm12891Pou2f2Pcr1xUniPk.narrowPeak	3.72277658836278e-57	14630
3	1035	encode_tfbs	57.7406115067582	7.47556318235797	4561	344	1038	543	1038	642	33	30080	1627	NA	MCF-7	NA	c-Myc	estrogen	NA	wgEncodeAwgTfbsUtaMcf7CmycEstroUniPk.narrowPeak	4.70660503107277e-57	10072
3	687	encode_tfbs	57.4908059348127	4.50535076727038	6227	345	1346	417	1346	703	77	28414	1583	NA	U87	NA	NRSF	None	NA	wgEncodeAwgTfbsHaibU87NrsfPcr2xUniPk.narrowPeak	8.34166364571239e-57	11746
3	916	encode_tfbs	57.3456331273306	7.43783772506004	4541	346	1045	547	1045	646	33	30100	1627	NA	K562	NA	IRF1	IFNa6h	NA	wgEncodeAwgTfbsSydhK562Irf1Ifna6hUniPk.narrowPeak	1.16189926750361e-56	8352
3	836	encode_tfbs	57.2916122521617	5.14970489381869	5607	347	1261	469	1261	692	60	29034	1600	NA	HepG2	NA	BHLHE40_(NB100-1800)	None	NA	wgEncodeAwgTfbsSydhHepg2Bhlhe40cIggrabUniPk.narrowPeak	1.31200647111486e-56	14628
3	800	encode_tfbs	57.1861139251026	8.50086225350272	4269	348	966	571	966	628	27	30372	1633	NA	HeLa-S3	NA	ELK1_(1277-1)	None	NA	wgEncodeAwgTfbsSydhHelas3Elk112771IggrabUniPk.narrowPeak	1.66795578894485e-56	4809
3	615	encode_tfbs	56.927633545813	6.07358955922812	5014	349	1150	509	1150	669	45	29627	1615	NA	HepG2	NA	USF-1	None	NA	wgEncodeAwgTfbsHaibHepg2Usf1Pcr1xUniPk.narrowPeak	3.01591245815049e-56	21890
3	963	encode_tfbs	56.9054747978954	10.1193028432488	3976	350	911	595	911	619	21	30665	1639	NA	K562	NA	YY1	None	NA	wgEncodeAwgTfbsSydhK562Yy1UcdUniPk.narrowPeak	3.16471686755381e-56	4948
3	643	encode_tfbs	56.2600943529327	4.64023338451231	5949	351	1327	439	1327	706	71	28692	1589	NA	K562	NA	PU.1	None	NA	wgEncodeAwgTfbsHaibK562Pu1Pcr1xUniPk.narrowPeak	1.39468533590504e-55	28677
3	1018	encode_tfbs	56.012361720433	3.30121084693796	8317	352	1543	286	1543	727	145	26324	1515	NA	GM19239	NA	CTCF	None	NA	wgEncodeAwgTfbsUtaGm19239CtcfUniPk.narrowPeak	2.46021646181281e-55	41085
3	802	encode_tfbs	56.004323100204	5.12249199197046	5501	353	1265	475	1265	698	59	29140	1601	NA	HeLa-S3	NA	GTF2F1_(AB28179)	None	NA	wgEncodeAwgTfbsSydhHelas3Gtf2f1ab28179IggrabUniPk.narrowPeak	2.49907850131906e-55	11730
3	531	encode_tfbs	55.7598474198995	5.98737171181823	4953	354	1165	516	1165	678	45	29688	1615	NA	GM12878	NA	USF-1	None	NA	wgEncodeAwgTfbsHaibGm12878Usf1Pcr2xUniPk.narrowPeak	4.37549328941784e-55	9778
3	502	encode_tfbs	55.2984293822021	10.6413719341851	3800	355	902	610	902	622	19	30841	1641	NA	GM12878	NA	ETS1	None	NA	wgEncodeAwgTfbsHaibGm12878Ets1Pcr1xUniPk.narrowPeak	1.26246680812207e-54	4120
3	787	encode_tfbs	55.1908397286097	6.83478767352063	4558	356	1095	544	1095	665	36	30083	1624	NA	HeLa-S3	NA	BRCA1_(A300-000A)	None	NA	wgEncodeAwgTfbsSydhHelas3Brca1a300IggrabUniPk.narrowPeak	1.61282771374858e-54	8114
3	127	cistrome_cistrome	55.0716496130676	2.97678674215989	9418	357	1603	232	1603	731	185	25223	1475	NA	UPR9 cells	hematopoietic stem cell	RXR	Zinc(5hr)	NA	Human_UPR9-cells_RXR_Zinc-5hr_Stunnenberg.bed	2.11621542130306e-54	28640
3	700	encode_tfbs	54.9851174603897	6.69807277299649	4589	358	1107	542	1107	669	37	30052	1623	NA	GM12878	NA	CHD1_(A301-218A)	None	NA	wgEncodeAwgTfbsSydhGm12878Chd1a301218aIggmusUniPk.narrowPeak	2.57559288682278e-54	6668
3	275	codex	54.733870858516	10.984233662021	3723	359	897	616	897	624	18	30918	1642	T cell Lymphoblastic Lymphoma cell line carrying t(7;9) translocation (TCRB-NOTC	Lymphoma cell	NA	NOTCH1	NA	GSE51800	GSM1252933_NOTCH1.bed	4.58049482633666e-54	3633
3	811	encode_tfbs	54.7051644710888	7.04693702371217	4449	360	1075	557	1075	664	34	30192	1626	NA	HeLa-S3	NA	NF-YA	None	NA	wgEncodeAwgTfbsSydhHelas3NfyaIggrabUniPk.narrowPeak	4.87989786223725e-54	5978
3	38	cistrome_cistrome	54.5930041601771	6.44579955873286	4651	361	1123	534	1123	673	39	29990	1621	NA	LnCaP	prostate	PolII	R1881(16hr)	NA	Human_LnCaP_PolII_R1881-16hr_Chinnaiyan.bed	6.30037416450158e-54	14666
3	656	encode_tfbs	54.2369915249107	5.87483470019117	4873	362	1174	521	1174	686	45	29768	1615	NA	K562	NA	USF-1	None	NA	wgEncodeAwgTfbsHaibK562Usf1V0416101UniPk.narrowPeak	1.4261907277445e-53	18521
3	276	codex	54.003647322044	9.39096417541118	3880	363	927	607	927	632	22	30761	1638	T cell Lymphoblastic Lymphoma cell line carrying t(7;9) translocation (TCRB-NOTC	Lymphoma cell	NA	RBPJ	NA	GSE51800	GSM1252934_RBPJ.bed	2.43401783951522e-53	4115
3	80	cistrome_cistrome	53.6674814272044	2.55840097481871	11971	364	1708	106	1708	726	284	22670	1376	NA	MCF-7	breast	RAD21	E2(45min)	NA	Human_MCF-7_RAD21_E2-45min_Odom.bed	5.26374562162988e-53	78398
3	905	encode_tfbs	53.6617486382141	3.52246139448784	7355	365	1500	341	1500	735	118	27286	1542	NA	K562	NA	CTCF_(SC-15914)	None	NA	wgEncodeAwgTfbsSydhK562CtcfbIggrabUniPk.narrowPeak	5.31907607001691e-53	54387
3	526	encode_tfbs	53.3548388216691	5.219566575596	5172	366	1251	500	1251	706	54	29469	1606	NA	GM12878	NA	SRF	None	NA	wgEncodeAwgTfbsHaibGm12878SrfPcr2xUniPk.narrowPeak	1.07536970370434e-52	8544
3	81	cistrome_cistrome	53.2679856359311	2.48943260706681	12600	367	1735	77	1735	726	310	22041	1350	NA	MCF-7	breast	RAD21	No treatment	NA	Human_MCF-7_RAD21_No-treatment_Odom.bed	1.30986338954453e-52	87269
3	758	encode_tfbs	53.2624677823205	5.51602942384095	4977	368	1221	514	1221	701	49	29664	1611	NA	H1-hESC	NA	CHD2_(AB68301)	None	NA	wgEncodeAwgTfbsSydhH1hescChd2IggrabUniPk.narrowPeak	1.32300688121422e-52	6849
3	1015	encode_tfbs	53.0460979538993	3.05711060382185	8695	369	1588	266	1588	741	164	25946	1496	NA	GM12891	NA	CTCF	None	NA	wgEncodeAwgTfbsUtaGm12891CtcfUniPk.narrowPeak	2.1714677512309e-52	42632
3	729	encode_tfbs	52.8089253452448	3.97950251371474	6373	370	1417	408	1417	732	89	28268	1571	NA	GM12878	NA	TBLR1_(ab24550)	None	NA	wgEncodeAwgTfbsSydhGm12878Tblr1ab24550IggmusUniPk.narrowPeak	3.73895841330077e-52	13702
3	1012	encode_tfbs	52.8016326047146	11.6508058875116	3528	371	886	629	886	629	16	31113	1644	NA	GM12878	NA	c-Myc	None	NA	wgEncodeAwgTfbsUtaGm12878CmycUniPk.narrowPeak	3.79202498098545e-52	3690
3	249	codex	52.7671897661987	7.00014571540109	4307	372	1079	567	1079	673	33	30334	1627	Acute myelomonocytic leukaemia cell line carrying inv(16) translocation (CBFbeta	Leukaemia cell	NA	FLI1	NA	GSE46044	GSM1122312_FLI1.bed	4.09397322453255e-52	4027
3	1019	encode_tfbs	52.6670681377687	3.0050057177967	8844	373	1594	260	1594	742	170	25797	1490	NA	GM19240	NA	CTCF	None	NA	wgEncodeAwgTfbsUtaGm19240CtcfUniPk.narrowPeak	5.14162897664092e-52	46036
3	108	cistrome_cistrome	52.2585672620521	5.80632643870404	4729	374	1181	530	1181	695	44	29912	1616	NA	NB4 cells	hematopoietic stem cell	RARA	No treatment(Antibody RAR _A704)	NA	Human_NB4-cells_RARA_No-treatment-Antibody-RAR-_A704_Stunnenberg.bed	1.31352650246188e-51	13879
3	783	encode_tfbs	51.737411130766	3.51993571786206	7085	375	1502	354	1502	744	113	27556	1547	NA	HeLa-S3	NA	AP-2gamma	None	NA	wgEncodeAwgTfbsSydhHelas3Ap2gammaUniPk.narrowPeak	4.34945964300049e-51	25452
3	125	cistrome_cistrome	51.6643014820901	3.13150030206451	8173	376	1570	297	1570	748	149	26468	1511	NA	UPR9 cells	hematopoietic stem cell	RARA	Zinc(5hr)	NA	Human_UPR9-cells_RARA_Zinc-5hr_Stunnenberg.bed	5.13320226257279e-51	18248
3	774	encode_tfbs	51.6391665991464	3.75216672249783	6601	377	1460	396	1460	744	98	28040	1562	NA	H1-hESC	NA	Znf143_(16618-1-AP)	None	NA	wgEncodeAwgTfbsSydhH1hescZnf143IggrabUniPk.narrowPeak	5.42462541915683e-51	30687
3	237	codex	51.0679575603331	3.20101768947904	7840	378	1558	313	1558	750	139	26801	1521	Mobilised CD34+ cells isolated from the healthly peripheral blood.	Hematopoietic Stem and Progenitor Cells	NA	RUNX1	NA	GSE45144	GSM1097884_RUNX1.bed	2.01571136225038e-50	14287
3	902	encode_tfbs	50.9698483212254	11.3208457182215	3438	379	890	635	890	635	16	31203	1644	NA	K562	NA	c-Myc	None	NA	wgEncodeAwgTfbsSydhK562CmycUniPk.narrowPeak	2.51993984060762e-50	5023
3	654	encode_tfbs	50.9527272549084	15.1205227259363	3174	380	868	659	868	636	11	31467	1649	NA	K562	NA	THAP1_(SC-98174)	None	NA	wgEncodeAwgTfbsHaibK562Thap1sc98174V0416101UniPk.narrowPeak	2.61436880312542e-50	3506
3	840	encode_tfbs	50.7181472877212	5.69004813781239	4647	381	1195	537	1195	704	44	29994	1616	NA	HepG2	NA	CHD2_(AB68301)	None	NA	wgEncodeAwgTfbsSydhHepg2Chd2ab68301IggrabUniPk.narrowPeak	4.47512778245267e-50	5169
3	477	encode_tfbs	50.6047226829944	11.255081957573	3420	382	892	636	892	637	16	31221	1644	NA	A549	NA	SIX5	EtOH_0.02pct	NA	wgEncodeAwgTfbsHaibA549Six5V0422111Etoh02UniPk.narrowPeak	5.79550998132734e-50	4909
3	931	encode_tfbs	50.4560928269039	4.79161454328939	5199	383	1304	499	1304	729	59	29442	1601	NA	K562	NA	p300	None	NA	wgEncodeAwgTfbsSydhK562P300IggrabUniPk.narrowPeak	8.13928214079354e-50	25881
3	732	encode_tfbs	50.2831196235698	5.81759137780367	4545	384	1179	545	1179	703	42	30096	1618	NA	GM12878	NA	USF2	None	NA	wgEncodeAwgTfbsSydhGm12878Usf2IggmusUniPk.narrowPeak	1.20900154568891e-49	9022
3	832	encode_tfbs	50.2504655605108	6.51000544280172	4260	385	1118	572	1118	692	35	30381	1625	NA	HeLa-S3	NA	Znf143_(16618-1-AP)	None	NA	wgEncodeAwgTfbsSydhHelas3Znf143IggrabUniPk.narrowPeak	1.30002413183158e-49	7048
3	117	cistrome_cistrome	50.1369762783872	3.04501171423054	8225	386	1592	292	1592	757	154	26416	1506	NA	T47D	breast	FoxA1	DMSO(45min-3hr)	NA	Human_T47D_FoxA1_DMSO-45min-3hr_Liu.bed	1.68389156311587e-49	53650
3	112	cistrome_cistrome	50.0705034212279	4.32011775646883	5605	387	1370	470	1370	742	71	29036	1589	NA	RWPE	prostate	ERG	ERG overexpression	NA	Human_RWPE_ERG_ERG-overexpression_Chinnaiyan.bed	1.9573266883396e-49	13239
3	42	cistrome_cistrome	49.8696343449362	2.67535053533505	10051	388	1673	199	1673	753	220	24590	1440	NA	MCF-7	breast	CTCF	Tam(45min)	NA	Human_MCF-7_CTCF_Tam-45min_Hurtado.bed	3.10035649056511e-49	65523
3	481	encode_tfbs	49.8331015088367	5.7822606475696	4521	389	1184	549	1184	707	42	30120	1618	NA	A549	NA	USF-1	EtOH_0.02pct	NA	wgEncodeAwgTfbsHaibA549Usf1Pcr1xEtoh02UniPk.narrowPeak	3.36377233062843e-49	11932
2	2963	ucsc_features	49.6458711041908	2.3020521367777	633	1	322	4	322	109	8851	808	26009	NA	NA	NA	NA	NA	NA	laminB1Lads.bed	5.16347397967316e-49	1302
3	653	encode_tfbs	49.5092074735637	4.11716784740752	5780	390	1398	459	1398	749	77	28861	1583	NA	K562	NA	TEAD4_(SC-101184)	None	NA	wgEncodeAwgTfbsHaibK562Tead4sc101184V0422111UniPk.narrowPeak	7.05494241242683e-49	31030
3	646	encode_tfbs	48.7731184332989	11.4656812531453	3279	391	889	649	889	643	15	31362	1645	NA	K562	NA	SIX5	None	NA	wgEncodeAwgTfbsHaibK562Six5Pcr1xUniPk.narrowPeak	3.8324209335724e-48	4194
3	767	encode_tfbs	48.6320783739178	6.25089444340351	4216	392	1139	576	1139	702	36	30425	1624	NA	H1-hESC	NA	Nrf1	None	NA	wgEncodeAwgTfbsSydhH1hescNrf1IggrabUniPk.narrowPeak	5.28940449240083e-48	4513
3	776	encode_tfbs	48.4303358703645	2.97138379502419	8205	393	1605	294	1605	764	157	26436	1503	NA	HCT-116	NA	TCF7L2	None	NA	wgEncodeAwgTfbsSydhHct116Tcf7l2UcdUniPk.narrowPeak	8.39548155567397e-48	19463
3	39	cistrome_cistrome	48.1686460302422	2.62609480862447	9993	394	1688	202	1688	761	222	24648	1438	NA	MCF-7	breast	CTCF	E2(45min)	NA	Human_MCF-7_CTCF_E2-45min_Hurtado.bed	1.52979972377283e-47	64017
3	464	encode_tfbs	47.8194728805192	8.05277880866644	3660	395	995	619	995	670	24	30981	1636	NA	A549	NA	ETS1	EtOH_0.02pct	NA	wgEncodeAwgTfbsHaibA549Ets1V0422111Etoh02UniPk.narrowPeak	3.40964871688927e-47	5525
3	663	encode_tfbs	47.7842425593395	4.2011099549176	5475	396	1386	480	1386	754	71	29166	1589	NA	PANC-1	NA	Sin3Ak-20	None	NA	wgEncodeAwgTfbsHaibPanc1Sin3ak20V0416101UniPk.narrowPeak	3.68845626205864e-47	7182
3	912	encode_tfbs	47.4377765281325	10.6846748147328	3263	397	901	651	901	650	16	31378	1644	NA	K562	NA	GTF2F1_(AB28179)	None	NA	wgEncodeAwgTfbsSydhK562Gtf2f1ab28179IggrabUniPk.narrowPeak	8.16992564163773e-47	3621
3	991	encode_tfbs	47.2147916163869	7.97659124754926	3629	398	1000	624	1000	674	24	31012	1636	NA	NT2-D1	NA	YY1	None	NA	wgEncodeAwgTfbsSydhNt2d1Yy1UcdUniPk.narrowPeak	1.36179956765796e-46	4862
3	503	encode_tfbs	47.1640770198217	3.04877581181859	7687	399	1590	320	1590	770	142	26954	1518	NA	GM12878	NA	FOXM1_(SC-502)	None	NA	wgEncodeAwgTfbsHaibGm12878Foxm1sc502V0422111UniPk.narrowPeak	1.52665425638347e-46	22926
3	568	encode_tfbs	47.042580571894	5.27310777215717	4526	400	1244	548	1244	731	46	30115	1614	NA	H1-hESC	NA	SP4_(V-20)	None	NA	wgEncodeAwgTfbsHaibH1hescSp4v20V0422111UniPk.narrowPeak	2.01443268544009e-46	5752
3	499	encode_tfbs	46.3637900890189	2.5855605484209	9846	401	1698	211	1698	770	221	24795	1439	NA	GM12878	NA	EBF1_(SC-137065)	None	NA	wgEncodeAwgTfbsHaibGm12878Ebf1sc137065Pcr1xUniPk.narrowPeak	9.59094856500622e-46	36140
3	514	encode_tfbs	46.3226442079105	2.99726324793413	7722	402	1598	319	1598	773	145	26919	1515	NA	GM12878	NA	PAX5-N19	None	NA	wgEncodeAwgTfbsHaibGm12878Pax5n19Pcr1xUniPk.narrowPeak	1.05178857738311e-45	19740
3	309	codex	46.3165369116179	3.91088560455305	5663	403	1429	465	1429	766	79	28978	1581	CD34+ Umbilical Cord Blood (UCB) were differentiated into megakaryocytes for 10	Megakaryocyte	NA	RUNX1	NA	GSE24674	GSM607951_RUNX1.bed	1.06404360841915e-45	7868
3	618	encode_tfbs	46.0891671624386	5.33943261717413	4397	404	1239	559	1239	734	44	30244	1616	NA	HepG2	NA	ZBTB7A_(SC-34508)	None	NA	wgEncodeAwgTfbsHaibHepg2Zbtb7aV0416101UniPk.narrowPeak	1.79165967201893e-45	9189
3	597	encode_tfbs	45.979444300479	3.96937260758461	5542	405	1418	474	1418	766	76	29099	1584	NA	HepG2	NA	JunD	None	NA	wgEncodeAwgTfbsHaibHepg2JundPcr1xUniPk.narrowPeak	2.30095099867637e-45	21614
3	703	encode_tfbs	45.8943023510635	2.78308897004508	8555	406	1645	273	1645	775	175	26086	1485	NA	GM12878	NA	CTCF_(SC-15914)	None	NA	wgEncodeAwgTfbsSydhGm12878Ctcfsc15914c20UniPk.narrowPeak	2.79242131089562e-45	55551
3	960	encode_tfbs	45.6379485537179	4.93047661041975	4600	407	1290	540	1290	746	50	30041	1610	NA	K562	NA	UBF_(sc-13125)	None	NA	wgEncodeAwgTfbsSydhK562Ubfsc13125IggmusUniPk.narrowPeak	5.02653819807439e-45	6002
3	797	encode_tfbs	45.3630001994668	4.56953327495435	4842	408	1335	523	1335	755	57	29799	1603	NA	HeLa-S3	NA	E2F1	None	NA	wgEncodeAwgTfbsSydhHelas3E2f1UniPk.narrowPeak	9.44396125278866e-45	5116
3	766	encode_tfbs	45.1515652576054	5.57258243644221	4190	409	1214	580	1214	734	40	30451	1620	NA	H1-hESC	NA	Mxi1_(AF4185)	None	NA	wgEncodeAwgTfbsSydhH1hescMxi1IggrabUniPk.narrowPeak	1.5329521176535e-44	6351
3	819	encode_tfbs	45.0176016310873	3.73634222495583	5753	410	1462	460	1462	777	84	28888	1576	NA	HeLa-S3	NA	RFX5_(200-401-194)	None	NA	wgEncodeAwgTfbsSydhHelas3Rfx5200401194IggrabUniPk.narrowPeak	2.08177721590904e-44	19284
3	283	codex	44.9912618820443	3.02947501798383	7372	411	1593	338	1593	781	136	27269	1524	Proerythroblasts derived from CD34+ bone marrow cells isolated from heathly dono	Erythroblast	NA	GATA1	NA	GSE52924	GSM1278240_GATA1.bed	2.20657455567191e-44	53723
3	796	encode_tfbs	44.8686619565254	3.68821133086618	5810	412	1470	457	1470	780	86	28831	1574	NA	HeLa-S3	NA	COREST_(sc-30189)	None	NA	wgEncodeAwgTfbsSydhHelas3Corestsc30189IggrabUniPk.narrowPeak	2.91921240492553e-44	16322
3	862	encode_tfbs	44.6634738835165	7.07730604669622	3629	413	1073	624	1073	703	27	31012	1633	NA	HepG2	NA	RFX5_(200-401-194)	None	NA	wgEncodeAwgTfbsSydhHepg2Rfx5200401194IggrabUniPk.narrowPeak	4.67093129637111e-44	6017
3	437	encode_tfbs	44.6380851785282	3.19640135443913	6808	414	1560	376	1560	783	118	27833	1542	NA	K562	NA	CTCF	None	NA	wgEncodeAwgTfbsBroadK562CtcfUniPk.narrowPeak	4.94019883354223e-44	51992
3	938	encode_tfbs	44.3379496372957	17.343703306067	2684	415	861	707	861	661	8	31957	1652	NA	K562	NA	Pol2(phosphoS2)	None	NA	wgEncodeAwgTfbsSydhK562Pol2s2IggrabUniPk.narrowPeak	9.83636727158775e-44	5397
3	421	encode_tfbs	44.3239621866353	2.59213410164393	9305	416	1697	239	1697	784	206	25336	1454	NA	H1-hESC	NA	RBBP5_(A300-109A)	None	NA	wgEncodeAwgTfbsBroadH1hescRbbp5a300109aUniPk.narrowPeak	1.01339664562335e-43	16151
3	798	encode_tfbs	44.1081238031972	13.38730137363	2840	417	873	689	873	660	11	31801	1649	NA	HeLa-S3	NA	E2F4	None	NA	wgEncodeAwgTfbsSydhHelas3E2f4UniPk.narrowPeak	1.66179565482688e-43	2831
3	472	encode_tfbs	44.0273295061861	5.11586716479636	4322	418	1267	566	1267	750	45	30319	1615	NA	A549	NA	NRSF	EtOH_0.02pct	NA	wgEncodeAwgTfbsHaibA549NrsfV0422111Etoh02UniPk.narrowPeak	1.99679819252281e-43	11970
3	812	encode_tfbs	43.9542130277348	5.83230900176574	3966	419	1177	596	1177	731	36	30675	1624	NA	HeLa-S3	NA	NF-YB	None	NA	wgEncodeAwgTfbsSydhHelas3NfybIggrabUniPk.narrowPeak	2.35730287517398e-43	7156
3	1040	encode_tfbs	43.8607958365219	2.6007297380286	9138	420	1691	244	1691	785	201	25503	1459	NA	MCF-7	NA	CTCF	serum_stimulated_media	NA	wgEncodeAwgTfbsUtaMcf7CtcfSerumstimUniPk.narrowPeak	2.91608226545511e-43	58608
3	936	encode_tfbs	43.762567781319	5.54110583482989	4075	421	1217	587	1217	742	39	30566	1621	NA	K562	NA	Pol2	None	NA	wgEncodeAwgTfbsSydhK562Pol2IggmusUniPk.narrowPeak	3.64751823517948e-43	9974
3	740	encode_tfbs	43.4328774035872	5.51338323421601	4057	422	1222	589	1222	744	39	30584	1621	NA	GM12892	NA	NFKB	TNFa	NA	wgEncodeAwgTfbsSydhGm12892NfkbTnfaIggrabUniPk.narrowPeak	7.77427561180185e-43	8152
3	724	encode_tfbs	43.3923390116958	7.10589603468603	3519	423	1069	631	1069	708	26	31122	1634	NA	GM12878	NA	RFX5_(200-401-194)	None	NA	wgEncodeAwgTfbsSydhGm12878Rfx5200401194IggmusUniPk.narrowPeak	8.51476832181596e-43	4341
3	994	encode_tfbs	43.3155806985567	4.66861049989756	4544	424	1324	546	1324	765	52	30097	1608	NA	PBDE	NA	GATA-1	None	NA	wgEncodeAwgTfbsSydhPbdeGata1UcdUniPk.narrowPeak	1.01369679976101e-42	25001
3	337	codex	42.6988730205932	3.56991151452418	5712	425	1492	464	1492	794	87	28929	1573	Kasumi-1 (AML FAB M2) with t(8;21) translocation derived from the DSMZ.	Acute Myeloid Leukemia	NA	RUNX1	NA	GSE29225	GSM722704_RUNX1.bed	4.18403283749666e-42	10203
3	564	encode_tfbs	42.3146279222471	3.67279273150719	5492	426	1474	478	1474	793	81	29149	1579	NA	H1-hESC	NA	Sin3Ak-20	None	NA	wgEncodeAwgTfbsHaibH1hescSin3ak20Pcr1xUniPk.narrowPeak	1.01116471603111e-41	8977
3	748	encode_tfbs	41.8207953728719	3.5487588778979	5626	427	1497	467	1497	797	86	29015	1574	NA	GM18951	NA	NFKB	TNFa	NA	wgEncodeAwgTfbsSydhGm18951NfkbTnfaIggrabUniPk.narrowPeak	3.14512971743673e-41	13535
3	929	encode_tfbs	41.3344852099878	5.04255645720975	4096	428	1274	586	1274	763	43	30545	1617	NA	K562	NA	NF-YB	None	NA	wgEncodeAwgTfbsSydhK562NfybUniPk.narrowPeak	9.61468813437218e-41	10096
3	639	encode_tfbs	41.3052437725863	5.25554434600829	3979	429	1245	594	1245	756	40	30662	1620	NA	K562	NA	NRSF	None	NA	wgEncodeAwgTfbsHaibK562NrsfV0416102UniPk.narrowPeak	1.02604279694092e-40	15849
3	553	encode_tfbs	41.2625495975829	9.57144669803175	2952	430	924	683	924	679	16	31689	1644	NA	H1-hESC	NA	GABP	None	NA	wgEncodeAwgTfbsHaibH1hescGabpPcr1xUniPk.narrowPeak	1.12940793919557e-40	5653
3	668	encode_tfbs	41.2010707712675	2.99987094117504	6801	431	1597	377	1597	802	125	27840	1535	NA	SK-N-MC	NA	FOXP2	None	NA	wgEncodeAwgTfbsHaibSknmcFoxp2Pcr2xUniPk.narrowPeak	1.29814494327503e-40	14695
3	626	encode_tfbs	41.177741315809	3.05877842428836	6619	432	1587	395	1587	805	119	28022	1541	NA	K562	NA	CTCF_(SC-5916)	None	NA	wgEncodeAwgTfbsHaibK562CtcfcPcr1xUniPk.narrowPeak	1.36662226470945e-40	45603
3	813	encode_tfbs	41.1363576719161	8.77845412677975	3041	433	945	676	945	685	18	31600	1642	NA	HeLa-S3	NA	Nrf1	None	NA	wgEncodeAwgTfbsSydhHelas3Nrf1IggmusUniPk.narrowPeak	1.49978947866369e-40	2915
3	1065	encode_tfbs	40.8821660724911	2.69442669268703	7940	434	1669	308	1669	804	165	26701	1495	NA	GM12873	NA	CTCF	None	NA	wgEncodeAwgTfbsUwGm12873CtcfUniPk.narrowPeak	2.6867197918948e-40	51005
3	1026	encode_tfbs	40.805768909957	9.94399415022944	2880	435	916	685	916	679	15	31761	1645	NA	HepG2	NA	c-Myc	None	NA	wgEncodeAwgTfbsUtaHepg2CmycUniPk.narrowPeak	3.19611431895875e-40	4413
3	880	encode_tfbs	40.793144885657	3.80762787386185	5100	436	1447	503	1447	795	72	29541	1588	NA	K562	NA	ATF1_(06-325)	None	NA	wgEncodeAwgTfbsSydhK562Atf106325UniPk.narrowPeak	3.28285258528831e-40	14864
3	26	cistrome_cistrome	40.7220598161661	2.49857130689398	9057	437	1729	249	1729	805	206	25584	1454	NA	HepG2 liver cells	liver	RAD21	No treatment	NA	Human_HepG2-liver-cells_RAD21_No-treatment_Odom.bed	3.85783614129897e-40	57071
3	1063	encode_tfbs	40.6814856478466	2.76824319185188	7557	438	1651	328	1651	806	152	27084	1508	NA	GM12865	NA	CTCF	None	NA	wgEncodeAwgTfbsUwGm12865CtcfUniPk.narrowPeak	4.22598095927147e-40	44069
3	398	codex	40.1115541263288	7.74140165600684	3126	439	1018	664	1018	707	21	31515	1639	ChIP-seq_ZNF143_HeLa. ChIP assays were performed essentially as previously descr	Cervical cancer cells	NA	ZNF143	NA	GSE39263	GSM959045_ZNF143.bed	1.56628540545586e-39	4407
3	830	encode_tfbs	40.0638426898515	5.67375547935991	3674	440	1200	618	1200	753	34	30967	1626	NA	HeLa-S3	NA	USF2	None	NA	wgEncodeAwgTfbsSydhHelas3Usf2IggmusUniPk.narrowPeak	1.74420057255893e-39	12306
3	1041	encode_tfbs	39.8605008810622	2.6107698373646	8150	441	1690	298	1690	810	175	26491	1485	NA	MCF-7	NA	CTCF	serum_starved_media	NA	wgEncodeAwgTfbsUtaMcf7CtcfSerumstvdUniPk.narrowPeak	2.77942240226177e-39	54343
3	574	encode_tfbs	39.8285463716618	3.75694938868008	5042	442	1459	507	1459	803	72	29599	1588	NA	H1-hESC	NA	USF-1	None	NA	wgEncodeAwgTfbsHaibH1hescUsf1Pcr1xUniPk.narrowPeak	2.98488501802149e-39	26042
3	762	encode_tfbs	39.6573274284859	7.02137526575137	3235	443	1076	653	1076	724	24	31406	1636	NA	H1-hESC	NA	GTF2F1_(AB28179)	None	NA	wgEncodeAwgTfbsSydhH1hescGtf2f1IggrabUniPk.narrowPeak	4.41740588516339e-39	3548
3	15	cistrome_cistrome	39.5819112375659	3.60414642715465	5227	444	1485	494	1485	808	78	29414	1582	NA	Caco-2(proliferating)	intestine	CDX2	No treatment	NA	Human_Caco-2-proliferating_CDX2_No-treatment_Shivdasani.bed	5.24332111025479e-39	22863
3	1043	encode_tfbs	39.326610376229	2.45102646755814	9039	445	1748	251	1748	815	209	25602	1451	NA	MCF-7	NA	CTCF	vehicle	NA	wgEncodeAwgTfbsUtaMcf7CtcfVehUniPk.narrowPeak	9.41743148170921e-39	82176
3	760	encode_tfbs	39.2557598015183	7.16899040025366	3170	446	1061	660	1061	722	23	31471	1637	NA	H1-hESC	NA	c-Myc	None	NA	wgEncodeAwgTfbsSydhH1hescCmycIggrabUniPk.narrowPeak	1.1061407180248e-38	4551
3	804	encode_tfbs	39.2523569143792	3.94825729701711	4735	447	1424	529	1424	800	64	29906	1596	NA	HeLa-S3	NA	Ini1	None	NA	wgEncodeAwgTfbsSydhHelas3Ini1IggmusUniPk.narrowPeak	1.11235337196646e-38	7780
3	627	encode_tfbs	39.2358960130018	5.01244843601866	3902	448	1277	605	1277	777	41	30739	1619	NA	K562	NA	CTCFL_(SC-98982)	None	NA	wgEncodeAwgTfbsHaibK562Ctcflsc98982V0416101UniPk.narrowPeak	1.15275058166525e-38	11533
3	578	encode_tfbs	39.0167787690271	6.94006756313117	3201	449	1086	657	1086	731	24	31440	1636	NA	HCT-116	NA	ZBTB33	None	NA	wgEncodeAwgTfbsHaibHct116Zbtb33V0416101UniPk.narrowPeak	1.9049624579391e-38	4325
3	340	codex	38.9732098731419	2.05820085458163	14203	450	1899	38	1899	796	419	20438	1241	Peripheral blood (bone marrow mononuclear CD34+) cells from non-t(8;21) AML pati	Acute Myeloid Leukemia	NA	RUNX1	NA	GSE29225	GSM722708_RUNX1.bed	2.10131562089855e-38	44582
3	100	cistrome_cistrome	38.9516920076132	4.51764321484416	4185	451	1342	581	1342	791	49	30456	1611	NA	MR4 cells	hematopoietic stem cell	PML	ATRA(24hr)	NA	Human_MR4-cells_PML_ATRA-24hr_Stunnenberg.bed	2.20316620711188e-38	14879
3	480	encode_tfbs	38.6567903763815	4.49678212687453	4168	452	1349	582	1349	794	49	30473	1611	NA	A549	NA	USF-1	DEX_100nM	NA	wgEncodeAwgTfbsHaibA549Usf1Pcr1xDex100nmUniPk.narrowPeak	4.33500023786756e-38	11980
3	791	encode_tfbs	38.600102753033	2.79203760733328	7042	453	1642	358	1642	818	139	27599	1521	NA	HeLa-S3	NA	CEBPB	None	NA	wgEncodeAwgTfbsSydhHelas3CebpbIggrabUniPk.narrowPeak	4.92854922069038e-38	61004
3	415	encode_tfbs	38.5107383868545	2.77434420383905	7094	454	1649	351	1649	818	141	27547	1519	NA	GM12878	NA	CTCF	None	NA	wgEncodeAwgTfbsBroadGm12878CtcfUniPk.narrowPeak	6.0412654737502e-38	44982
3	471	encode_tfbs	38.4464164888208	3.42907723226608	5353	455	1520	485	1520	820	84	29288	1576	NA	A549	NA	GR	DEX_100nM	NA	wgEncodeAwgTfbsHaibA549GrPcr2xDex100nmUniPk.narrowPeak	6.99030898076029e-38	16720
3	520	encode_tfbs	38.41859508764	2.49633939882963	8489	456	1731	276	1731	821	191	26152	1469	NA	GM12878	NA	PU.1	None	NA	wgEncodeAwgTfbsHaibGm12878Pu1Pcr1xUniPk.narrowPeak	7.43646291218242e-38	42938
3	823	encode_tfbs	38.2476846836936	4.16304191505883	4396	457	1394	560	1394	804	56	30245	1604	NA	HeLa-S3	NA	STAT1	IFNg30	NA	wgEncodeAwgTfbsSydhHelas3Stat1Ifng30UniPk.narrowPeak	1.09983501580193e-37	16158
3	1033	encode_tfbs	38.2133287379483	2.94927288032461	6426	458	1610	406	1610	825	119	28215	1541	NA	K562	NA	CTCF	None	NA	wgEncodeAwgTfbsUtaK562CtcfUniPk.narrowPeak	1.18778074461594e-37	56058
3	782	encode_tfbs	38.1010145938906	3.325725984328	5492	459	1537	478	1537	825	89	29149	1571	NA	HeLa-S3	NA	AP-2alpha	None	NA	wgEncodeAwgTfbsSydhHelas3Ap2alphaUniPk.narrowPeak	1.53498903842172e-37	18970
3	376	codex	37.5590728032636	2.32933060247646	9545	460	1799	225	1799	828	233	25096	1427	K562 erythrocytic leukaemia cells (ATCC CCL-243) were grown according to standar	Embryonic Stem Cell	NA	RBBP5	NA	GSE32509	GSM831038_RBBPS.bed	5.33462597637492e-37	12525
3	21	cistrome_cistrome	37.5047261385052	2.32798343208558	9541	461	1800	226	1800	829	233	25100	1427	NA	HepG2 liver cells	liver	CTCF	No treatment	NA	Human_HepG2-liver-cells_CTCF_No-treatment_Odom.bed	6.03267028962076e-37	73607
3	1051	encode_tfbs	37.4867857487786	2.45847238045525	8504	462	1746	275	1746	828	194	26137	1466	NA	AG04449	NA	CTCF	None	NA	wgEncodeAwgTfbsUwAg04449CtcfUniPk.narrowPeak	6.27351533961402e-37	50260
3	600	encode_tfbs	37.2601891831412	4.66338537380569	3903	463	1325	603	1325	797	44	30738	1616	NA	HepG2	NA	NFIC_(SC-81335)	None	NA	wgEncodeAwgTfbsHaibHepg2Nficsc81335V0422111UniPk.narrowPeak	1.05480101818655e-36	16091
3	842	encode_tfbs	37.199459091948	7.10294120869706	3017	464	1070	678	1070	737	22	31624	1638	NA	HepG2	NA	COREST_(sc-30189)	None	NA	wgEncodeAwgTfbsSydhHepg2Corestsc30189IggrabUniPk.narrowPeak	1.21050241217282e-36	5336
3	1068	encode_tfbs	37.059066872626	2.83420738720988	6587	465	1634	398	1634	832	127	28054	1533	NA	GM12878	NA	CTCF	None	NA	wgEncodeAwgTfbsUwGm12878CtcfUniPk.narrowPeak	1.66887924932584e-36	40122
3	1062	encode_tfbs	36.897078093403	2.64849356264019	7299	466	1677	344	1677	829	152	27342	1508	NA	GM12864	NA	CTCF	None	NA	wgEncodeAwgTfbsUwGm12864CtcfUniPk.narrowPeak	2.41814717721465e-36	46798
3	1066	encode_tfbs	36.8092368582233	2.80860173928595	6629	467	1637	392	1637	832	129	28012	1531	NA	GM12874	NA	CTCF	None	NA	wgEncodeAwgTfbsUwGm12874CtcfUniPk.narrowPeak	2.95389458541233e-36	37517
3	1013	encode_tfbs	36.6957890114163	2.67999407190278	7114	468	1670	350	1670	829	146	27527	1514	NA	GM12878	NA	CTCF	None	NA	wgEncodeAwgTfbsUtaGm12878CtcfUniPk.narrowPeak	3.82750573326467e-36	48916
3	1064	encode_tfbs	36.6615378447243	2.63491935657878	7311	469	1687	343	1687	833	153	27330	1507	NA	GM12872	NA	CTCF	None	NA	wgEncodeAwgTfbsUwGm12872CtcfUniPk.narrowPeak	4.13277728077047e-36	47151
3	638	encode_tfbs	36.5138822503175	5.16040394178332	3556	470	1260	628	1260	786	36	31085	1624	NA	K562	NA	NR2F2_(SC-271940)	None	NA	wgEncodeAwgTfbsHaibK562Nr2f2sc271940V0422111UniPk.narrowPeak	5.79394737893351e-36	16678
3	1042	encode_tfbs	36.2893950909485	2.49296205280026	7982	471	1734	303	1734	836	178	26659	1482	NA	MCF-7	NA	CTCF	None	NA	wgEncodeAwgTfbsUtaMcf7CtcfUniPk.narrowPeak	9.69483929488813e-36	57936
3	1058	encode_tfbs	36.2464361264411	2.59839078214788	7395	472	1692	337	1692	834	157	27246	1503	NA	BJ	NA	CTCF	None	NA	wgEncodeAwgTfbsUwBjCtcfUniPk.narrowPeak	1.06802258557903e-35	44668
3	136	cistrome_cistrome	36.1336049560695	8.2844153822359	2735	473	985	699	985	719	17	31906	1643	NA	VCaP	prostate	Polll	EtOH(16hr)	NA	Human_VCaP_Polll_EtOH-16hr_Chinnaiyan.bed	1.38195660620527e-35	8719
3	1006	encode_tfbs	35.9292055361495	3.19590878007261	5417	474	1561	482	1561	839	91	29224	1569	NA	K562	NA	eGFP-JunD	None	NA	wgEncodeAwgTfbsUchicagoK562EjundUniPk.narrowPeak	2.20789572336982e-35	26674
3	1083	encode_tfbs	35.8337695403959	2.44067380009579	8195	475	1755	296	1755	842	187	26446	1473	NA	HMEC	NA	CTCF	None	NA	wgEncodeAwgTfbsUwHmecCtcfUniPk.narrowPeak	2.74473999648186e-35	55897
3	695	encode_tfbs	35.824697156837	4.20595912664976	4075	476	1384	587	1384	816	51	30566	1609	NA	GM10847	NA	NFKB	TNFa	NA	wgEncodeAwgTfbsSydhGm10847NfkbTnfaIggrabUniPk.narrowPeak	2.79680487630911e-35	9262
3	1091	encode_tfbs	35.819354663128	2.9604753296373	5966	477	1606	438	1606	840	109	28675	1551	NA	K562	NA	CTCF	None	NA	wgEncodeAwgTfbsUwK562CtcfUniPk.narrowPeak	2.82549891131207e-35	43247
3	594	encode_tfbs	35.591173897081	3.73636788695535	4514	478	1461	550	1461	830	64	30127	1596	NA	HepG2	NA	HDAC2_(SC-6296)	None	NA	wgEncodeAwgTfbsHaibHepg2Hdac2sc6296V0416101UniPk.narrowPeak	4.76835184610906e-35	18836
3	1099	encode_tfbs	35.1169187633239	2.41234546255043	8197	479	1767	295	1767	847	189	26444	1471	NA	SK-N-SH_RA	NA	CTCF	None	NA	wgEncodeAwgTfbsUwSknshraCtcfUniPk.narrowPeak	1.41813541686985e-34	46232
3	515	encode_tfbs	35.1017733441275	3.70784402123236	4484	480	1465	554	1465	833	64	30157	1596	NA	GM12878	NA	Pbx3	None	NA	wgEncodeAwgTfbsHaibGm12878Pbx3Pcr1xUniPk.narrowPeak	1.46541044770783e-34	9941
3	908	encode_tfbs	35.0623744859438	9.29075972383068	2537	481	932	725	932	713	14	32104	1646	NA	K562	NA	ELK1_(1277-1)	None	NA	wgEncodeAwgTfbsSydhK562Elk112771IggrabUniPk.narrowPeak	1.60123907578772e-34	2961
3	821	encode_tfbs	34.7884845958755	2.73664853920735	6491	482	1658	402	1658	847	129	28150	1531	NA	HeLa-S3	NA	SMC3_(ab9263)	None	NA	wgEncodeAwgTfbsSydhHelas3Smc3ab9263IggrabUniPk.narrowPeak	3.00224394367278e-34	39567
3	41	cistrome_cistrome	34.7832129285507	2.37281013584362	8388	483	1785	283	1785	850	197	26253	1463	NA	MCF-7	breast	CTCF	No treatment	NA	Human_MCF-7_CTCF_No-treatment_Hurtado.bed	3.0326299089903e-34	56378
3	1007	encode_tfbs	34.7386051840245	2.37895602958016	8331	484	1783	285	1783	851	195	26310	1465	NA	A549	NA	CTCF	None	NA	wgEncodeAwgTfbsUtaA549CtcfUniPk.narrowPeak	3.35375073925632e-34	55351
3	1037	encode_tfbs	34.7217889619183	8.04161707655596	2661	485	996	713	996	731	17	31980	1643	NA	MCF-7	NA	c-Myc	serum_starved_media	NA	wgEncodeAwgTfbsUtaMcf7CmycSerumstvdUniPk.narrowPeak	3.47898433198938e-34	6930
3	889	encode_tfbs	34.658404807712	3.96846431547109	4147	486	1419	584	1419	830	55	30494	1605	NA	K562	NA	CEBPB	None	NA	wgEncodeAwgTfbsSydhK562CebpbIggrabUniPk.narrowPeak	4.01738945341772e-34	38715
3	372	codex	34.6438764148448	2.5939990689335	7056	487	1695	356	1695	846	149	27585	1511	K562 erythrocytic leukaemia cells (ATCC CCL-243) were grown according to standar	Embryonic Stem Cell	NA	HDAC2	NA	GSE32509	GSM831029_HDAC2.bed	4.14554340977075e-34	8835
3	754	encode_tfbs	34.633096534827	3.55103298729661	4623	488	1496	538	1496	841	69	30018	1591	NA	H1-hESC	NA	Bach1_(sc-14700)	None	NA	wgEncodeAwgTfbsSydhH1hescBach1sc14700IggrabUniPk.narrowPeak	4.24103942866958e-34	11457
3	890	encode_tfbs	34.6293758272585	4.76657677337535	3564	489	1309	627	1309	808	39	31077	1621	NA	K562	NA	c-Fos	None	NA	wgEncodeAwgTfbsSydhK562CfosUniPk.narrowPeak	4.26879989039754e-34	7646
3	623	encode_tfbs	34.5515931970709	7.42686966376225	2743	490	1046	698	1046	745	19	31898	1641	NA	K562	NA	BCLAF1_(SC-101388)	None	NA	wgEncodeAwgTfbsHaibK562Bclaf101388Pcr1xUniPk.narrowPeak	5.09569017989594e-34	4444
3	1060	encode_tfbs	34.3011810403531	2.59492420485255	6975	491	1694	365	1694	850	147	27666	1513	NA	GM06990	NA	CTCF	None	NA	wgEncodeAwgTfbsUwGm06990CtcfUniPk.narrowPeak	9.05172937089481e-34	45500
3	539	encode_tfbs	34.2475127229951	2.2799447845079	8984	492	1823	255	1823	857	221	25657	1439	NA	GM12891	NA	PU.1	None	NA	wgEncodeAwgTfbsHaibGm12891Pu1Pcr1xUniPk.narrowPeak	1.02215806999236e-33	48830
3	1067	encode_tfbs	34.1833538535395	2.63581857948914	6767	493	1685	381	1685	853	140	27874	1520	NA	GM12875	NA	CTCF	None	NA	wgEncodeAwgTfbsUwGm12875CtcfUniPk.narrowPeak	1.18248843401919e-33	39184
3	548	encode_tfbs	34.0638350954571	7.62423867957381	2672	494	1027	710	1027	744	18	31969	1642	NA	H1-hESC	NA	ATF3	None	NA	wgEncodeAwgTfbsHaibH1hescAtf3V0416102UniPk.narrowPeak	1.55395131976584e-33	4808
3	866	encode_tfbs	34.0394929647735	12.6273694494228	2231	495	877	745	877	706	9	32410	1651	NA	HepG2	NA	TR4	None	NA	wgEncodeAwgTfbsSydhHepg2Tr4UcdUniPk.narrowPeak	1.64022362423348e-33	2953
3	652	encode_tfbs	33.9433685684269	10.1358230397807	2381	496	910	735	910	714	12	32260	1648	NA	K562	NA	TAF7_(SC-101167)	None	NA	wgEncodeAwgTfbsHaibK562Taf7sc101167V0416101UniPk.narrowPeak	2.04245617609454e-33	3422
3	1055	encode_tfbs	33.7336776122047	2.57014195277586	6963	497	1703	366	1703	855	148	27678	1512	NA	AG10803	NA	CTCF	None	NA	wgEncodeAwgTfbsUwAg10803CtcfUniPk.narrowPeak	3.30347290489119e-33	47656
3	1047	encode_tfbs	33.7241445442112	2.39292563250176	7959	498	1777	307	1777	861	184	26682	1476	NA	NHEK	NA	CTCF	None	NA	wgEncodeAwgTfbsUtaNhekCtcfUniPk.narrowPeak	3.37002105473146e-33	53797
3	479	encode_tfbs	33.5793635052555	3.3220222973362	4819	499	1538	525	1538	854	77	29822	1583	NA	A549	NA	TCF12	EtOH_0.02pct	NA	wgEncodeAwgTfbsHaibA549Tcf12V0422111Etoh02UniPk.narrowPeak	4.69401198843425e-33	20896
3	875	encode_tfbs	33.5595379074304	2.46764376660601	7454	500	1742	332	1742	858	166	27187	1494	NA	IMR90	NA	CTCF_(SC-15914)	None	NA	wgEncodeAwgTfbsSydhImr90CtcfbIggrabUniPk.narrowPeak	4.90345360779133e-33	45920
3	1094	encode_tfbs	33.4274491468922	2.49874938646065	7250	501	1728	345	1728	858	159	27391	1501	NA	NHDF-neo	NA	CTCF	None	NA	wgEncodeAwgTfbsUwNhdfneoCtcfUniPk.narrowPeak	6.63322669714739e-33	45920
3	352	codex	33.2549397948562	5.30397402300457	3176	502	1242	658	1242	801	31	31465	1629	K562 erythrocytic leukaemia cells (ATCC CCL-243) were grown according to standar	Erythrocytic leukaemia cells	NA	HDAC2	NA	GSE32509	GSM830995_HDAC2.bed	9.84849625554881e-33	5605
3	1009	encode_tfbs	33.2123194891309	2.35480328570026	8083	503	1791	300	1791	865	190	26558	1470	NA	Fibrobl	NA	CTCF	None	NA	wgEncodeAwgTfbsUtaFibroblCtcfUniPk.narrowPeak	1.08424562510463e-32	45978
3	1029	encode_tfbs	33.1464445141687	5.5079558695265	3090	504	1224	670	1224	799	29	31551	1631	NA	HUVEC	NA	c-Myc	None	NA	wgEncodeAwgTfbsUtaHuvecCmycUniPk.narrowPeak	1.25933656039011e-32	5145
3	1010	encode_tfbs	33.1397460638211	2.32372811602106	8292	505	1802	287	1802	865	198	26349	1462	NA	Gliobla	NA	CTCF	None	NA	wgEncodeAwgTfbsUtaGlioblaCtcfUniPk.narrowPeak	1.27638332956198e-32	62772
3	497	encode_tfbs	33.1227689279451	4.19224380416983	3771	506	1388	614	1388	836	47	30870	1613	NA	GM12878	NA	BCLAF1_(SC-101388)	None	NA	wgEncodeAwgTfbsHaibGm12878Bclaf101388V0416101UniPk.narrowPeak	1.32464900241921e-32	6114
3	492	encode_tfbs	32.9970793597263	2.51725673967627	7051	507	1721	357	1721	862	153	27590	1507	NA	GM12878	NA	ATF2_(SC-81188)	None	NA	wgEncodeAwgTfbsHaibGm12878Atf2sc81188V0422111UniPk.narrowPeak	1.76577202494028e-32	23467
3	555	encode_tfbs	32.9243594255154	3.78677992255306	4111	508	1455	585	1455	849	57	30530	1603	NA	H1-hESC	NA	JunD	None	NA	wgEncodeAwgTfbsHaibH1hescJundV0416102UniPk.narrowPeak	2.08353354102295e-32	8447
3	855	encode_tfbs	32.8709765801477	12.2710947537426	2172	509	879	755	879	714	9	32469	1651	NA	HepG2	NA	Nrf1	None	NA	wgEncodeAwgTfbsSydhHepg2Nrf1IggrabUniPk.narrowPeak	2.35142400674091e-32	1902
3	655	encode_tfbs	32.7720621247037	4.81828914228112	3343	510	1301	640	1301	817	36	31298	1624	NA	K562	NA	TRIM28_(SC-81411)	None	NA	wgEncodeAwgTfbsHaibK562Trim28sc81411V0422111UniPk.narrowPeak	2.94709868871816e-32	12137
3	1056	encode_tfbs	32.585645208254	2.48244935249766	7133	511	1737	349	1737	866	157	27508	1503	NA	AoAF	NA	CTCF	None	NA	wgEncodeAwgTfbsUwAoafCtcfUniPk.narrowPeak	4.51816965892234e-32	45960
3	396	codex	32.4915951905384	5.552373230026	3013	512	1216	680	1216	803	28	31628	1632	Adult acute B cell precursor lymphoblastic leukaemia cell line carrying t(4;11)	Leukaemia cell	NA	KMT2A	NA	GSE34941	GSM941543_MLLN.bed	5.59970499994816e-32	3495
3	1098	encode_tfbs	32.4458104597493	2.49935148854408	7011	513	1727	362	1727	867	153	27630	1507	NA	SAEC	NA	CTCF	None	NA	wgEncodeAwgTfbsUwSaecCtcfUniPk.narrowPeak	6.21017909988131e-32	42446
3	287	codex	32.4445049632901	6.64498697456987	2718	514	1110	700	1110	775	21	31923	1639	MM1-S cell line cell line treated with DMSO for 6 hours for Cdk7 inhibitor.	Multiple myeloma cell	NA	CDK7	NA	GSE50625	GSM1313922_CDK7.bed	6.21678018494244e-32	3839
3	482	encode_tfbs	32.4411111182314	5.21952327770867	3130	515	1252	663	1252	810	31	31511	1629	NA	A549	NA	USF-1	EtOH_0.02pct	NA	wgEncodeAwgTfbsHaibA549Usf1V0422111Etoh02UniPk.narrowPeak	6.25340971751446e-32	8004
3	82	cistrome_cistrome	32.418412687134	2.09235716473487	10448	516	1886	178	1886	860	284	24193	1376	NA	MCF-7	breast	RAD21	mock	NA	Human_MCF-7_RAD21_mock_Odom.bed	6.57619183845099e-32	96884
3	928	encode_tfbs	32.3949576574045	5.66534199728116	2967	517	1205	681	1205	801	27	31674	1633	NA	K562	NA	NF-YA	None	NA	wgEncodeAwgTfbsSydhK562NfyaUniPk.narrowPeak	6.92771937070574e-32	4286
3	799	encode_tfbs	32.3810713751399	3.92754790178145	3904	518	1427	602	1427	849	52	30737	1608	NA	HeLa-S3	NA	E2F6	None	NA	wgEncodeAwgTfbsSydhHelas3E2f6UniPk.narrowPeak	7.13902612175394e-32	4775
3	1054	encode_tfbs	32.1371951229037	2.32412676348621	8002	519	1801	302	1801	874	190	26639	1470	NA	AG09319	NA	CTCF	None	NA	wgEncodeAwgTfbsUwAg09319CtcfUniPk.narrowPeak	1.24933595113635e-31	49675
3	3	cistrome_cistrome	32.0763820974955	2.53283545497302	6759	520	1712	383	1712	872	145	27882	1515	NA	A594 cells	lung	NR3C1	EtOH(1hr)	NA	Human_A594--cells_NR3C1_EtOH-1hr_Myers.bed	1.43435906760445e-31	9793
3	137	cistrome_cistrome	32.0225277154402	12.0122515250658	2129	521	881	759	881	720	9	32512	1651	NA	VCaP	prostate	Polll	R1881(16hr)	NA	Human_VCaP_Polll_R1881-16hr_Chinnaiyan.bed	1.62061362410431e-31	8533
3	649	encode_tfbs	31.6903741699782	6.53635569106293	2677	522	1116	708	1116	782	21	31964	1639	NA	K562	NA	SRF	None	NA	wgEncodeAwgTfbsHaibK562SrfV0416101UniPk.narrowPeak	3.47537638026784e-31	4717
3	765	encode_tfbs	31.4824827786087	3.52111482863175	4225	523	1501	575	1501	866	63	30416	1597	NA	H1-hESC	NA	Max	None	NA	wgEncodeAwgTfbsSydhH1hescMaxUcdUniPk.narrowPeak	5.59839630428382e-31	11129
3	911	encode_tfbs	31.4519235606831	6.50196978997843	2664	524	1119	712	1119	785	21	31977	1639	NA	K562	NA	GTF2B	None	NA	wgEncodeAwgTfbsSydhK562Gtf2bUniPk.narrowPeak	5.99507802778363e-31	2928
3	773	encode_tfbs	31.3706310041557	5.67484219597352	2869	525	1199	686	1199	803	26	31772	1634	NA	H1-hESC	NA	USF2	None	NA	wgEncodeAwgTfbsSydhH1hescUsf2IggrabUniPk.narrowPeak	7.21540903233122e-31	6952
3	1024	encode_tfbs	31.3311275627525	2.52557652682898	6620	526	1715	394	1715	878	142	28021	1518	NA	HeLa-S3	NA	CTCF	None	NA	wgEncodeAwgTfbsUtaHelas3CtcfUniPk.narrowPeak	7.88750279361772e-31	58806
3	648	encode_tfbs	31.3169496102092	5.66837306306172	2866	527	1203	687	1203	806	26	31775	1634	NA	K562	NA	SP2_(SC-643)	None	NA	wgEncodeAwgTfbsHaibK562Sp2sc643V0416102UniPk.narrowPeak	8.13381277029048e-31	3124
3	440	encode_tfbs	31.1643899143331	6.27079954332652	2691	528	1136	705	1136	790	22	31950	1638	NA	K562	NA	HDAC2_(A300-705A)	None	NA	wgEncodeAwgTfbsBroadK562Hdac2a300705aUniPk.narrowPeak	1.15353856307119e-30	5247
3	644	encode_tfbs	31.0601710563606	3.07492786686574	4878	529	1583	520	1583	877	84	29763	1576	NA	K562	NA	Rad21	None	NA	wgEncodeAwgTfbsHaibK562Rad21V0416102UniPk.narrowPeak	1.46362823217387e-30	34725
3	17	cistrome_cistrome	30.8919256795811	3.86189255751577	3778	530	1438	612	1438	860	51	30863	1609	NA	Caco-2(proliferating)	intestine	HNF4A	No treatment	NA	Human_Caco-2-proliferating_HNF4A_No-treatment_Shivdasani.bed	2.15207550007218e-30	22343
3	257	codex	30.7897593667223	3.061729648987	4860	531	1584	522	1584	879	84	29781	1576	U937 (histiocytic lymphoma) cell line conditionally expressing CBFbeta-MYH11 tra	Leukaemia cell	NA	CBFB	NA	GSE46044	GSM1122321_CBFB.bed	2.71773248185864e-30	9623
3	508	encode_tfbs	30.7381324225783	3.10679851036276	4762	532	1575	528	1575	878	81	29879	1579	NA	GM12878	NA	MTA3_(SC-81325)	None	NA	wgEncodeAwgTfbsHaibGm12878Mta3sc81325V0422111UniPk.narrowPeak	3.05504824124768e-30	12032
3	955	encode_tfbs	30.3422793063544	7.59026533335153	2383	533	1030	734	1030	766	16	32258	1644	NA	K562	NA	TBLR1_(ab24550)	None	NA	wgEncodeAwgTfbsSydhK562Tblr1ab24550IggrabUniPk.narrowPeak	7.58677388570768e-30	5086
3	123	cistrome_cistrome	30.3357444593226	2.64304945866644	5916	534	1679	442	1679	885	120	28725	1540	NA	UPR9 cells	hematopoietic stem cell	PML	Zinc(5hr)	NA	Human_UPR9-cells_PML_Zinc-5hr_Stunnenberg.bed	7.68739970449108e-30	16901
3	476	encode_tfbs	30.2620674620072	4.81645193232852	3083	535	1302	672	1302	836	33	31558	1627	NA	A549	NA	Sin3Ak-20	EtOH_0.02pct	NA	wgEncodeAwgTfbsHaibA549Sin3ak20V0422111Etoh02UniPk.narrowPeak	9.09170744257833e-30	6024
3	417	encode_tfbs	30.260449433175	3.22493805463529	4475	536	1553	555	1553	881	73	30166	1587	NA	H1-hESC	NA	CHD1_(A301-218A)	None	NA	wgEncodeAwgTfbsBroadH1hescChd1a301218aUniPk.narrowPeak	9.10864938207942e-30	7247
3	1078	encode_tfbs	30.0527902247744	2.84193298922634	5242	537	1632	493	1632	887	98	29399	1562	NA	HeLa-S3	NA	CTCF	None	NA	wgEncodeAwgTfbsUwHelas3CtcfUniPk.narrowPeak	1.46657812730569e-29	38400
3	399	codex	30.0496335464323	6.96393110114412	2457	538	1084	733	1084	785	18	32184	1642	ChIP-seq_ZNF143_K562. ChIP assays were performed essentially as previously descr	Chronic myelogenous leukemia cells	NA	ZNF143	NA	GSE39263	GSM959047_ZNF143.bed	1.47453604188174e-29	3419
3	1070	encode_tfbs	29.9300847636306	2.41175584663694	6853	539	1768	371	1768	893	154	27788	1506	NA	HA-sp	NA	CTCF	None	NA	wgEncodeAwgTfbsUwHaspCtcfUniPk.narrowPeak	1.93820263911587e-29	46546
3	1093	encode_tfbs	29.7972077298279	2.89016410982107	5072	540	1622	506	1622	889	93	29569	1567	NA	NB4	NA	CTCF	None	NA	wgEncodeAwgTfbsUwNb4CtcfUniPk.narrowPeak	2.6270764368126e-29	38253
3	625	encode_tfbs	29.6724332881541	3.85195836664837	3633	541	1440	623	1440	868	49	31008	1611	NA	K562	NA	CEBPB_(SC-150)	None	NA	wgEncodeAwgTfbsHaibK562Cebpbsc150V0422111UniPk.narrowPeak	3.49498349665876e-29	22240
3	781	encode_tfbs	29.5400129333423	2.29661032468129	7453	542	1818	333	1818	898	177	27188	1483	NA	HEK293-T-REx	NA	ZNF263	None	NA	wgEncodeAwgTfbsSydhHek293tZnf263UcdUniPk.narrowPeak	4.73222015705267e-29	31453
3	457	encode_tfbs	29.4963207659777	2.37781964096411	6931	543	1784	367	1784	898	158	27710	1502	NA	Osteobl	NA	CTCF	None	NA	wgEncodeAwgTfbsBroadOsteoblCtcfUniPk.narrowPeak	5.22345717389954e-29	56264
3	452	encode_tfbs	29.4924901601328	2.55834293990584	6058	544	1709	429	1709	894	127	28583	1533	NA	NHEK	NA	CTCF	None	NA	wgEncodeAwgTfbsBroadNhekCtcfUniPk.narrowPeak	5.26006416126094e-29	47113
3	565	encode_tfbs	29.4298237257636	8.57061446475516	2195	545	961	750	961	752	13	32446	1647	NA	H1-hESC	NA	SIX5	None	NA	wgEncodeAwgTfbsHaibH1hescSix5Pcr1xUniPk.narrowPeak	6.06542637699977e-29	3425
3	1089	encode_tfbs	29.1835369878706	2.3921214992182	6769	546	1778	380	1778	901	153	27872	1507	NA	HUVEC	NA	CTCF	None	NA	wgEncodeAwgTfbsUwHuvecCtcfUniPk.narrowPeak	1.06746437453722e-28	37920
3	1076	encode_tfbs	28.9855026166485	2.47406407294149	6306	547	1738	411	1738	899	137	28335	1523	NA	HEEpiC	NA	CTCF	None	NA	wgEncodeAwgTfbsUwHeeCtcfUniPk.narrowPeak	1.68110379636275e-28	46226
3	1073	encode_tfbs	28.9313602802728	2.23134837611284	7754	548	1849	317	1849	905	190	26887	1470	NA	HCM	NA	CTCF	None	NA	wgEncodeAwgTfbsUwHcmCtcfUniPk.narrowPeak	1.90083788561417e-28	50703
3	242	codex	28.820589350459	4.1521404161629	3296	549	1396	645	1396	863	41	31345	1619	Acute myelomonocytic leukaemia cell line carrying inv(16) translocation (CBFbeta	Leukaemia cell	NA	MYH11	NA	GSE46044	GSM1122305_MYH11.bed	2.44864408436487e-28	6452
3	534	encode_tfbs	28.7253234193852	4.51304754662197	3069	550	1345	673	1345	856	35	31572	1625	NA	GM12878	NA	ZEB1_(SC-25388)	None	NA	wgEncodeAwgTfbsHaibGm12878Zeb1sc25388V0416102UniPk.narrowPeak	3.04370589756118e-28	4845
3	1059	encode_tfbs	28.7232998085809	2.36212395283179	6817	551	1788	374	1788	904	156	27824	1504	NA	Caco-2	NA	CTCF	None	NA	wgEncodeAwgTfbsUwCaco2CtcfUniPk.narrowPeak	3.05238153532696e-28	46852
3	401	codex	28.5295140281372	17.4178243863269	1731	552	860	803	860	738	5	32910	1655	ChIP-seq_ZNF143_HPB-ALL. ChIP assays were performed essentially as previously de	T-cell acute lymphoblastic leukemia cells	NA	ZNF143	NA	GSE39263	GSM959049_ZNF143.bed	4.76034626917549e-28	1901
3	133	cistrome_cistrome	28.4835533339261	4.8968410167031	2864	553	1291	688	1291	844	30	31777	1630	NA	VCaP	prostate	ERG	No treatment	NA	Human_VCaP_ERG_No-treatment_Chinnaiyan.bed	5.2821971357192e-28	7362
3	435	encode_tfbs	28.4756031274311	3.58978867246892	3731	554	1490	615	1490	886	54	30910	1606	NA	HUVEC	NA	Pol2(b)	None	NA	wgEncodeAwgTfbsBroadHuvecPol2bUniPk.narrowPeak	5.37009036064071e-28	5298
3	1075	encode_tfbs	28.4028496830887	2.53867822374699	5892	555	1711	447	1711	904	124	28749	1536	NA	HCT-116	NA	CTCF	None	NA	wgEncodeAwgTfbsUwHct116CtcfUniPk.narrowPeak	6.3380145137072e-28	50294
3	1071	encode_tfbs	28.357609822348	2.18257706823225	7973	556	1866	305	1866	909	200	26668	1460	NA	HBMEC	NA	CTCF	None	NA	wgEncodeAwgTfbsUwHbmecCtcfUniPk.narrowPeak	7.02122170179567e-28	58376
3	726	encode_tfbs	28.30354380483	2.89769754274044	4785	557	1620	527	1620	901	87	29856	1573	NA	GM12878	NA	SMC3_(ab9263)	None	NA	wgEncodeAwgTfbsSydhGm12878Smc3ab9263IggmusUniPk.narrowPeak	7.93779173858968e-28	30517
3	328	codex	28.2624902798776	4.33559882339778	3116	558	1367	666	1367	864	37	31525	1623	CD36+ erythroid progenitor cells were derived from mobilised CD34+ cells isolate	Erythroid Progenitor	NA	GATA1	NA	GSE26501	GSM651546_GATA1.bed	8.70914690549815e-28	10328
3	744	encode_tfbs	28.0617849004248	4.0371994732114	3286	559	1408	648	1408	872	42	31355	1618	NA	GM18505	NA	NFKB	TNFa	NA	wgEncodeAwgTfbsSydhGm18505NfkbTnfaIggrabUniPk.narrowPeak	1.38008163477203e-27	8805
3	422	encode_tfbs	27.958679419423	2.51467142524427	5888	560	1722	448	1722	910	125	28753	1535	NA	HeLa-S3	NA	CTCF	None	NA	wgEncodeAwgTfbsBroadHelas3CtcfUniPk.narrowPeak	1.74416321755179e-27	52783
3	1079	encode_tfbs	27.9585542650012	2.44331006753615	6201	561	1754	421	1754	912	136	28440	1524	NA	HepG2	NA	CTCF	None	NA	wgEncodeAwgTfbsUwHepg2CtcfUniPk.narrowPeak	1.74416321755179e-27	48708
3	1072	encode_tfbs	27.9271903335624	2.47326196478403	6057	562	1739	430	1739	910	131	28584	1529	NA	HCFaa	NA	CTCF	None	NA	wgEncodeAwgTfbsUwHcfaaCtcfUniPk.narrowPeak	1.87145321969848e-27	41571
3	551	encode_tfbs	27.8229781694695	2.76484273319861	5026	563	1654	508	1654	908	96	29615	1564	NA	H1-hESC	NA	Egr-1	None	NA	wgEncodeAwgTfbsHaibH1hescEgr1V0416102UniPk.narrowPeak	2.37476385741612e-27	8743
3	362	codex	27.7377813285862	3.24863009289705	4050	564	1548	590	1548	901	65	30591	1595	K562 erythrocytic leukaemia cells (ATCC CCL-243) were grown according to standar	Erythrocytic leukaemia cells	NA	KDM5B	NA	GSE32509	GSM831011_KDM5B.bed	2.88434979504947e-27	5601
3	147	cistrome_cistrome	27.5929871495822	2.46090097285146	6032	565	1744	434	1744	914	131	28609	1529	NA	normal liver cells	liver	CEBPa	No treatment	NA	Human_normal-liver-cells_CEBPa_No-treatment_Odom.bed	4.01859392399488e-27	64362
3	699	encode_tfbs	27.5919544817406	6.55683462919832	2323	566	1115	740	1115	807	18	32318	1642	NA	GM12878	NA	c-Fos	None	NA	wgEncodeAwgTfbsSydhGm12878CfosUniPk.narrowPeak	4.02105638862817e-27	2239
2	149	cistrome_epigenome	27.5552548769222	2.38615180089734	247	2	300	47	300	116	2781	1194	32079	NA	APL164 cells	hematopoietic stem cell	H3K27me3	ATRA(48hr)	NA	Human_APL164-cells_H3K27me3_ATRA-48hr_Stunnenberg.bed	4.36791814832447e-27	39984
3	827	encode_tfbs	27.375259921542	2.58272766018338	5498	567	1700	477	1700	915	113	29143	1547	NA	HeLa-S3	NA	TCF7L2_C9B9_(2565)	None	NA	wgEncodeAwgTfbsSydhHelas3Tcf7l2c9b92565UcdUniPk.narrowPeak	6.59941616319647e-27	19242
3	57	cistrome_cistrome	27.3025930845371	3.26802980394409	3956	568	1546	598	1546	904	63	30685	1597	NA	MCF-7	breast	ESR1	No treatment	NA	Human_MCF-7_ESR1_No-treatment_Odom.bed	7.78770987458616e-27	29129
3	1086	encode_tfbs	27.229493611315	2.29884848187032	6784	569	1817	379	1817	922	159	27857	1501	NA	HPF	NA	CTCF	None	NA	wgEncodeAwgTfbsUwHpfCtcfUniPk.narrowPeak	9.19915601601729e-27	46150
3	1097	encode_tfbs	27.2179913562566	2.2367163540861	7190	570	1845	348	1845	921	174	27451	1486	NA	RPTEC	NA	CTCF	None	NA	wgEncodeAwgTfbsUwRptecCtcfUniPk.narrowPeak	9.42953591511667e-27	58785
3	10	cistrome_cistrome	27.1808572959562	3.26057103940975	3948	571	1547	600	1547	906	63	30693	1597	NA	APL74 cells	hematopoietic stem cell	PML	No treatment	NA	Human_APL74-cells_PML_No-treatment_Stunnenberg.bed	1.02533500888604e-26	24812
3	666	encode_tfbs	27.1312281049763	3.7025792218701	3440	572	1466	634	1466	891	48	31201	1612	NA	PFSK-1	NA	Sin3Ak-20	None	NA	wgEncodeAwgTfbsHaibPfsk1Sin3ak20V0416101UniPk.narrowPeak	1.14746040034183e-26	5950
3	603	encode_tfbs	27.1191684241856	3.43755381622529	3712	573	1519	617	1519	903	56	30929	1604	NA	HepG2	NA	p300	None	NA	wgEncodeAwgTfbsHaibHepg2P300V0416101UniPk.narrowPeak	1.1777183318944e-26	27913
3	1090	encode_tfbs	27.0774201483448	2.31685328070791	6635	574	1804	391	1804	923	154	28006	1506	NA	HVMF	NA	CTCF	None	NA	wgEncodeAwgTfbsUwHvmfCtcfUniPk.narrowPeak	1.29430036089294e-26	46460
3	455	encode_tfbs	27.0375786347334	2.3397070772143	6494	575	1795	401	1795	924	149	28147	1511	NA	NHLF	NA	CTCF	None	NA	wgEncodeAwgTfbsBroadNhlfCtcfUniPk.narrowPeak	1.41619565025461e-26	39537
3	314	codex	27.0366986855986	2.9810378480332	4387	576	1601	561	1601	913	77	30254	1583	Adult chronic myeloid leukaemia (at blast crisis) cell line carrying t(9;22) tra	Leukaemia cell	NA	RUNX1	NA	GSE24779	GSM610334_RUNX1.bed	1.4166128600511e-26	15982
3	521	encode_tfbs	27.0104772727586	2.45846293915878	5903	577	1747	444	1747	923	128	28738	1532	NA	GM12878	NA	Rad21	None	NA	wgEncodeAwgTfbsHaibGm12878Rad21V0416101UniPk.narrowPeak	1.50217962663909e-26	40019
3	1048	encode_tfbs	26.9405172225779	2.25541400225386	6979	578	1835	364	1835	926	167	27662	1493	NA	ProgFib	NA	CTCF	None	NA	wgEncodeAwgTfbsUtaProgfibCtcfUniPk.narrowPeak	1.76170216435808e-26	43918
3	860	encode_tfbs	26.9277553488266	7.27108807864877	2154	579	1055	757	1055	797	15	32487	1645	NA	HepG2	NA	Pol2(phosphoS2)	None	NA	wgEncodeAwgTfbsSydhHepg2Pol2s2IggrabUniPk.narrowPeak	1.81111581454188e-26	4091
3	838	encode_tfbs	26.918452915134	3.80664379482731	3322	580	1449	642	1449	890	45	31319	1615	NA	HepG2	NA	CEBPB	forskolin	NA	wgEncodeAwgTfbsSydhHepg2CebpbForsklnUniPk.narrowPeak	1.84714846877249e-26	18443
3	1095	encode_tfbs	26.8596339575992	2.38634157646088	6202	581	1779	419	1779	926	139	28439	1521	NA	NHEK	NA	CTCF	None	NA	wgEncodeAwgTfbsUwNhekCtcfUniPk.narrowPeak	2.11142272584173e-26	42465
3	1053	encode_tfbs	26.7453837591754	2.33966957996928	6416	582	1796	407	1796	928	147	28225	1513	NA	AG09309	NA	CTCF	None	NA	wgEncodeAwgTfbsUwAg09309CtcfUniPk.narrowPeak	2.74208616612442e-26	43928
3	484	encode_tfbs	26.6717536761376	4.07489740538533	3093	583	1403	669	1403	885	39	31548	1621	NA	A549	NA	ZBTB33	EtOH_0.02pct	NA	wgEncodeAwgTfbsHaibA549Zbtb33V0422111Etoh02UniPk.narrowPeak	3.2431584084292e-26	7152
3	454	encode_tfbs	26.6650195082153	4.61365425383485	2796	584	1329	695	1329	869	31	31845	1629	NA	NHEK	NA	Pol2(b)	None	NA	wgEncodeAwgTfbsBroadNhekPol2bUniPk.narrowPeak	3.28821782908452e-26	5784
3	1052	encode_tfbs	26.6124922071371	2.23693041430923	7007	585	1844	363	1844	931	169	27634	1491	NA	AG04450	NA	CTCF	None	NA	wgEncodeAwgTfbsUwAg04450CtcfUniPk.narrowPeak	3.70465180623495e-26	46500
3	1085	encode_tfbs	26.5380408587846	2.15091890146586	7641	586	1873	322	1873	927	193	27000	1467	NA	HPAF	NA	CTCF	None	NA	wgEncodeAwgTfbsUwHpafCtcfUniPk.narrowPeak	4.38994944777322e-26	56686
3	558	encode_tfbs	26.518113214237	3.45554671696718	3606	587	1517	626	1517	910	54	31035	1606	NA	H1-hESC	NA	p300	None	NA	wgEncodeAwgTfbsHaibH1hescP300V0416102UniPk.narrowPeak	4.58827241581922e-26	8934
3	659	encode_tfbs	26.1447642152454	10.2134420135327	1827	588	909	789	909	762	9	32814	1651	NA	K562	NA	ZBTB33	None	NA	wgEncodeAwgTfbsHaibK562Zbtb33Pcr1xUniPk.narrowPeak	1.08208524994407e-25	3285
3	1074	encode_tfbs	26.0393153352614	2.07054874462136	8225	589	1895	292	1895	925	217	26416	1443	NA	HCPEpiC	NA	CTCF	None	NA	wgEncodeAwgTfbsUwHcpeCtcfUniPk.narrowPeak	1.37712983714295e-25	61062
3	587	encode_tfbs	25.9155109231526	2.29621639052509	6434	590	1819	405	1819	938	150	28207	1510	NA	HepG2	NA	CTCF_(SC-5916)	None	NA	wgEncodeAwgTfbsHaibHepg2Ctcfsc5916V0416101UniPk.narrowPeak	1.82828995919426e-25	55778
3	713	encode_tfbs	25.6985219293926	2.64721782897901	4934	591	1678	518	1678	929	98	29707	1562	NA	GM12878	NA	NFKB	TNFa	NA	wgEncodeAwgTfbsSydhGm12878NfkbTnfaIggrabUniPk.narrowPeak	3.00816103347175e-25	17036
3	611	encode_tfbs	25.6394482691024	6.46499911445613	2172	592	1120	755	1120	822	17	32469	1643	NA	HepG2	NA	SRF	None	NA	wgEncodeAwgTfbsHaibHepg2SrfV0416101UniPk.narrowPeak	3.44066975593198e-25	5314
3	510	encode_tfbs	25.526124575569	2.1871524665218	7027	593	1863	359	1863	938	173	27614	1487	NA	GM12878	NA	NFIC_(SC-81335)	None	NA	wgEncodeAwgTfbsHaibGm12878Nficsc81335V0422111UniPk.narrowPeak	4.45898655395446e-25	29060
3	1069	encode_tfbs	25.5182305974029	2.20183332858229	6919	594	1860	369	1860	941	169	27722	1491	NA	HAc	NA	CTCF	None	NA	wgEncodeAwgTfbsUwHacCtcfUniPk.narrowPeak	4.53315790131709e-25	45591
3	86	cistrome_cistrome	25.4526543836078	3.69038254717236	3230	595	1469	654	1469	906	45	31411	1615	NA	MCF-7	breast	SRC-3	No treatment	NA	Human_MCF-7_SRC-3_No-treatment_OMalley.bed	5.2631892857616e-25	30782
3	450	encode_tfbs	25.3936724584258	2.26420306997731	6475	596	1827	403	1827	942	153	28166	1507	NA	NHDF-Ad	NA	CTCF	None	NA	wgEncodeAwgTfbsBroadNhdfadCtcfUniPk.narrowPeak	6.01871891718731e-25	48995
3	956	encode_tfbs	25.0846275078627	4.44542513481518	2702	597	1359	703	1359	886	31	31939	1629	NA	K562	NA	TBLR1_(NB600-270)	None	NA	wgEncodeAwgTfbsSydhK562Tblr1nb600270IggrabUniPk.narrowPeak	1.22411825292877e-24	8505
3	583	encode_tfbs	25.0458079975485	6.13210099973936	2182	598	1145	753	1145	832	18	32459	1642	NA	HepG2	NA	ATF3	None	NA	wgEncodeAwgTfbsHaibHepg2Atf3V0416101UniPk.narrowPeak	1.33634457858201e-24	3291
3	1092	encode_tfbs	24.9743209619939	2.3025369457295	6139	599	1811	423	1811	944	142	28502	1518	NA	MCF-7	NA	CTCF	None	NA	wgEncodeAwgTfbsUwMcf7CtcfUniPk.narrowPeak	1.57283175930506e-24	58994
3	867	encode_tfbs	24.8455625535902	6.32546129824809	2128	600	1131	760	1131	830	17	32513	1643	NA	HepG2	NA	USF2	None	NA	wgEncodeAwgTfbsSydhHepg2Usf2IggrabUniPk.narrowPeak	2.11212034143173e-24	6291
3	511	encode_tfbs	24.8418404704155	4.2037246151417	2799	601	1385	694	1385	893	34	31842	1626	NA	GM12878	NA	NRSF	None	NA	wgEncodeAwgTfbsHaibGm12878NrsfPcr1xUniPk.narrowPeak	2.12676704172899e-24	6906
3	589	encode_tfbs	24.7962104754379	2.87635272309393	4201	602	1627	577	1627	935	76	30440	1584	NA	HepG2	NA	FOSL2	None	NA	wgEncodeAwgTfbsHaibHepg2Fosl2V0416101UniPk.narrowPeak	2.35846963959934e-24	25211
3	1057	encode_tfbs	24.738970773345	2.19575219373255	6721	603	1862	385	1862	950	164	27920	1496	NA	BE2_C	NA	CTCF	None	NA	wgEncodeAwgTfbsUwBe2cCtcfUniPk.narrowPeak	2.68628171565798e-24	54655
3	425	encode_tfbs	24.7209142573922	2.49666201223973	5214	604	1730	495	1730	943	110	29427	1550	NA	HepG2	NA	CTCF	None	NA	wgEncodeAwgTfbsBroadHepg2CtcfUniPk.narrowPeak	2.79570164812069e-24	46448
3	527	encode_tfbs	24.6891466130813	3.71160315163531	3112	605	1464	668	1464	912	43	31529	1617	NA	GM12878	NA	STAT5A_(SC-74442)	None	NA	wgEncodeAwgTfbsHaibGm12878Stat5asc74442V0422111UniPk.narrowPeak	3.00291057870579e-24	7423
3	427	encode_tfbs	24.5243732354019	2.52107310493202	5083	606	1717	505	1717	943	106	29558	1554	NA	HMEC	NA	CTCF	None	NA	wgEncodeAwgTfbsBroadHmecCtcfUniPk.narrowPeak	4.38127879233993e-24	40048
3	118	cistrome_cistrome	24.3327248871518	2.79302786088772	4292	607	1641	568	1641	939	80	30349	1580	NA	T47D	breast	FoxA1	E2(45min-3hr)	NA	Human_T47D_FoxA1_E2-45min-3hr_Liu.bed	6.800416685139e-24	29367
3	404	codex	24.2672513784167	5.62014530456453	2222	608	1209	746	1209	854	20	32419	1640	ChIP-seq_ZNF76_FLP76_T4. cell line specificity: HEK293-T-Rex inducible cell line	Embryonic kidney cells	NA	ZNF143	NA	GSE39263	GSM959052_ZNF143.bed	7.89398852238824e-24	7031
3	1088	encode_tfbs	24.2319135222695	2.13197873274794	7027	609	1878	359	1878	949	177	27614	1483	NA	HRPEpiC	NA	CTCF	None	NA	wgEncodeAwgTfbsUwHrpeCtcfUniPk.narrowPeak	8.54915067751862e-24	53134
3	403	codex	24.1081961901708	4.50299277639914	2568	610	1347	719	1347	892	29	32073	1631	ChIP-seq_ZNF143_FLP143HA_T4. cell line specificity: HEK293-T-Rex inducible cell	Embryonic kidney cells	NA	ZNF143	NA	GSE39263	GSM959051_ZNF143.bed	1.13482812795509e-23	6459
3	330	codex	24.0263562396062	3.31054637269248	3410	611	1540	637	1540	929	53	31231	1607	Mobilised CD34+ cells isolated from the healthly peripheral blood.	Hematopoietic Stem and Progenitor Cells	NA	SMARCA4	NA	GSE26501	GSM651552_BRG1.bed	1.36792091534637e-23	6462
3	353	codex	24.0114720345969	3.99923291623653	2821	612	1414	692	1414	906	36	31820	1624	K562 erythrocytic leukaemia cells (ATCC CCL-243) were grown according to standar	Erythrocytic leukaemia cells	NA	KDM5C	NA	GSE32509	GSM831000_JARID1C.bed	1.4133095653633e-23	3472
3	1039	encode_tfbs	23.9988184421637	2.11466144879036	7087	613	1879	353	1879	948	180	27554	1480	NA	MCF-7	NA	CTCF	estrogen	NA	wgEncodeAwgTfbsUtaMcf7CtcfEstroUniPk.narrowPeak	1.45272746097887e-23	66592
3	178	cistrome_epigenome	23.9809514477656	1.977817326849	8456	614	1914	278	1914	935	233	26185	1427	NA	MCF-7	breast	H3K4me1	DMSO(3hr)	NA	Human_MCF-7_H3K4me1_DMSO-3hr_Liu.bed	1.51128211955493e-23	127623
3	829	encode_tfbs	23.8135967060957	32.5473858044874	1309	615	848	853	853	772	2	33332	1658	NA	HeLa-S3	NA	TR4	None	NA	wgEncodeAwgTfbsSydhHelas3Tr4UniPk.narrowPeak	2.21817514122869e-23	2115
3	684	encode_tfbs	23.807355899699	2.56065937555893	4795	616	1706	526	1706	949	98	29846	1562	NA	T-47D	NA	FOXA1_(SC-6553)	DMSO_0.02pct	NA	wgEncodeAwgTfbsHaibT47dFoxa1sc6553V0416102Dm002p1hUniPk.narrowPeak	2.24663918417766e-23	41555
3	85	cistrome_cistrome	23.7973347495899	3.59687005876479	3090	617	1486	670	1486	924	44	31551	1616	NA	MCF-7	breast	SRC-3	E2(1hr)	NA	Human_MCF-7_SRC-3_E2-1hr_OMalley.bed	2.29536790820044e-23	33800
3	496	encode_tfbs	23.7065210308924	2.87917050926502	4000	618	1624	593	1624	945	72	30641	1588	NA	GM12878	NA	BCL3	None	NA	wgEncodeAwgTfbsHaibGm12878Bcl3V0416101UniPk.narrowPeak	2.82465221929584e-23	15455
3	607	encode_tfbs	23.6774076381675	4.63539456736277	2466	619	1328	729	1328	892	27	32175	1633	NA	HepG2	NA	RXRA	None	NA	wgEncodeAwgTfbsHaibHepg2RxraPcr1xUniPk.narrowPeak	3.01563285107361e-23	17063
3	686	encode_tfbs	23.6380516953552	4.95396447642316	2347	620	1288	737	1288	882	24	32294	1636	NA	T-47D	NA	p300	DMSO_0.02pct	NA	wgEncodeAwgTfbsHaibT47dP300V0416102Dm002p1hUniPk.narrowPeak	3.29636750271347e-23	13973
3	1101	encode_tfbs	23.5825129575019	2.53174935473742	4837	621	1713	524	1713	953	100	29804	1560	NA	WI-38	NA	CTCF	None	NA	wgEncodeAwgTfbsUwWi38CtcfUniPk.narrowPeak	3.74004389974658e-23	31518
3	635	encode_tfbs	23.4789892312113	5.86888407294483	2094	622	1175	765	1175	854	18	32547	1642	NA	K562	NA	HDAC2_(SC-6296)	None	NA	wgEncodeAwgTfbsHaibK562Hdac2sc6296V0416102UniPk.narrowPeak	4.73918741038962e-23	6672
3	714	encode_tfbs	23.4715282155753	7.65942635225869	1830	623	1025	788	1025	812	12	32811	1648	NA	GM12878	NA	NF-YA	None	NA	wgEncodeAwgTfbsSydhGm12878NfyaIggmusUniPk.narrowPeak	4.81359415482314e-23	1841
3	567	encode_tfbs	23.4644474531998	5.33639727475045	2217	624	1240	747	1240	870	21	32424	1639	NA	H1-hESC	NA	SP2_(SC-643)	None	NA	wgEncodeAwgTfbsHaibH1hescSp2V0422111UniPk.narrowPeak	4.88490269984401e-23	2469
3	606	encode_tfbs	23.452484184139	2.2424531076737	6045	625	1840	433	1840	966	143	28596	1517	NA	HepG2	NA	Rad21	None	NA	wgEncodeAwgTfbsHaibHepg2Rad21V0416101UniPk.narrowPeak	5.01332637866367e-23	54315
3	1050	encode_tfbs	23.386171504987	2.2858961843138	5791	626	1821	458	1821	968	134	28850	1526	NA	A549	NA	CTCF	None	NA	wgEncodeAwgTfbsUwA549CtcfUniPk.narrowPeak	5.83104717901243e-23	45732
3	297	codex	23.3821991554272	2.14687422783234	6636	627	1876	390	1876	964	165	28005	1495	Kasumi-1 (AML FAB M2) with t(8;21) translocation and RUNX1/ETO siRNA derived fro	Acute Myeloid Leukemia	NA	LMO2	NA	GSE60131	GSM1501165_LMO2.bed	5.87527099586916e-23	13782
3	400	codex	23.1205656813778	8.60458904981216	1717	628	958	804	958	797	10	32924	1650	ChIP-seq_ZNF143_293T-rex. ChIP assays were performed essentially as previously d	Embryonic kidney cells	NA	ZNF143	NA	GSE39263	GSM959048_ZNF143.bed	1.07144892440517e-22	2276
3	1021	encode_tfbs	23.0757983425916	2.31325982659688	5571	629	1806	473	1806	969	127	29070	1533	NA	H1-hESC	NA	CTCF	None	NA	wgEncodeAwgTfbsUtaH1hescCtcfUniPk.narrowPeak	1.18590527870872e-22	43247
3	947	encode_tfbs	22.9121932338556	3.23104962141538	3336	630	1549	641	1549	940	53	31305	1607	NA	K562	NA	SMC3_(ab9263)	None	NA	wgEncodeAwgTfbsSydhK562Smc3ab9263IggrabUniPk.narrowPeak	1.72570831589333e-22	23598
3	230	codex	22.9004645397061	3.34844475450767	3202	631	1532	656	1532	940	49	31439	1611	Adult B cell Non-Hodgkin Lymphoma (large diffuse cell lymphoma) carrying t(8;14)	Lymphoma cell	NA	BACH2	NA	GSE44420	GSM1084800_BACH2.bed	1.77014749287809e-22	10250
3	993	encode_tfbs	22.8808188377512	2.67767987875498	4279	632	1672	570	1672	958	83	30362	1577	NA	PANC-1	NA	TCF7L2	None	NA	wgEncodeAwgTfbsSydhPanc1Tcf7l2UcdUniPk.narrowPeak	1.84913921310097e-22	13366
3	424	encode_tfbs	22.8338722520348	5.57073475250781	2099	633	1215	764	1215	871	19	32542	1641	NA	HeLa-S3	NA	Pol2(b)	None	NA	wgEncodeAwgTfbsBroadHelas3Pol2bUniPk.narrowPeak	2.05698785119754e-22	3149
3	433	encode_tfbs	22.5366695859504	2.21371279350579	5943	634	1852	441	1852	976	142	28698	1518	NA	HUVEC	NA	CTCF	None	NA	wgEncodeAwgTfbsBroadHuvecCtcfUniPk.narrowPeak	4.07146778123607e-22	37412
3	431	encode_tfbs	22.531477404892	2.14865130074052	6350	635	1875	410	1875	973	157	28291	1503	NA	HSMMtube	NA	CTCF	None	NA	wgEncodeAwgTfbsBroadHsmmtCtcfUniPk.narrowPeak	4.11396759782935e-22	47949
3	1084	encode_tfbs	22.5062119519662	2.10332746116874	6669	636	1881	388	1881	968	169	27972	1491	NA	HMF	NA	CTCF	None	NA	wgEncodeAwgTfbsUwHmfCtcfUniPk.narrowPeak	4.35356540460518e-22	54171
3	233	codex	22.4640652695713	2.27783160485511	5578	637	1826	472	1826	978	129	29063	1531	Mobilised CD34+ cells isolated from the healthly peripheral blood.	Hematopoietic Stem and Progenitor Cells	NA	FLI1	NA	GSE45144	GSM1097880_FLI1.bed	4.78973599576034e-22	10750
3	569	encode_tfbs	22.2677641915735	6.09886087810501	1941	638	1147	779	1147	855	16	32700	1644	NA	H1-hESC	NA	SRF	None	NA	wgEncodeAwgTfbsHaibH1hescSrfPcr1xUniPk.narrowPeak	7.51507879482243e-22	5105
3	152	cistrome_epigenome	22.2228896618305	5.47196036158574	2064	639	1227	771	1227	879	19	32577	1641	NA	APL164 cells	hematopoietic stem cell	H3K9K14ac	No treatment	NA	Human_APL164-cells_H3K9K14ac_No-treatment_Stunnenberg.bed	8.32012809568592e-22	7517
3	462	encode_tfbs	22.1866465221805	2.41822542802049	4905	640	1764	519	1764	974	106	29736	1554	NA	A549	NA	CTCF_(SC-5916)	EtOH_0.02pct	NA	wgEncodeAwgTfbsHaibA549Ctcfsc5916Pcr1xEtoh02UniPk.narrowPeak	9.03017472960708e-22	38133
3	325	codex	22.1575654407708	2.63990597017795	4226	641	1681	574	1681	965	83	30415	1577	CD36+ erythroid progenitor cells were derived from mobilised CD34+ cells isolate	Erythroid Progenitor	NA	CTCF	NA	GSE26501	GSM651543_CTCF.bed	9.64053843327967e-22	21602
3	1087	encode_tfbs	22.1004333118622	2.14557101588929	6233	642	1877	416	1877	978	154	28408	1506	NA	HRE	NA	CTCF	None	NA	wgEncodeAwgTfbsUwHreCtcfUniPk.narrowPeak	1.09788923006437e-21	42295
3	784	encode_tfbs	22.0626545533268	3.61678977480361	2840	643	1482	689	1482	938	40	31801	1620	NA	HeLa-S3	NA	BAF155	None	NA	wgEncodeAwgTfbsSydhHelas3Baf155IggmusUniPk.narrowPeak	1.19581345606845e-21	8650
1	970	encode_tfbs	22.0482988591265	4.6548557345905	79	1	140	6	140	49	3901	140	32181	NA	MCF10A-Er-Src	NA	c-Fos	4OHTAM_1uM_4hr	NA	wgEncodeAwgTfbsSydhMcf10aesCfosTam14hHvdUniPk.narrowPeak	1.23408856139954e-21	86323
3	675	encode_tfbs	21.9917841732371	2.17990830205957	5980	644	1867	437	1867	983	145	28661	1515	NA	SK-N-SH_RA	NA	CTCF	None	NA	wgEncodeAwgTfbsHaibSknshraCtcfV0416102UniPk.narrowPeak	1.40342513422759e-21	40588
3	461	encode_tfbs	21.9536076200993	2.3851240328706	4973	645	1780	515	1780	980	109	29668	1551	NA	A549	NA	CTCF_(SC-5916)	DEX_100nM	NA	wgEncodeAwgTfbsHaibA549Ctcfsc5916Pcr1xDex100nmUniPk.narrowPeak	1.53001284915018e-21	40841
3	973	encode_tfbs	21.8860848424666	2.4712197289365	4650	646	1741	535	1741	974	98	29991	1562	NA	MCF10A-Er-Src	NA	c-Myc	4OHTAM_1uM_4hr	NA	wgEncodeAwgTfbsSydhMcf10aesCmycTam14hHvdUniPk.narrowPeak	1.78462989923409e-21	25703
3	856	encode_tfbs	21.7670192103295	5.78046622867928	1955	647	1185	778	1185	870	17	32686	1643	NA	HepG2	NA	p300_(SC-584)	None	NA	wgEncodeAwgTfbsSydhHepg2P300sc582IggrabUniPk.narrowPeak	2.34393269562112e-21	6613
3	942	encode_tfbs	21.7278043850174	21.0293041552295	1271	648	855	858	858	787	3	33370	1657	NA	K562	NA	RFX5_(200-401-194)	None	NA	wgEncodeAwgTfbsSydhK562Rfx5IggrabUniPk.narrowPeak	2.5614880283513e-21	2201
3	805	encode_tfbs	21.7256454370237	7.24084319052016	1735	649	1057	802	1057	836	12	32906	1648	NA	HeLa-S3	NA	IRF3	None	NA	wgEncodeAwgTfbsSydhHelas3Irf3IggrabUniPk.narrowPeak	2.57030506050483e-21	1587
3	717	encode_tfbs	21.6428201294743	2.31016285000607	5204	650	1807	498	1807	985	118	29437	1542	NA	GM12878	NA	p300	None	NA	wgEncodeAwgTfbsSydhGm12878P300IggmusUniPk.narrowPeak	3.10559195697799e-21	17461
3	1096	encode_tfbs	21.5609864267875	2.19632982270191	5753	651	1861	460	1861	991	138	28888	1522	NA	NHLF	NA	CTCF	None	NA	wgEncodeAwgTfbsUwNhlfCtcfUniPk.narrowPeak	3.74380766330331e-21	35446
3	418	encode_tfbs	21.5393712957289	2.0643900629015	6639	652	1897	389	1897	979	171	28002	1489	NA	H1-hESC	NA	CTCF	None	NA	wgEncodeAwgTfbsBroadH1hescCtcfUniPk.narrowPeak	3.92884692568059e-21	66551
3	273	codex	21.5274739205328	20.8575978472152	1261	653	856	860	860	790	3	33380	1657	T cell Lymphoblastic Lymphoma cell line carrying t(7;9) translocation (TCRB-NOTC	Lymphoma cell	NA	GABPA	NA	GSE51800	GSM1252930_GABPA.bed	4.03180894574597e-21	14021
3	324	codex	21.4767634792897	2.52752563770051	4384	654	1714	562	1714	977	90	30257	1570	CD36+ erythroid progenitor cells were derived from mobilised CD34+ cells isolate	Erythroid Progenitor	NA	CTCF	NA	GSE26501	GSM651542_CTCF.bed	4.52427354482667e-21	25290
3	448	encode_tfbs	21.4133838947493	2.31991245460248	5101	655	1803	502	1803	987	115	29540	1545	NA	NH-A	NA	CTCF	None	NA	wgEncodeAwgTfbsBroadNhaCtcfUniPk.narrowPeak	5.22718553918773e-21	38474
3	1100	encode_tfbs	21.3318583736708	2.07768460166277	6462	656	1892	404	1892	984	165	28179	1495	NA	WERI-Rb-1	NA	CTCF	None	NA	wgEncodeAwgTfbsUwWerirb1CtcfUniPk.narrowPeak	6.29700322567726e-21	50308
3	1082	encode_tfbs	21.3196558290041	3.84996283285492	2581	657	1441	718	1441	939	34	32060	1626	NA	HL-60	NA	CTCF	None	NA	wgEncodeAwgTfbsUwHl60CtcfUniPk.narrowPeak	6.46662890978348e-21	16683
3	533	encode_tfbs	21.3095820682974	6.44764890365803	1801	658	1122	793	1122	858	14	32840	1646	NA	GM12878	NA	ZBTB33	None	NA	wgEncodeAwgTfbsHaibGm12878Zbtb33Pcr1xUniPk.narrowPeak	6.60836734149282e-21	2144
3	60	cistrome_cistrome	21.2945936430471	2.83745382969884	3642	659	1633	620	1633	971	66	30999	1594	NA	MCF-7	breast	ESR1	full media	NA	Human_MCF-7_ESR1_full-media_Hurtado.bed	6.83008441914409e-21	40464
3	310	codex	21.2386439705048	3.90102869850938	2540	660	1433	724	1433	939	33	32101	1627	CD34+ Umbilical Cord Blood (UCB) were differentiated into megakaryocytes for 10	Megakaryocyte	NA	FLI1	NA	GSE24674	GSM607952_FLI1.bed	7.75747179317037e-21	3674
3	179	cistrome_epigenome	21.1656037968975	1.86178947123789	8749	661	1937	262	1937	953	255	25892	1405	NA	MCF-7	breast	H3K4me1	E2(3hr)	NA	Human_MCF-7_H3K4me1_E2-3hr_Liu.bed	9.16443779597823e-21	95807
2	150	cistrome_epigenome	21.0502062233723	2.61738773971634	149	3	265	161	265	143	1471	1292	33389	NA	APL164 cells	hematopoietic stem cell	H3K27me3	No treatment	NA	Human_APL164-cells_H3K27me3_No-treatment_Stunnenberg.bed	1.19357533431397e-20	15071
3	429	encode_tfbs	20.9886665652689	2.04596067043957	6591	662	1901	397	1901	987	171	28050	1489	NA	HSMM	NA	CTCF	None	NA	wgEncodeAwgTfbsBroadHsmmCtcfUniPk.narrowPeak	1.37320984889106e-20	50924
3	837	encode_tfbs	20.914365988854	8.59821166219316	1551	663	959	824	959	815	9	33090	1651	NA	HepG2	NA	BRCA1_(A300-000A)	None	NA	wgEncodeAwgTfbsSydhHepg2Brca1a300IggrabUniPk.narrowPeak	1.62699373742282e-20	1497
3	596	encode_tfbs	20.7818680556265	3.79522218664395	2547	664	1454	723	1454	947	34	32094	1626	NA	HepG2	NA	HNF4G_(SC-6558)	None	NA	wgEncodeAwgTfbsHaibHepg2Hnf4gsc6558V0416101UniPk.narrowPeak	2.2041095989693e-20	20384
3	493	encode_tfbs	20.7195789623619	15.8766398314128	1280	665	866	857	866	796	4	33361	1656	NA	GM12878	NA	ATF3	None	NA	wgEncodeAwgTfbsHaibGm12878Atf3Pcr1xUniPk.narrowPeak	2.54022756203561e-20	1677
3	1080	encode_tfbs	20.6688730517932	2.23398470815212	5293	666	1847	489	1847	1000	124	29348	1536	NA	HFF	NA	CTCF	None	NA	wgEncodeAwgTfbsUwHffCtcfUniPk.narrowPeak	2.85055778713572e-20	34889
3	1077	encode_tfbs	20.6637631743947	2.09837049934456	6084	667	1883	427	1883	992	153	28557	1507	NA	HEK293	NA	CTCF	None	NA	wgEncodeAwgTfbsUwHek293CtcfUniPk.narrowPeak	2.87999682827407e-20	47331
3	506	encode_tfbs	20.5997753428366	2.3047902915219	4951	668	1810	517	1810	998	112	29690	1548	NA	GM12878	NA	MEF2A	None	NA	wgEncodeAwgTfbsHaibGm12878Mef2aPcr1xUniPk.narrowPeak	3.33221556097059e-20	17605
3	420	encode_tfbs	20.5972848687701	8.49960329480757	1534	669	967	828	967	821	9	33107	1651	NA	H1-hESC	NA	JARID1A_(ab26049)	None	NA	wgEncodeAwgTfbsBroadH1hescJarid1aab26049UniPk.narrowPeak	3.34639937948825e-20	1625
3	671	encode_tfbs	20.4976974288959	2.98456298350115	3269	670	1600	650	1600	973	56	31372	1604	NA	SK-N-SH	NA	NRSF	None	NA	wgEncodeAwgTfbsHaibSknshNrsfV0416101UniPk.narrowPeak	4.20262247379083e-20	11029
3	20	cistrome_cistrome	20.4486460353821	2.20857777059866	5358	671	1854	483	1854	1000	127	29283	1533	NA	HepG2 liver cells	liver	CEBPa	No treatment	NA	Human_HepG2-liver-cells_CEBPa_No-treatment_Odom.bed	4.69816100441142e-20	119109
3	723	encode_tfbs	20.3746869000567	2.41676874756644	4475	672	1765	555	1765	997	96	30166	1564	NA	GM12878	NA	Rad21	None	NA	wgEncodeAwgTfbsSydhGm12878Rad21IggrabUniPk.narrowPeak	5.5621680750527e-20	33085
3	617	encode_tfbs	20.326588154479	5.73394119914848	1831	673	1190	787	1190	883	16	32810	1644	NA	HepG2	NA	ZBTB33	None	NA	wgEncodeAwgTfbsHaibHepg2Zbtb33Pcr1xUniPk.narrowPeak	6.20441559622018e-20	2879
3	1027	encode_tfbs	20.1578970110763	2.39768838201255	4487	674	1776	553	1776	1000	97	30154	1563	NA	HepG2	NA	CTCF	None	NA	wgEncodeAwgTfbsUtaHepg2CtcfUniPk.narrowPeak	9.13589288722406e-20	40800
3	835	encode_tfbs	20.1384975078765	3.32862369247043	2817	675	1536	693	1536	968	43	31824	1617	NA	HepG2	NA	ARID3A_(NB100-279)	None	NA	wgEncodeAwgTfbsSydhHepg2Arid3anb100279IggrabUniPk.narrowPeak	9.5391663395742e-20	17622
1	969	encode_tfbs	20.0665065438969	4.18804260622179	82	2	150	5	150	52.3	4512	137	31570	NA	MCF10A-Er-Src	NA	c-Fos	4OHTAM_1uM_12hr	NA	wgEncodeAwgTfbsSydhMcf10aesCfosTam112hHvdUniPk.narrowPeak	1.12401769055711e-19	92358
3	505	encode_tfbs	20.0659574456145	2.36057764624996	4595	676	1789	541	1789	1000	101	30046	1559	NA	GM12878	NA	IRF4_(SC-6059)	None	NA	wgEncodeAwgTfbsHaibGm12878Irf4sc6059Pcr1xUniPk.narrowPeak	1.12401769055711e-19	17771
3	954	encode_tfbs	20.0522229753362	3.47812149221209	2675	677	1510	709	1510	965	39	31966	1621	NA	K562	NA	TAL1_(SC-12984)	None	NA	wgEncodeAwgTfbsSydhK562Tal1sc12984IggmusUniPk.narrowPeak	1.15843148858639e-19	26260
3	896	encode_tfbs	19.9296717413157	3.60425528483853	2563	678	1484	720	1484	961	36	32078	1624	NA	K562	NA	c-Jun	None	NA	wgEncodeAwgTfbsSydhK562CjunUniPk.narrowPeak	1.5338583646762e-19	9848
3	547	encode_tfbs	19.9258720016169	3.4248031469106	2701	679	1521	704	1521	968	40	31940	1620	NA	H1-hESC	NA	ATF2_(SC-81188)	None	NA	wgEncodeAwgTfbsHaibH1hescAtf2sc81188V0422111UniPk.narrowPeak	1.54507512520964e-19	5998
3	878	encode_tfbs	19.85616078411	2.08856775157947	5880	680	1888	450	1888	1010	148	28761	1512	NA	IMR90	NA	Rad21	None	NA	wgEncodeAwgTfbsSydhImr90Rad21IggrabUniPk.narrowPeak	1.81144998907356e-19	37417
3	1081	encode_tfbs	19.5668528711105	2.08179602290097	5828	681	1890	456	1890	1010	147	28813	1513	NA	HFF-Myc	NA	CTCF	None	NA	wgEncodeAwgTfbsUwHffmycCtcfUniPk.narrowPeak	3.52128127443957e-19	43821
3	892	encode_tfbs	19.456924910833	3.38221365216647	2670	682	1526	711	1526	973	40	31971	1620	NA	K562	NA	c-Jun	IFNa30	NA	wgEncodeAwgTfbsSydhK562CjunIfna30UniPk.narrowPeak	4.5289346713069e-19	8827
3	689	encode_tfbs	19.282907052539	4.47447147400117	2049	683	1354	772	1354	936	23	32592	1637	NA	A549	NA	BHLHE40	None	NA	wgEncodeAwgTfbsSydhA549Bhlhe40IggrabUniPk.narrowPeak	6.75121926653925e-19	3123
3	755	encode_tfbs	19.2651068370065	6.01488404003009	1686	684	1160	806	1160	883	14	32955	1646	NA	H1-hESC	NA	BRCA1_(A300-000A)	None	NA	wgEncodeAwgTfbsSydhH1hescBrca1IggrabUniPk.narrowPeak	7.0234685995501e-19	2025
3	1030	encode_tfbs	19.2405688132181	2.20840968248859	5008	685	1855	510	1855	1020	118	29633	1542	NA	HUVEC	NA	CTCF	None	NA	wgEncodeAwgTfbsUtaHuvecCtcfUniPk.narrowPeak	7.42095503429547e-19	44033
3	903	encode_tfbs	19.0706453026852	6.26364539667249	1632	686	1137	817	1137	880	13	33009	1647	NA	K562	NA	COREST_(ab24166)	None	NA	wgEncodeAwgTfbsSydhK562Corestab24166IggrabUniPk.narrowPeak	1.0958581805558e-18	6371
3	818	encode_tfbs	19.03518772719	2.26188059715733	4711	687	1830	531	1830	1020	108	29930	1552	NA	HeLa-S3	NA	Rad21	None	NA	wgEncodeAwgTfbsSydhHelas3Rad21IggrabUniPk.narrowPeak	1.18736401391219e-18	43420
3	550	encode_tfbs	19.0136161576909	2.03113947585482	5993	688	1904	436	1904	1010	155	28648	1505	NA	H1-hESC	NA	CTCF_(SC-5916)	None	NA	wgEncodeAwgTfbsHaibH1hescCtcfsc5916V0416102UniPk.narrowPeak	1.24602946350439e-18	54111
3	952	encode_tfbs	18.8873281547361	9.53879405801796	1345	689	925	848	925	821	7	33296	1653	NA	K562	NA	STAT2	IFNa30	NA	wgEncodeAwgTfbsSydhK562Stat2Ifna30UniPk.narrowPeak	1.6641408400473e-18	3040
3	52	cistrome_cistrome	18.8803633413298	3.12377895881617	2832	690	1571	691	1571	984	46	31809	1614	NA	MCF-7	breast	ESR1	E2(6hr)	NA	Human_MCF-7_ESR1_E2-6hr_Barton.bed	1.68861078255987e-18	32791
3	370	codex	18.6433920127166	2.75539640507505	3295	691	1656	646	1656	998	61	31346	1599	K562 erythrocytic leukaemia cells (ATCC CCL-243) were grown according to standar	Embryonic Stem Cell	NA	CHD1	NA	GSE32509	GSM831025_CHD1.bed	2.9098891937167e-18	4814
3	1103	sheffield_dnase	18.2694114729413	14.2851409407	1155	692	871	869	871	811	4	33486	1656	Ubiquitous CGI Promoters	NA	NA	NA	NA	NA	100.bed	6.87437869771951e-18	954
3	380	codex	18.2462833013229	2.09003337213026	5335	693	1887	487	1887	1020	133	29306	1527	Kasumi-1 (AML FAB M2) with t(8;21) translocation and mismatch siRNA derived from	Acute Myeloid Leukemia	NA	RUNX1	NA	GSE29225	GSM850823_RUNX1.bed	7.24000689990648e-18	12817
3	201	cistrome_epigenome	18.199416873506	2.43854625882672	3896	694	1758	606	1758	1020	82	30745	1578	NA	T47D	breast	H3K4me1	DMSO(45min-3hr)	NA	Human_T47D_H3K4me1_DMSO-45min-3hr_Liu.bed	8.05348130346732e-18	44002
1	968	encode_tfbs	18.1028301102424	4.07051218020208	74	3	152	8	152	54.3	4020	145	32062	NA	MCF10A-Er-Src	NA	c-Fos	EtOH_0.01pct	NA	wgEncodeAwgTfbsSydhMcf10aesCfosEtoh01HvdUniPk.narrowPeak	1.00449910418671e-17	67918
3	839	encode_tfbs	18.0647280646123	2.57560042359171	3528	695	1702	629	1702	1010	70	31113	1590	NA	HepG2	NA	CEBPB	None	NA	wgEncodeAwgTfbsSydhHepg2CebpbIggrabUniPk.narrowPeak	1.09504412992929e-17	56629
3	406	codex	18.059277539511	4.02685152600669	2086	696	1410	766	1410	957	26	32555	1634	Proerythroblasts derived from CD34+ foetal liver cells (2-trimester stage).	Erythroblast	NA	GATA1	NA	GSE36985	GSM970257_GATA1.bed	1.1072942696218e-17	10094
3	22	cistrome_cistrome	18.0511900611621	2.0776725565822	5345	697	1893	486	1893	1030	134	29296	1526	NA	HepG2 liver cells	liver	FoxA2	No treatment	NA	Human_HepG2-liver-cells_FoxA2_No-treatment_Wadelius.bed	1.12650290978553e-17	9115
3	945	encode_tfbs	18.0418826933294	5.51262494374837	1658	698	1223	810	1223	910	15	32983	1645	NA	K562	NA	SETDB1	None	NA	wgEncodeAwgTfbsSydhK562Setdb1UcdUniPk.narrowPeak	1.14927074448749e-17	3882
3	91	cistrome_cistrome	17.8716508450574	2.6215408118333	3392	699	1689	638	1689	1010	66	31249	1594	NA	MCF-7	breast	TRIM24	E2(6hr)	NA	Human_MCF-7_TRIM24_E2-6hr_Barton.bed	1.69839124327742e-17	54432
3	485	encode_tfbs	17.6449835781184	2.78123163758533	3066	700	1648	675	1648	1010	56	31575	1604	NA	ECC-1	NA	CTCF_(SC-5916)	DMSO_0.02pct	NA	wgEncodeAwgTfbsHaibEcc1CtcfcV0416102Dm002p1hUniPk.narrowPeak	2.85817900575387e-17	23192
3	693	encode_tfbs	17.6196813085566	2.63626555352353	3312	701	1684	643	1684	1010	64	31329	1596	NA	A549	NA	Rad21	None	NA	wgEncodeAwgTfbsSydhA549Rad21IggrabUniPk.narrowPeak	3.02535945063224e-17	24465
3	343	codex	17.5284058987859	2.67981560905388	3213	702	1671	655	1671	1010	61	31428	1599	Acute promyelocytic leukaemia (APL) M3-subtype cell line from the bone marrow of	Leukaemia cell	NA	EP300	NA	GSE30254	GSM749524_EP300.bed	3.72767934746007e-17	8952
3	323	codex	17.4050928152814	2.70670515686368	3142	703	1667	661	1667	1010	59	31499	1601	Mobilised CD34+ cells isolated from the healthly peripheral blood.	Hematopoietic Stem and Progenitor Cells	NA	CTCF	NA	GSE26501	GSM651541_CTCF.bed	4.94468526626514e-17	18624
3	680	encode_tfbs	17.4013847197231	2.20593092311353	4491	704	1856	552	1856	1040	105	30150	1555	NA	T-47D	NA	CTCF_(SC-5916)	DMSO_0.02pct	NA	wgEncodeAwgTfbsHaibT47dCtcfsc5916V0416102Dm002p1hUniPk.narrowPeak	4.98006069264002e-17	29285
1	971	encode_tfbs	17.2667293505614	3.85559661710717	76	4	161	7	161	57.3	4371	143	31711	NA	MCF10A-Er-Src	NA	c-Fos	4OHTAM_1uM_36hr	NA	wgEncodeAwgTfbsSydhMcf10aesCfosTamHvdUniPk.narrowPeak	6.7807659272653e-17	70462
3	981	encode_tfbs	17.2410087915517	2.1668076029989	4617	705	1868	539	1868	1040	110	30024	1550	NA	MCF10A-Er-Src	NA	STAT3	4OHTAM_1uM_36hr	NA	wgEncodeAwgTfbsSydhMcf10aesStat3TamUniPk.narrowPeak	7.18437377417275e-17	44494
3	962	encode_tfbs	16.8895906944993	6.41697196847905	1422	706	1125	844	1125	892	11	33219	1649	NA	K562	NA	USF2	None	NA	wgEncodeAwgTfbsSydhK562Usf2IggrabUniPk.narrowPeak	1.6113781844814e-16	3083
3	951	encode_tfbs	16.877121481822	23.7741133425619	966	707	853	893	893	818	2	33675	1658	NA	K562	NA	STAT1	IFNg6h	NA	wgEncodeAwgTfbsSydhK562Stat1Ifng6hUniPk.narrowPeak	1.6559911460109e-16	2333
3	389	codex	16.8630891666448	3.07535930952506	2561	708	1581	721	1581	1000	42	32080	1618	Cell line: Germinal center B cells. Chip antibody: SMRT	B-Cells	NA	NCOR2	NA	GSE43350	GSM898062_NCOR2.bed	1.70797887791549e-16	5917
3	777	encode_tfbs	16.7645647045314	11.1726068468736	1131	709	894	872	894	825	5	33510	1655	NA	HEK293	NA	ELK4	None	NA	wgEncodeAwgTfbsSydhHek293Elk4UcdUniPk.narrowPeak	2.13993202010021e-16	1375
3	601	encode_tfbs	16.2796391473347	3.47716775411961	2150	710	1511	758	1511	993	31	32491	1629	NA	HepG2	NA	NRSF	None	NA	wgEncodeAwgTfbsHaibHepg2NrsfPcr2xUniPk.narrowPeak	6.52708699336092e-16	6024
3	507	encode_tfbs	16.2629252879382	2.59274415126585	3118	711	1696	665	1696	1020	61	31523	1599	NA	GM12878	NA	MEF2C_(SC-13268)	None	NA	wgEncodeAwgTfbsHaibGm12878Mef2csc13268V0416101UniPk.narrowPeak	6.77373140568038e-16	9216
3	299	codex	16.0870399910266	1.8703764188596	6191	712	1933	422	1933	1020	173	28450	1487	Kasumi-1 (AML FAB M2) with t(8;21) translocation and RUNX1/ETO siRNA derived fro	Acute Myeloid Leukemia	NA	SPI1	NA	GSE60131	GSM1501167_SPI1.bed	1.01416547675193e-15	21287
3	562	encode_tfbs	15.9757389657954	1.78019655610862	7193	713	1953	347	1953	1000	213	27448	1447	NA	H1-hESC	NA	Rad21	None	NA	wgEncodeAwgTfbsHaibH1hescRad21V0416102UniPk.narrowPeak	1.30859796867133e-15	75680
3	145	cistrome_cistrome	15.8848220474805	2.4650634899567	3300	714	1743	644	1743	1030	68	31341	1592	NA	metastatic prostate cancer tissue	prostate	ERG	No treatment	NA	Human_metastatic-prostate-cancer-tissue_ERG_No-treatment_Chinnaiyan.bed	1.61109218809171e-15	18059
3	591	encode_tfbs	15.8779263668199	2.26332915748951	3854	715	1828	608	1828	1050	87	30787	1573	NA	HepG2	NA	FOXA1_(SC-6553)	None	NA	wgEncodeAwgTfbsHaibHepg2Foxa1sc6553V0416101UniPk.narrowPeak	1.63460995553919e-15	51264
3	590	encode_tfbs	15.7808961755217	2.24131636630483	3903	716	1841	603	1841	1050	89	30738	1571	NA	HepG2	NA	FOXA1_(SC-101058)	None	NA	wgEncodeAwgTfbsHaibHepg2Foxa1sc101058V0416101UniPk.narrowPeak	2.04100106447574e-15	43114
3	677	encode_tfbs	15.600613238642	1.71697932068024	7968	717	1974	306	1974	999	246	26673	1414	NA	SK-N-SH_RA	NA	Rad21	None	NA	wgEncodeAwgTfbsHaibSknshraRad21V0416102UniPk.narrowPeak	3.08692372922032e-15	62275
3	757	encode_tfbs	15.4559168935814	4.02099083964458	1775	718	1411	797	1411	975	22	32866	1638	NA	H1-hESC	NA	CHD1_(A301-218A)	None	NA	wgEncodeAwgTfbsSydhH1hescChd1a301218aIggrabUniPk.narrowPeak	4.30152849205227e-15	2191
3	11	cistrome_cistrome	15.3601983979513	3.32140364694208	2123	719	1539	761	1539	1010	32	32518	1628	NA	APL74 cells	hematopoietic stem cell	RXR	No treatment	NA	Human_APL74-cells_RXR_No-treatment_Stunnenberg.bed	5.35479298022251e-15	20192
3	355	codex	15.1714985445393	3.4587879110694	2007	720	1516	775	1516	1000	29	32634	1631	K562 erythrocytic leukaemia cells (ATCC CCL-243) were grown according to standar	Erythrocytic leukaemia cells	NA	KDM1A	NA	GSE32509	GSM831002_KDM1A.bed	8.25742710742412e-15	13355
3	705	encode_tfbs	15.1238080126217	1.77252837371285	6830	721	1962	373	1962	1020	202	27811	1458	NA	GM12878	NA	EBF1_(SC-137065)	None	NA	wgEncodeAwgTfbsSydhGm12878Ebf1sc137065UniPk.narrowPeak	9.20318838876935e-15	33410
3	1000	encode_tfbs	14.9651470039259	2.35731967857619	3345	722	1790	639	1790	1050	72	31296	1588	NA	U2OS	NA	KAP1	None	NA	wgEncodeAwgTfbsSydhU2osKap1UcdUniPk.narrowPeak	1.32435120732421e-14	14647
3	290	codex	14.9050125368477	1.87039849520073	5662	723	1932	466	1932	1040	157	28979	1503	N/A	T-Cell	NA	MYB	NA	GSE59657	GSM1442005_MYB.bed	1.51894590389043e-14	17978
3	807	encode_tfbs	14.6144999229779	3.10728347728917	2173	724	1573	754	1573	1020	35	32468	1625	NA	HeLa-S3	NA	MafK_(ab50322)	None	NA	wgEncodeAwgTfbsSydhHelas3MafkIggrabUniPk.narrowPeak	2.96114997637729e-14	14185
3	83	cistrome_cistrome	14.5101987475417	2.73046558016481	2553	725	1663	722	1663	1040	47	32088	1613	NA	MCF-7	breast	RARA	AM580(1hr)	NA	Human_MCF-7_RARA_AM580-1hr_White.bed	3.75982711371521e-14	14327
3	845	encode_tfbs	14.4661340161269	3.6265031916267	1820	726	1480	791	1480	999	25	32821	1635	NA	HepG2	NA	HNF4A	forskolin	NA	wgEncodeAwgTfbsSydhHepg2Hnf4aForsklnUniPk.narrowPeak	4.15565717934135e-14	11130
3	750	encode_tfbs	14.2413114370172	2.70738812498923	2533	727	1666	726	1666	1040	47	32108	1613	NA	GM19099	NA	NFKB	TNFa	NA	wgEncodeAwgTfbsSydhGm19099NfkbTnfaIggrabUniPk.narrowPeak	6.96418351983263e-14	7777
3	763	encode_tfbs	14.2114460860764	2.44818236270964	2959	728	1750	682	1750	1050	61	31682	1599	NA	H1-hESC	NA	JunD	None	NA	wgEncodeAwgTfbsSydhH1hescJundIggrabUniPk.narrowPeak	7.44979425685416e-14	9550
3	831	encode_tfbs	14.1932195212648	3.14458746047152	2077	729	1567	769	1567	1020	33	32564	1627	NA	HeLa-S3	NA	ZKSCAN1_(HPA006672)	None	NA	wgEncodeAwgTfbsSydhHelas3Zkscan1hpa006672IggrabUniPk.narrowPeak	7.75854651897905e-14	4131
3	756	encode_tfbs	14.1643695368621	3.14136655096263	2075	730	1569	770	1569	1020	33	32566	1627	NA	H1-hESC	NA	CEBPB	None	NA	wgEncodeAwgTfbsSydhH1hescCebpbIggrabUniPk.narrowPeak	8.2801971868834e-14	15557
3	585	encode_tfbs	14.1580249934754	3.18508543249978	2041	731	1562	774	1562	1020	32	32600	1628	NA	HepG2	NA	CEBPB_(SC-150)	None	NA	wgEncodeAwgTfbsHaibHepg2Cebpbsc150V0416101UniPk.narrowPeak	8.3906643556332e-14	18125
3	523	encode_tfbs	14.1151395878226	6.98217115525663	1133	732	1081	871	1081	895	8	33508	1652	NA	GM12878	NA	RXRA	None	NA	wgEncodeAwgTfbsHaibGm12878RxraPcr1xUniPk.narrowPeak	9.24897653911648e-14	1704
3	690	encode_tfbs	13.9887647147002	2.30604904053141	3236	733	1809	652	1809	1060	71	31405	1589	NA	A549	NA	CEBPB	None	NA	wgEncodeAwgTfbsSydhA549CebpbIggrabUniPk.narrowPeak	1.23560958786946e-13	38845
3	874	encode_tfbs	13.909665854445	1.85465541480833	5356	734	1938	484	1938	1050	149	29285	1511	NA	IMR90	NA	CEBPB	None	NA	wgEncodeAwgTfbsSydhImr90CebpbIggrabUniPk.narrowPeak	1.48044964987816e-13	70445
3	459	encode_tfbs	13.8162068475434	3.06116259444596	2084	735	1585	767	1585	1030	34	32557	1626	NA	A549	NA	BCL3	EtOH_0.02pct	NA	wgEncodeAwgTfbsHaibA549Bcl3V0422111Etoh02UniPk.narrowPeak	1.83344105175032e-13	7740
3	402	codex	13.8129810861119	5.59311897873273	1246	736	1211	861	1211	936	11	33395	1649	ChIP-seq_ZNF143_FLP143HA_T0. cell line specificity: HEK293-T-Rex inducible cell	Embryonic kidney cells	NA	ZNF143	NA	GSE39263	GSM959050_ZNF143.bed	1.84462378472112e-13	4353
3	685	encode_tfbs	13.8085870763652	2.20560991763459	3480	737	1859	633	1859	1080	80	31161	1580	NA	T-47D	NA	GATA3_(SC-268)	DMSO_0.02pct	NA	wgEncodeAwgTfbsHaibT47dGata3sc268V0416102Dm002p1hUniPk.narrowPeak	1.86087710277231e-13	37199
3	863	encode_tfbs	13.73539454068	2.347644040445	3069	738	1794	673	1794	1070	66	31572	1594	NA	HepG2	NA	SMC3_(ab9263)	None	NA	wgEncodeAwgTfbsSydhHepg2Smc3ab9263IggrabUniPk.narrowPeak	2.19951481025059e-13	30797
3	200	cistrome_epigenome	13.7315523007402	2.90724024931847	2209	739	1618	748	1618	1040	38	32432	1622	NA	NB4 cells	hematopoietic stem cell	H3K9me3	No treatment	NA	Human_NB4-cells_H3K9me3_No-treatment_Stunnenberg.bed	2.21311917731575e-13	107924
3	512	encode_tfbs	13.7315523007402	2.90724024931847	2209	739	1618	748	1618	1040	38	32432	1622	NA	GM12878	NA	p300	None	NA	wgEncodeAwgTfbsHaibGm12878P300Pcr1xUniPk.narrowPeak	2.21311917731575e-13	5168
3	846	encode_tfbs	13.6464097947949	Inf	665	741	1	942	942	561	0	33976	1660	NA	HepG2	NA	HSF1	forskolin	NA	wgEncodeAwgTfbsSydhHepg2Hsf1ForsklnUniPk.narrowPeak	2.68884836549807e-13	1435
3	614	encode_tfbs	13.5696623184887	3.21096406319231	1933	742	1556	780	1556	1030	30	32708	1630	NA	HepG2	NA	TEAD4_(SC-101184)	None	NA	wgEncodeAwgTfbsHaibHepg2Tead4sc101184V0422111UniPk.narrowPeak	3.20430293697753e-13	15160
3	622	encode_tfbs	13.4806976085626	Inf	657	743	1	947	947	564	0	33984	1660	NA	K562	NA	BCL3	None	NA	wgEncodeAwgTfbsHaibK562Bcl3Pcr1xUniPk.narrowPeak	3.92752385992068e-13	1603
3	881	encode_tfbs	13.4196071373454	8.21103064245526	1002	744	990	890	990	875	6	33639	1654	NA	K562	NA	ATF3	None	NA	wgEncodeAwgTfbsSydhK562Atf3UniPk.narrowPeak	4.51471801304151e-13	1233
3	1023	encode_tfbs	13.4023124860447	4.12010090354201	1497	745	1397	833	1397	992	18	33144	1642	NA	HeLa-S3	NA	c-Myc	None	NA	wgEncodeAwgTfbsUtaHelas3CmycUniPk.narrowPeak	4.69188520051305e-13	2835
3	296	codex	13.2682158748797	1.93528760548552	4504	746	1922	551	1922	1070	119	30137	1541	Kasumi-1 (AML FAB M2) with t(8;21) translocation and mismatch siRNA derived from	Acute Myeloid Leukemia	NA	LMO2	NA	GSE60131	GSM1501164_LMO2.bed	6.38067835833718e-13	11106
3	573	encode_tfbs	13.1714973724268	2.26331822976358	3139	747	1829	662	1829	1080	70	31502	1590	NA	H1-hESC	NA	TEAD4_(SC-101184)	None	NA	wgEncodeAwgTfbsHaibH1hescTead4sc101184V0422111UniPk.narrowPeak	7.96175823468443e-13	19857
3	161	cistrome_epigenome	13.0966225491805	1.76211130528444	5862	748	1963	451	1963	1050	172	28779	1488	NA	LnCaP	prostate	H3K4me1	regular medium	NA	Human_LnCaP_H3K4me1_regular-medium_Chinnaiyan.bed	9.44731080233213e-13	69585
3	509	encode_tfbs	12.8863788962543	2.24430386416407	3115	749	1839	667	1839	1080	70	31526	1590	NA	GM12878	NA	NFATC1_(SC-17834)	None	NA	wgEncodeAwgTfbsHaibGm12878Nfatc1sc17834V0422111UniPk.narrowPeak	1.53100642156353e-12	10812
3	267	codex	12.8528574487128	3.54373827553899	1643	750	1499	813	1499	1020	23	32998	1637	Adult B cell Non-Hodgkin Lymphoma (large diffuse cell lymphoma) carrying t(8;14)	Lymphoma cell	NA	MAFK	NA	GSE47784	GSM1159670_MAFK.bed	1.65167416534688e-12	6721
3	887	encode_tfbs	12.7768455353687	Inf	623	751	1	957	957	570	0	34018	1660	NA	K562	NA	Brg1	None	NA	wgEncodeAwgTfbsSydhK562Brg1IggmusUniPk.narrowPeak	1.96500184749838e-12	2463
3	2948	sheffield_dnase	12.740495801627	13.2858184961065	814	752	875	913	913	847	3	33827	1657	Ubiquitous CGI Promoters	NA	NA	NA	NA	NA	99.bed	2.13373325800535e-12	670
3	861	encode_tfbs	12.6245849976407	1.91745552456086	4362	753	1924	563	1924	1080	116	30279	1544	NA	HepG2	NA	Rad21	None	NA	wgEncodeAwgTfbsSydhHepg2Rad21IggrabUniPk.narrowPeak	2.78278154242181e-12	37233
3	634	encode_tfbs	12.5317794129758	2.95682727048506	1960	754	1607	777	1607	1050	33	32681	1627	NA	K562	NA	GATA2_(SC-267)	None	NA	wgEncodeAwgTfbsHaibK562Gata2sc267Pcr1xUniPk.narrowPeak	3.44122947661583e-12	19322
3	879	encode_tfbs	12.4756267012663	3.2295373146545	1756	755	1550	799	1550	1030	27	32885	1633	NA	K562	NA	ARID3A_(sc-8821)	None	NA	wgEncodeAwgTfbsSydhK562Arid3asc8821IggrabUniPk.narrowPeak	3.91107398445797e-12	9026
3	595	encode_tfbs	12.388884257962	2.83305835239585	2047	756	1635	773	1635	1050	36	32594	1624	NA	HepG2	NA	HNF4A_(SC-8987)	None	NA	wgEncodeAwgTfbsHaibHepg2Hnf4asc8987V0416101UniPk.narrowPeak	4.76945667546034e-12	20805
3	580	encode_tfbs	12.1285623080604	2.91049613846722	1931	757	1616	781	1616	1050	33	32710	1627	NA	HeLa-S3	NA	NRSF	None	NA	wgEncodeAwgTfbsHaibHelas3NrsfPcr1xUniPk.narrowPeak	8.67405232020222e-12	10247
3	313	codex	12.124185566385	3.5915709748157	1524	758	1489	829	1489	1030	21	33117	1639	Adult chronic myeloid leukaemia (at blast crisis) cell line carrying t(9;22) tra	Leukaemia cell	NA	RUNX1	NA	GSE24779	GSM610332_RUNX1.bed	8.75045634492346e-12	5430
3	2929	sheffield_dnase	12.0530091461511	Inf	588	759	1	972	972	577	0	34053	1660	Ubiquitous CGI promoters	NA	NA	NA	NA	NA	97.bed	1.02953185376295e-11	570
3	347	codex	11.8205410376703	7.47036292106964	914	760	1039	896	1039	898	6	33727	1654	Macrophages were derived from peripheral blood monocytes by incubation with huma	Macrophage	NA	EGR2	NA	GSE31621	GSM785503_4_EGR2.bed	1.75606789240823e-11	1020
3	598	encode_tfbs	11.6052871519012	3.22506444400805	1628	761	1552	818	1552	1040	25	33013	1635	NA	HepG2	NA	MBD4_(SC-271530)	None	NA	wgEncodeAwgTfbsHaibHepg2Mbd4sc271530V0422111UniPk.narrowPeak	2.87891824544563e-11	5912
3	728	encode_tfbs	11.5465617104539	2.51071544457593	2265	762	1724	744	1724	1080	45	32376	1615	NA	GM12878	NA	STAT3	None	NA	wgEncodeAwgTfbsSydhGm12878Stat3IggmusUniPk.narrowPeak	3.29146812573234e-11	6487
3	665	encode_tfbs	11.5396663863804	2.29075036253258	2653	763	1820	714	1820	1100	58	31988	1602	NA	PFSK-1	NA	NRSF	None	NA	wgEncodeAwgTfbsHaibPfsk1NrsfPcr2xUniPk.narrowPeak	3.33980101593917e-11	11390
3	650	encode_tfbs	11.522436007879	2.91725302045601	1822	764	1615	790	1615	1060	31	32819	1629	NA	K562	NA	STAT5A_(SC-74442)	None	NA	wgEncodeAwgTfbsHaibK562Stat5asc74442V0422111UniPk.narrowPeak	3.47046219715441e-11	9811
3	397	codex	11.4671201119667	2.9104938564939	1818	765	1617	792	1617	1060	31	32823	1629	Adult acute B cell precursor lymphoblastic leukaemia cell line carrying t(4;11)	Leukaemia cell	NA	AFF1	NA	GSE34941	GSM941544_AF4.bed	3.93677225911449e-11	5219
3	1915	sheffield_dnase	11.4234452345217	16.8431155315767	690	766	862	934	934	854	2	33951	1658	Complex tissue specific no SFM	NA	NA	NA	NA	NA	193.bed	4.34763399167628e-11	786
3	107	cistrome_cistrome	11.39781505733	6.00554219351625	979	767	1161	892	1161	940	8	33662	1652	NA	NB4 cells	hematopoietic stem cell	RARA	ATRA(24hr)	NA	Human_NB4-cells_RARA_ATRA-24hr_Stunnenberg.bed	4.60597616262971e-11	14342
3	43	cistrome_cistrome	11.3717168873519	2.36587092213392	2462	768	1787	731	1787	1100	52	32179	1608	NA	MCF-7	breast	ESR1	17b-E2(1hr)	NA	Human_MCF-7_ESR1_17b-E2-1hr_Stunnenberg.bed	4.88493865448761e-11	32005
3	412	codex	11.3341388816519	5.20311072278358	1059	769	1255	879	1255	968	10	33582	1650	N/A	Embryonic Stem Cell	NA	TP53	NA	GSE39912	GSM981237_TP53.bed	5.31957701854508e-11	3420
3	59	cistrome_cistrome	11.2070968229283	2.40247955625051	2359	770	1771	736	1771	1090	49	32282	1611	NA	MCF-7	breast	ESR1	Tam	NA	Human_MCF-7_ESR1_Tam_Stunnenberg.bed	7.11803079059957e-11	24900
3	49	cistrome_cistrome	11.1591315722077	1.84077451485018	4243	771	1940	573	1940	1090	117	30398	1543	NA	MCF-7	breast	ESR1	E2(45min)	NA	Human_MCF-7_ESR1_E2-45min_Odom.bed	7.93901339749632e-11	75236
3	727	encode_tfbs	11.0355316135067	3.79540005221979	1309	772	1453	853	1453	1030	17	33332	1643	NA	GM12878	NA	STAT1	None	NA	wgEncodeAwgTfbsSydhGm12878Stat1UniPk.narrowPeak	1.05392239461365e-10	1769
3	778	encode_tfbs	10.9430425623282	1.87169251235819	3957	773	1931	597	1931	1100	107	30684	1553	NA	HEK293	NA	KAP1	None	NA	wgEncodeAwgTfbsSydhHek293Kap1UcdUniPk.narrowPeak	1.30238845875442e-10	19774
3	610	encode_tfbs	10.9118955516673	4.18244254403972	1190	774	1390	868	1390	1010	14	33451	1646	NA	HepG2	NA	SP2_(SC-643)	None	NA	wgEncodeAwgTfbsHaibHepg2Sp2V0422111UniPk.narrowPeak	1.39743339805271e-10	2626
3	1543	sheffield_dnase	10.8718554044744	7.97487406277274	815	775	1001	912	1001	896	5	33826	1655	DNase Ubiquitous CGI Promoters	NA	NA	NA	NA	NA	149.bed	1.53043731648361e-10	639
3	2962	ucsc_features	10.7763745980501	1.46007385405817	26989	776	2046	2	2046	941	1174	7652	486	NA	NA	NA	NA	NA	NA	laminB1.bed	1.9043262060944e-10	2859884
3	217	cistrome_epigenome	10.674587444354	6.93411846874102	850	777	1087	906	1087	923	6	33791	1654	NA	VCaP	prostate	H3K9me3	EtOH(16hr)	NA	Human_VCaP_H3K9me3_EtOH-16hr_Chinnaiyan.bed	2.40421995238468e-10	4293
2	2352	sheffield_dnase	10.6190314338534	16.2718941385463	14	4	17	921	921	314	21	1427	34839	Fibroblast;Brain;Primitive;Hematopoietic;Stem;Epithelial;Muscle;Colon;Liver;Endo	NA	NA	NA	NA	NA	252.bed	2.72883083254312e-10	97
3	1005	encode_tfbs	10.6164818829297	2.4231503007161	2191	778	1763	752	1763	1100	45	32450	1615	NA	K562	NA	eGFP-JunB	None	NA	wgEncodeAwgTfbsUchicagoK562EjunbUniPk.narrowPeak	2.74140547043004e-10	12287
3	345	codex	10.6008970582646	1.8489398621223	3949	779	1939	599	1939	1110	108	30692	1552	Macrophages were derived from peripheral blood monocytes by incubation with huma	Macrophage	NA	SPI1	NA	GSE31621	GSM785501_PU1.bed	2.83795767019928e-10	26490
3	202	cistrome_epigenome	10.5641188718164	2.15481304775546	2714	780	1872	701	1872	1120	63	31927	1597	NA	T47D	breast	H3K4me1	E2(45min-3hr)	NA	Human_T47D_H3K4me1_E2-45min-3hr_Liu.bed	3.08483979495349e-10	35778
3	768	encode_tfbs	10.5449774222124	1.68587722517239	5280	781	1982	490	1982	1080	160	29361	1500	NA	H1-hESC	NA	Rad21	None	NA	wgEncodeAwgTfbsSydhH1hescRad21IggrabUniPk.narrowPeak	3.2197583534069e-10	55674
3	458	encode_tfbs	10.5372809870509	2.75898750745055	1782	782	1655	794	1655	1080	32	32859	1628	NA	A549	NA	ATF3	EtOH_0.02pct	NA	wgEncodeAwgTfbsHaibA549Atf3V0422111Etoh02UniPk.narrowPeak	3.27317801660881e-10	6580
3	1109	sheffield_dnase	10.4792132746405	6.84215594776212	839	783	1094	907	1094	928	6	33802	1654	Weak complex tissue specific	NA	NA	NA	NA	NA	1007.bed	3.73669753812179e-10	1425
3	498	encode_tfbs	10.4607318113117	2.44889135501969	2118	784	1749	762	1749	1100	43	32523	1617	NA	GM12878	NA	CEBPB_(SC-150)	None	NA	wgEncodeAwgTfbsHaibGm12878Cebpbsc150V0422111UniPk.narrowPeak	3.89422204651763e-10	5786
3	746	encode_tfbs	10.4561983795411	3.79852478836946	1235	785	1450	864	1450	1030	16	33406	1644	NA	GM18526	NA	NFKB	TNFa	NA	wgEncodeAwgTfbsSydhGm18526NfkbTnfaIggrabUniPk.narrowPeak	3.93012295106694e-10	3070
3	953	encode_tfbs	10.4412292459105	28.2449083872692	580	786	849	976	976	870	1	34061	1659	NA	K562	NA	STAT2	IFNa6h	NA	wgEncodeAwgTfbsSydhK562Stat2Ifna6hUniPk.narrowPeak	4.06282349892946e-10	1923
3	111	cistrome_cistrome	10.4260142030073	6.81708564681811	836	787	1098	908	1098	931	6	33805	1654	NA	PR9 cells	hematopoietic stem cell	RARA	ZnSO4(4hr)	NA	Human_PR9-cells_RARA_ZnSO4-4hr_Zhang.bed	4.2023901743991e-10	1393
1	814	encode_tfbs	10.4197670252184	4.21194893208772	35	5	149	43	149	65.7	1559	184	34523	NA	HeLa-S3	NA	p300_(SC-584)	None	NA	wgEncodeAwgTfbsSydhHelas3P300sc584sc584IggrabUniPk.narrowPeak	4.25792111425894e-10	25854
3	731	encode_tfbs	10.3814407290822	28.0963306090453	577	788	850	977	977	872	1	34064	1659	NA	GM12878	NA	TR4	None	NA	wgEncodeAwgTfbsSydhGm12878Tr4UniPk.narrowPeak	4.64492443930009e-10	1263
3	321	codex	10.2559320187854	4.61220735799081	1034	789	1330	886	1330	1000	11	33607	1649	CD133+ Umbilical Cord Blood (UCB) cells were expanded in vitro for 10-11 days; f	Umbilical Cord Blood Stem and Progenitor Cells	NA	IKAROS	NA	GSE26014	GSM638312_13_IKAROS.bed	6.19359486487979e-10	1118
3	329	codex	10.2476824905457	2.51833708658292	1979	790	1719	776	1719	1100	39	32662	1621	CD36+ erythroid progenitor cells were derived from mobilised CD34+ cells isolate	Erythroid Progenitor	NA	GATA1	NA	GSE26501	GSM651547_GATA1.bed	6.30446784739198e-10	16428
3	338	codex	10.245973662301	2.21347168535307	2485	791	1853	727	1853	1120	56	32156	1604	Kasumi-1 (AML FAB M2) without t(8;21) translocation derived from the DSMZ.	Acute Myeloid Leukemia	NA	RUNX1T1	NA	GSE29225	GSM722705_RUNX1T1.bed	6.32141139179998e-10	5124
3	535	encode_tfbs	10.2293390230316	2.79527958021907	1695	792	1638	805	1638	1080	30	32946	1630	NA	GM12891	NA	PAX5-C20	None	NA	wgEncodeAwgTfbsHaibGm12891Pax5c20V0416101UniPk.narrowPeak	6.56003512735991e-10	3156
3	55	cistrome_cistrome	10.2089587186416	2.28129791710416	2336	793	1822	738	1822	1120	51	32305	1609	NA	MCF-7	breast	ESR1	EtOH(6hr)	NA	Human_MCF-7_ESR1_EtOH-6hr_Barton.bed	6.86664534484529e-10	45356
3	121	cistrome_cistrome	10.1852105443007	2.27920367392892	2334	794	1825	739	1825	1120	51	32307	1609	NA	U2OS cells	osteosarcoma	ESR2	No treatment	NA	Human_U2OS-cells_ESR2_No-treatment_Leitman.bed	7.23924623314286e-10	17418
3	381	codex	10.1849283064709	1.60104822724281	6202	795	2007	419	2007	1070	199	28439	1461	Kasumi-1 (AML FAB M2) with t(8;21) translocation and RUNX1/ETO siRNA derived fro	Acute Myeloid Leukemia	NA	RUNX1	NA	GSE29225	GSM850824_RUNX1.bed	7.23924623314286e-10	17787
3	979	encode_tfbs	10.1501906558731	1.87028183473693	3638	796	1934	621	1934	1120	98	31003	1562	NA	MCF10A-Er-Src	NA	STAT3	EtOH_0.01pct_12hr	NA	wgEncodeAwgTfbsSydhMcf10aesStat3Etoh01cUniPk.narrowPeak	7.83233343490007e-10	41355
3	698	encode_tfbs	9.92640576324975	10.829815045914	666	797	899	941	941	879	3	33975	1657	NA	GM12878	NA	BRCA1_(A300-000A)	None	NA	wgEncodeAwgTfbsSydhGm12878Brca1a300IggmusUniPk.narrowPeak	1.30959467041133e-09	551
3	552	encode_tfbs	9.78666327153328	8.63800644753365	708	798	954	930	954	894	4	33933	1656	NA	H1-hESC	NA	FOSL1_(SC-183)	None	NA	wgEncodeAwgTfbsHaibH1hescFosl1sc183V0416102UniPk.narrowPeak	1.80443356829505e-09	1113
3	592	encode_tfbs	9.7698367356642	1.9726897097755	3033	799	1915	677	1915	1130	77	31608	1583	NA	HepG2	NA	FOXA2_(SC-6554)	None	NA	wgEncodeAwgTfbsHaibHepg2Foxa2sc6554V0416101UniPk.narrowPeak	1.87339608192155e-09	40989
3	113	cistrome_cistrome	9.69855947256287	4.24214568646534	1038	800	1376	884	1376	1020	12	33603	1648	NA	RWPE	prostate	ERG	GUS overexpression	NA	Human_RWPE_ERG_GUS-overexpression_Chinnaiyan.bed	2.20480258728165e-09	5201
3	35	cistrome_cistrome	9.66671368612914	4.23372007643914	1036	801	1378	885	1378	1020	12	33605	1648	NA	LnCaP	prostate	ERG	No treatment	NA	Human_LnCaP_ERG_No-treatment_Chinnaiyan.bed	2.36962159495253e-09	5016
3	844	encode_tfbs	9.62165636392846	14.5329568074251	597	802	870	966	966	879	2	34044	1658	NA	HepG2	NA	GRp20	forskolin	NA	wgEncodeAwgTfbsSydhHepg2Grp20ForsklnUniPk.narrowPeak	2.62543025637538e-09	597
3	632	encode_tfbs	9.5783061341618	2.52178908982377	1834	803	1716	786	1716	1100	36	32807	1624	NA	K562	NA	FOSL1_(SC-183)	None	NA	wgEncodeAwgTfbsHaibK562Fosl1sc183V0416101UniPk.narrowPeak	2.8974472670329e-09	11174
2	177	cistrome_epigenome	9.57498567689906	1.85063297553503	141	5	425	187	425	206	1930	1300	32930	NA	MCF-7	breast	H3K27me3	E2(3hr)	NA	Human_MCF-7_H3K27me3_E2-3hr_Liu.bed	2.91609374640975e-09	49075
3	2822	sheffield_dnase	9.42710969067777	25.7226384340981	529	804	852	999	999	885	1	34112	1659	Epithelial;Fibroblast;Brain;Hematopoietic;Primitive;Stem;Endothelial;Muscle;Colo	NA	NA	NA	NA	NA	84.bed	4.09396012625251e-09	775
3	134	cistrome_cistrome	9.42376814018087	3.83765397266334	1095	805	1444	874	1444	1040	14	33546	1646	NA	VCaP	prostate	ERG	siERG	NA	Human_VCaP_ERG_siERG_Chinnaiyan.bed	4.12051932328009e-09	4635
3	702	encode_tfbs	9.20339169725853	3.93677694322275	1044	806	1425	882	1425	1040	13	33597	1647	NA	GM12878	NA	COREST_(sc-30189)	None	NA	wgEncodeAwgTfbsSydhGm12878Corestsc30189IggmusUniPk.narrowPeak	6.8359023149494e-09	1397
3	298	codex	9.14458994080169	1.57015939221086	5902	807	2017	445	2017	1090	192	28739	1468	Kasumi-1 (AML FAB M2) with t(8;21) translocation and mismatch siRNA derived from	Acute Myeloid Leukemia	NA	SPI1	NA	GSE60131	GSM1501166_SPI1.bed	7.81746070127715e-09	25538
3	1383	sheffield_dnase	9.12211531779793	13.8893599336159	571	808	872	979	979	886	2	34070	1658	Complex tissue specific	NA	NA	NA	NA	NA	1324.bed	8.22259846003833e-09	424
3	847	encode_tfbs	9.0305522154267	5.57513233347109	799	809	1213	915	1213	979	7	33842	1653	NA	HepG2	NA	IRF3	None	NA	wgEncodeAwgTfbsSydhHepg2Irf3IggrabUniPk.narrowPeak	1.01400847976184e-08	684
3	306	codex	9.01641358460117	3.49639015606928	1140	810	1507	870	1507	1060	16	33501	1644	Human K562 erythroleukemia cells (ATCC # CCL-243) were cultured in RPMI medium 1	Myeloid Leukemia	NA	GATA2	NA	GSE18868	GSM467648_GATA2.bed	1.04628564547183e-08	8820
3	584	encode_tfbs	8.98624455053908	3.88236757008253	1030	811	1436	887	1436	1040	13	33611	1647	NA	HepG2	NA	BHLHE40	None	NA	wgEncodeAwgTfbsHaibHepg2Bhlhe40V0416101UniPk.narrowPeak	1.12018562803926e-08	2859
3	379	codex	8.95594235436555	2.2447623051318	2083	812	1838	768	1838	1140	46	32558	1614	Acute myeloid leukaemia (AML) M2-subtype cell line from the bone marrow of a 22-	Leukaemia cell	NA	EP300	NA	GSE30254	GSM835863_EP300.bed	1.19967478850484e-08	5120
2	428	encode_tfbs	8.95538120511542	2.67794833333478	55	6	261	545	545	271	509	1386	34351	NA	HMEC	NA	EZH2_(39875)	None	NA	wgEncodeAwgTfbsBroadHmecEzh239875UniPk.narrowPeak	1.19976631311898e-08	4626
3	473	encode_tfbs	8.81303033113632	2.00027912011462	2611	813	1911	717	1911	1150	65	32030	1595	NA	A549	NA	p300	EtOH_0.02pct	NA	wgEncodeAwgTfbsHaibA549P300V0422111Etoh02UniPk.narrowPeak	1.66310688397584e-08	18216
3	949	encode_tfbs	8.76796886799309	9.80301885149645	604	814	917	963	963	898	3	34037	1657	NA	K562	NA	STAT1	IFNa6h	NA	wgEncodeAwgTfbsSydhK562Stat1Ifna6hUniPk.narrowPeak	1.84270106774749e-08	1476
3	368	codex	8.73083610175303	9.76996075537909	602	815	919	965	965	900	3	34039	1657	K562 erythrocytic leukaemia cells (ATCC CCL-243) were grown according to standar	Erythrocytic leukaemia cells	NA	SIRT6	NA	GSE32509	GSM831020_SIRT6.bed	2.00475615242775e-08	1838
3	557	encode_tfbs	8.72258264532758	2.50346834989488	1674	816	1725	809	1725	1120	33	32967	1627	NA	H1-hESC	NA	NRSF	None	NA	wgEncodeAwgTfbsHaibH1hescNrsfV0416102UniPk.narrowPeak	2.04074879698708e-08	13286
3	160	cistrome_epigenome	8.68976295880706	3.66418654388054	1047	817	1476	880	1476	1060	14	33594	1646	NA	LnCaP	prostate	H3K36me3	regular medium	NA	Human_LnCaP_H3K36me3_regular-medium_Chinnaiyan.bed	2.1982870851289e-08	46112
3	96	cistrome_cistrome	8.63399925778357	4.37597593957609	895	818	1363	899	1363	1030	10	33746	1650	NA	MCF-7	breast	c-Jun	E2(45min-3hr)	NA	Human_MCF-7_c-Jun_E2-45min-3hr_Liu.bed	2.49645599815054e-08	2984
3	977	encode_tfbs	8.5787433962363	2.3162254938398	1874	819	1805	785	1805	1140	40	32767	1620	NA	MCF10A-Er-Src	NA	STAT3	EtOH_0.01pct	NA	wgEncodeAwgTfbsSydhMcf10aesStat3Etoh01UniPk.narrowPeak	2.83175851716092e-08	12334
3	212	cistrome_epigenome	8.50728822312094	1.59943086088045	4989	820	2008	512	2008	1110	158	29652	1502	NA	VCaP	prostate	H3K4me1	regular medium	NA	Human_VCaP_H3K4me1_regular-medium_Chinnaiyan.bed	3.33417550928367e-08	63143
3	284	codex	8.47684332479212	2.4451169231116	1685	821	1753	807	1753	1130	34	32956	1626	Proerythroblasts derived from CD34+ bone marrow cells isolated from heathly dono	Erythroblast	NA	TAL1	NA	GSE52924	GSM1278241_TAL1.bed	3.57199673258362e-08	18003
3	637	encode_tfbs	8.44897406397734	2.85724623701184	1337	822	1630	851	1630	1100	23	33304	1637	NA	K562	NA	MEF2A	None	NA	wgEncodeAwgTfbsHaibK562Mef2aV0416101UniPk.narrowPeak	3.80415880798873e-08	5631
1	794	encode_tfbs	8.44432237052417	3.64641811073593	33	6	169	46	169	73.7	1674	186	34408	NA	HeLa-S3	NA	c-Jun	None	NA	wgEncodeAwgTfbsSydhHelas3CjunIggrabUniPk.narrowPeak	3.8405133833853e-08	21903
3	921	encode_tfbs	8.39511028910044	2.38425963416159	1739	823	1781	801	1781	1140	36	32902	1624	NA	K562	NA	MafF_(M8194)	None	NA	wgEncodeAwgTfbsSydhK562MaffIggrabUniPk.narrowPeak	4.29616486919266e-08	25074
3	941	encode_tfbs	8.36469535974654	2.51792951201167	1584	824	1720	820	1720	1120	31	33057	1629	NA	K562	NA	Rad21	None	NA	wgEncodeAwgTfbsSydhK562Rad21UniPk.narrowPeak	4.60231210409704e-08	17627
3	785	encode_tfbs	8.35757189818639	3.09384135788424	1198	825	1577	867	1577	1090	19	33443	1641	NA	HeLa-S3	NA	BAF170	None	NA	wgEncodeAwgTfbsSydhHelas3Baf170IggmusUniPk.narrowPeak	4.67283394237919e-08	2632
3	980	encode_tfbs	8.35408189092442	1.75496257583845	3503	826	1966	632	1966	1140	100	31138	1560	NA	MCF10A-Er-Src	NA	STAT3	4OHTAM_1uM_12hr	NA	wgEncodeAwgTfbsSydhMcf10aesStat3Tam112hHvdUniPk.narrowPeak	4.70491513763877e-08	39908
3	2456	sheffield_dnase	8.28024843880681	22.8633203611704	471	827	854	1015	1015	899	1	34170	1659	Fibroblast;Brain;Hematopoietic;Primitive;Stem;Muscle;Colon;Cervix;Liver;Epitheli	NA	NA	NA	NA	NA	383.bed	5.57015530784082e-08	370
3	752	encode_tfbs	8.25954694184001	2.44539100579964	1637	828	1752	816	1752	1130	33	33004	1627	NA	GM19193	NA	NFKB	TNFa	NA	wgEncodeAwgTfbsSydhGm19193NfkbTnfaIggrabUniPk.narrowPeak	5.83514263059251e-08	5280
3	1330	sheffield_dnase	8.25274795861529	3.00344311425521	1224	829	1595	865	1595	1100	20	33417	1640	Complex tissue specific	NA	NA	NA	NA	NA	1259.bed	5.92016416271428e-08	1717
3	2364	sheffield_dnase	8.23904554856722	Inf	403	830	1	1035	1035	622	0	34238	1660	Hematopoietic;Liver;Epithelial;Endothelial;Prostate;Brain	NA	NA	NA	NA	NA	271.bed	6.10267249729007e-08	383
3	978	encode_tfbs	8.22400182780539	1.7056921108605	3773	831	1977	613	1977	1140	111	30868	1549	NA	MCF10A-Er-Src	NA	STAT3	EtOH_0.01pct_4hr	NA	wgEncodeAwgTfbsSydhMcf10aesStat3Etoh01bUniPk.narrowPeak	6.31027522549731e-08	45110
3	554	encode_tfbs	8.20888794828996	2.05115285314314	2275	832	1900	743	1900	1160	55	32366	1605	NA	H1-hESC	NA	HDAC2_(SC-6296)	None	NA	wgEncodeAwgTfbsHaibH1hescHdac2sc6296V0416102UniPk.narrowPeak	6.52600360143414e-08	5644
3	1003	encode_tfbs	8.16920680401937	2.98818398986869	1218	833	1599	866	1599	1100	20	33423	1640	NA	K562	NA	eGFP-GATA2	None	NA	wgEncodeAwgTfbsUchicagoK562Egata2UniPk.narrowPeak	7.14190700724644e-08	11478
3	769	encode_tfbs	8.15811907970816	6.45852021793362	663	834	1121	944	1121	966	5	33978	1655	NA	H1-hESC	NA	RFX5_(200-401-194)	None	NA	wgEncodeAwgTfbsSydhH1hescRfx5200401194IggrabUniPk.narrowPeak	7.31793017496047e-08	1695
3	1560	sheffield_dnase	8.09512891054561	Inf	396	835	1	1041	1041	626	0	34245	1660	Hematopoietic;Stem;Colon;Cervix;Liver;Epithelial;Primitive;Brain	NA	NA	NA	NA	NA	1509.bed	8.4501687744535e-08	361
3	84	cistrome_cistrome	8.08335008032242	2.30247886122824	1773	836	1812	798	1812	1150	38	32868	1622	NA	MCF-7	breast	RARG	CD437(1hr)	NA	Human_MCF-7_RARG_CD437-1hr_White.bed	8.67224964901368e-08	8860
3	346	codex	8.07436362563075	1.66553141566785	4011	837	1992	592	1992	1140	121	30630	1539	Macrophages were derived from peripheral blood monocytes by incubation with huma	Macrophage	NA	CEBPB	NA	GSE31621	GSM785502_CEBPbeta.bed	8.84313771064901e-08	35161
3	2968	ucsc_features	8.0536687781616	1.51953997159566	5856	838	2029	453	2029	1110	196	28785	1464	NA	NA	NA	NA	NA	NA	simpleRepeat.bed	9.26381770105669e-08	962714
3	2940	sheffield_dnase	7.92125863243245	7.35878773322667	605	839	1053	962	1053	951	4	34036	1656	Ubiquitous CGI promoters	NA	NA	NA	NA	NA	98.bed	1.25513231594786e-07	551
3	828	encode_tfbs	7.86367630701349	12.2600144585236	505	840	880	1009	1009	910	2	34136	1658	NA	HeLa-S3	NA	TFIIIC-110	None	NA	wgEncodeAwgTfbsSydhHelas3Tf3c110UniPk.narrowPeak	1.43140260173186e-07	2616
3	848	encode_tfbs	7.80667187109582	1.88152899387024	2650	841	1928	715	1928	1160	70	31991	1590	NA	HepG2	NA	JunD	None	NA	wgEncodeAwgTfbsSydhHepg2JundIggrabUniPk.narrowPeak	1.63025973320705e-07	32275
3	734	encode_tfbs	7.80384222911617	4.66938414824742	766	842	1323	920	1323	1030	8	33875	1652	NA	GM12878	NA	YY1	None	NA	wgEncodeAwgTfbsSydhGm12878Yy1UniPk.narrowPeak	1.63899490768833e-07	2077
3	692	encode_tfbs	7.74273043319762	7.23502974234083	595	843	1058	968	1058	956	4	34046	1656	NA	A549	NA	Pol2(phosphoS2)	None	NA	wgEncodeAwgTfbsSydhA549Pol2s2IggrabUniPk.narrowPeak	1.88443497495911e-07	3454
3	909	encode_tfbs	7.6679337454525	4.99798456695532	718	844	1281	927	1281	1020	7	33923	1653	NA	K562	NA	GATA-1	None	NA	wgEncodeAwgTfbsSydhK562Gata1UcdUniPk.narrowPeak	2.23599173496249e-07	4074
1	806	encode_tfbs	7.63246842694285	2.84352396807325	44	7	194	19	194	73.3	2931	175	33151	NA	HeLa-S3	NA	JunD	None	NA	wgEncodeAwgTfbsSydhHelas3JundIggrabUniPk.narrowPeak	2.42341870238003e-07	31633
3	1461	sheffield_dnase	7.62795948721158	3.10708920594723	1079	845	1574	876	1574	1100	17	33562	1643	SK-N-SH_RA and Th2	NA	NA	NA	NA	NA	1404.bed	2.44585625146947e-07	1597
3	1286	sheffield_dnase	7.58137536170665	Inf	371	846	1	1050	1050	632	0	34270	1660	Hematopoietic;Primitive;Brain;Colon;Cervix;Liver;Epithelial;Endothelial;Stem;Pro	NA	NA	NA	NA	NA	1213.bed	2.71962596281434e-07	337
3	959	encode_tfbs	7.45994532096094	8.63191063897319	533	847	956	997	997	933	3	34108	1657	NA	K562	NA	TR4	None	NA	wgEncodeAwgTfbsSydhK562Tr4UcdUniPk.narrowPeak	3.59280736089627e-07	587
1	870	encode_tfbs	7.43801607597969	2.82810044109709	43	8	195	25	195	76	2869	176	33213	NA	HUVEC	NA	c-Jun	None	NA	wgEncodeAwgTfbsSydhHuvecCjunUniPk.narrowPeak	3.77449171648004e-07	29524
3	238	codex	7.41727783893337	3.62552388402255	891	848	1481	901	1481	1080	12	33750	1648	Mobilised CD34+ cells isolated from the healthly peripheral blood.	Hematopoietic Stem and Progenitor Cells	NA	LMO2	NA	GSE45144	GSM1097885_LMO2.bed	3.95450928224695e-07	1790
3	914	encode_tfbs	7.39103747273854	11.6444815478552	480	849	887	1013	1013	916	2	34161	1658	NA	K562	NA	Ini1	None	NA	wgEncodeAwgTfbsSydhK562Ini1IggmusUniPk.narrowPeak	4.19594160600678e-07	1942
3	2528	sheffield_dnase	7.35671847375644	20.5533941562713	424	850	857	1031	1031	913	1	34217	1659	Epithelial;Fibroblast;Muscle;Brain;Hematopoietic;Primitive;Skin;Stem;Endothelial	NA	NA	NA	NA	NA	46.bed	4.53571217801479e-07	284
3	910	encode_tfbs	7.31414772037968	2.58055211726302	1315	851	1701	852	1701	1130	25	33326	1635	NA	K562	NA	GATA-2	None	NA	wgEncodeAwgTfbsSydhK562Gata2UcdUniPk.narrowPeak	4.99705208513476e-07	10648
3	2001	sheffield_dnase	7.25010453758739	4.17020778237516	770	852	1391	919	1391	1050	9	33871	1651	DNase Weak Unspecific	NA	NA	NA	NA	NA	2059.bed	5.78435947003709e-07	3018
2	2958	ucsc_features	7.23809192969783	1.47689358677077	1233	7	503	1	503	170	27907	208	6953	NA	NA	NA	NA	NA	NA	coriellDelDup.bed	5.9397296305719e-07	957
3	2013	sheffield_dnase	7.15727418154422	6.8271436668097	562	853	1097	986	1097	979	4	34079	1656	Complex tissue specific	NA	NA	NA	NA	NA	2073.bed	7.14634201765049e-07	639
3	364	codex	7.08413172414648	3.39471521122737	904	854	1524	897	1524	1090	13	33737	1647	K562 erythrocytic leukaemia cells (ATCC CCL-243) were grown according to standar	Erythrocytic leukaemia cells	NA	REST	NA	GSE32509	GSM831015_REST.bed	8.44746115616626e-07	5610
3	305	codex	7.07599470539652	4.38924428089599	721	855	1361	926	1361	1050	8	33920	1652	Human K562 erythroleukemia cells (ATCC # CCL-243) were cultured in RPMI medium 1	Myeloid Leukemia	NA	GATA1	NA	GSE18868	GSM467647_GATA1.bed	8.59733294961392e-07	4065
3	1004	encode_tfbs	7.00857065031556	5.17222646128897	638	856	1259	953	1259	1020	6	34003	1654	NA	K562	NA	eGFP-HDAC8	None	NA	wgEncodeAwgTfbsUchicagoK562Ehdac8UniPk.narrowPeak	1.00297220723966e-06	1718
3	712	encode_tfbs	6.99863719741586	6.71603906701945	553	857	1105	989	1105	984	4	34088	1656	NA	GM12878	NA	NF-E2_(SC-22827)	None	NA	wgEncodeAwgTfbsSydhGm12878Nfe2sc22827UniPk.narrowPeak	1.02500036888362e-06	772
2	453	encode_tfbs	6.96503177982489	2.07790943638082	70	8	365	461	461	278	836	1371	34024	NA	NHEK	NA	EZH2_(39875)	None	NA	wgEncodeAwgTfbsBroadNhekEzh239875UniPk.narrowPeak	1.10619497294803e-06	7978
3	110	cistrome_cistrome	6.87767068767443	5.72519469978882	589	858	1191	971	1191	1010	5	34052	1655	NA	NB4 cells	hematopoietic stem cell	RXR	No treatment(Antibody RXR _sc774)	NA	Human_NB4-cells_RXR_No-treatment-Antibody-RXR-_sc774_Stunnenberg.bed	1.35112516761804e-06	5248
3	950	encode_tfbs	6.86058744037154	5.71530672064371	588	859	1192	972	1192	1010	5	34053	1655	NA	K562	NA	STAT1	IFNg30	NA	wgEncodeAwgTfbsSydhK562Stat1Ifng30UniPk.narrowPeak	1.40372556881322e-06	2203
3	232	codex	6.82925275184774	2.23701837916254	1548	860	1843	825	1843	1180	34	33093	1626	Mobilised CD34+ cells isolated from the healthly peripheral blood.	Hematopoietic Stem and Progenitor Cells	NA	ERG	NA	GSE45144	GSM1097879_ERG.bed	1.50702635035927e-06	2783
3	1382	sheffield_dnase	6.82169149693003	Inf	334	861	1	1073	1073	645	0	34307	1660	Brain;Hematopoietic;Primitive;Fibroblast;Stem;Colon;Cervix;Liver;Epithelial;Endo	NA	NA	NA	NA	NA	1323.bed	1.53174550217285e-06	342
3	1513	sheffield_dnase	6.80538128592535	6.58032420089519	542	862	1112	994	1112	989	4	34099	1656	Complex tissue specific	NA	NA	NA	NA	NA	146.bed	1.58855370643165e-06	432
3	2967	ucsc_features	6.77237984544402	1.30263879456254	22602	863	2095	3	2095	987	980	12039	680	Repeat Masker	NA	NA	NA	NA	NA	rmsk.bed	1.7120205900254e-06	5298130
3	882	encode_tfbs	6.76380782341372	3.99865789738284	739	864	1415	924	1415	1070	9	33902	1651	NA	K562	NA	Bach1_(sc-14700)	None	NA	wgEncodeAwgTfbsSydhK562Bach1sc14700IggrabUniPk.narrowPeak	1.74416355894471e-06	3806
3	495	encode_tfbs	6.73771491256096	1.58985617641376	3849	865	2009	609	2009	1160	121	30792	1539	NA	GM12878	NA	BCL11A	None	NA	wgEncodeAwgTfbsHaibGm12878Bcl11aPcr1xUniPk.narrowPeak	1.85006455668427e-06	17876
3	1939	sheffield_dnase	6.73138490019105	18.9843051593989	392	866	859	1044	1044	923	1	34249	1659	Ubiquitous	NA	NA	NA	NA	NA	197.bed	1.87509907127009e-06	447
1	869	encode_tfbs	6.68408453344521	2.33525808588085	58	9	224	13	224	82	4822	161	31260	NA	HUVEC	NA	c-Fos	None	NA	wgEncodeAwgTfbsSydhHuvecCfosUcdUniPk.narrowPeak	2.08849032159405e-06	46726
3	2490	sheffield_dnase	6.67805754712616	Inf	327	867	1	1079	1079	649	0	34314	1660	Hematopoietic;Colon;Liver;Epithelial;Endothelial;Prostate;Mammary;Skin;Brain;Fib	NA	NA	NA	NA	NA	420.bed	2.11528013998879e-06	286
3	965	encode_tfbs	6.6578450282944	2.82900627024032	1042	868	1636	883	1636	1130	18	33599	1642	NA	K562	NA	ZNF263	None	NA	wgEncodeAwgTfbsSydhK562Znf263UcdUniPk.narrowPeak	2.21355035020704e-06	3081
3	676	encode_tfbs	6.62136289064102	1.46038871396335	5583	869	2045	471	2045	1130	193	29058	1467	NA	SK-N-SH_RA	NA	p300	None	NA	wgEncodeAwgTfbsHaibSknshraP300V0416102UniPk.narrowPeak	2.40481178478376e-06	46485
3	806	encode_tfbs	6.59091793434988	1.70834562093708	2891	870	1975	684	1975	1180	84	31750	1576	NA	HeLa-S3	NA	JunD	None	NA	wgEncodeAwgTfbsSydhHelas3JundIggrabUniPk.narrowPeak	2.57653561405205e-06	31633
3	2533	sheffield_dnase	6.57547938964702	Inf	322	871	1	1084	1084	652	0	34319	1660	Hematopoietic;Liver;Brain	NA	NA	NA	NA	NA	469.bed	2.6667686967103e-06	509
3	358	codex	6.55298436507473	7.81020761538536	483	872	1013	1011	1013	965	3	34158	1657	K562 erythrocytic leukaemia cells (ATCC CCL-243) were grown according to standar	Erythrocytic leukaemia cells	NA	EP300	NA	GSE32509	GSM831006_EP300.bed	2.80537923441537e-06	2174
3	2351	sheffield_dnase	6.54301549884753	6.39539951787933	527	873	1126	1001	1126	1000	4	34114	1656	Epithelial;Fibroblast;Brain;Hematopoietic;Primitive;Skin;Stem;Endothelial;Muscle	NA	NA	NA	NA	NA	251.bed	2.86729381926967e-06	1652
3	926	encode_tfbs	6.53498088677752	7.7937989404325	482	874	1016	1012	1016	967	3	34159	1657	NA	K562	NA	NELFe	None	NA	wgEncodeAwgTfbsSydhK562NelfeUniPk.narrowPeak	2.9175554122677e-06	458
3	326	codex	6.44489821104706	2.44009631256397	1246	875	1757	861	1757	1160	25	33395	1635	CD36+ erythroid progenitor cells were derived from mobilised CD34+ cells isolate	Erythroid Progenitor	NA	TAL1	NA	GSE26501	GSM651544_TAL1.bed	3.58603594640632e-06	9130
3	2903	sheffield_dnase	6.43488242503306	10.3981787469451	429	876	906	1029	1029	937	2	34212	1658	Epithelial;Fibroblast;Muscle;Brain;Hematopoietic;Primitive;Skin;Stem;Endothelial	NA	NA	NA	NA	NA	94.bed	3.66558943496805e-06	455
3	320	codex	6.42113924393136	1.77725134909274	2479	877	1954	728	1954	1190	69	32162	1591	CD133+ Umbilical Cord Blood (UCB) cells were expanded in vitro for 10-11 days; f	Umbilical Cord Blood Stem and Progenitor Cells	NA	SPI1	NA	GSE26014	GSM638310_11_PU1.bed	3.77920927083985e-06	11445
3	2088	sheffield_dnase	6.36039064587764	10.2999462554695	425	878	908	1030	1030	939	2	34216	1658	Muscle;Brain;Hematopoietic;Stem;Fibroblast;Colon;Cervix;Liver;Epithelial;Endothe	NA	NA	NA	NA	NA	2172.bed	4.34174210102916e-06	322
3	948	encode_tfbs	6.35150247408685	6.25989140342301	516	879	1138	1004	1138	1010	4	34125	1656	NA	K562	NA	STAT1	IFNa30	NA	wgEncodeAwgTfbsSydhK562Stat1Ifna30UniPk.narrowPeak	4.42656881684292e-06	1503
3	47	cistrome_cistrome	6.29464621167245	2.26106173320821	1384	880	1831	846	1831	1190	30	33257	1630	NA	MCF-7	breast	ESR1	E2(45min)	NA	Human_MCF-7_ESR1_E2-45min_Hurtado.bed	5.04009879312621e-06	24646
2	451	encode_tfbs	6.24538204330401	2.16179249586256	56	9	349	535	535	298	640	1385	34220	NA	NHDF-Ad	NA	EZH2_(39875)	None	NA	wgEncodeAwgTfbsBroadNhdfadEzh239875UniPk.narrowPeak	5.63922371674814e-06	5739
3	1896	sheffield_dnase	6.22980149166938	7.51500352077142	465	881	1035	1017	1035	978	3	34176	1657	PANC-1	NA	NA	NA	NA	NA	1901.bed	5.83870483214975e-06	1296
2	176	cistrome_epigenome	6.20717334218913	1.8106098350839	90	10	431	373	431	271	1237	1351	33623	NA	MCF-7	breast	H3K27me3	DMSO(3hr)	NA	Human_MCF-7_H3K27me3_DMSO-3hr_Liu.bed	6.14415060298843e-06	31472
2	456	encode_tfbs	6.13370556004482	2.11111675622827	58	11	357	523	523	297	679	1383	34181	NA	NHLF	NA	EZH2_(39875)	None	NA	wgEncodeAwgTfbsBroadNhlfEzh239875UniPk.narrowPeak	7.26854281568081e-06	7030
2	1152	sheffield_dnase	6.11861696011207	2.91435134000698	31	12	227	723	723	321	261	1410	34599	Weak SK-N-SH_RA specific	NA	NA	NA	NA	NA	1054.bed	7.51716713541168e-06	1362
3	48	cistrome_cistrome	6.0849796033715	2.08090156469184	1569	882	1891	822	1891	1200	37	33072	1623	NA	MCF-7	breast	ESR1	E2(45min)	NA	Human_MCF-7_ESR1_E2-45min_Liu.bed	8.11353941644145e-06	20474
3	998	encode_tfbs	6.07027361507891	1.60236242258977	3289	883	2005	647	2005	1180	102	31352	1558	NA	SH-SY5Y	NA	GATA-2	None	NA	wgEncodeAwgTfbsSydhShsy5yGata2UcdUniPk.narrowPeak	8.38369863400578e-06	35620
2	195	cistrome_epigenome	6.04738676056214	1.73292349973477	101	13	441	334	441	263	1453	1340	33407	NA	NB4 cells	hematopoietic stem cell	H3K27me3	ATRA(24hr)	NA	Human_NB4-cells_H3K27me3_ATRA-24hr_Stunnenberg.bed	8.82759427351483e-06	43206
3	1692	sheffield_dnase	5.99811873187217	5.2117886701326	537	884	1254	995	1254	1040	5	34104	1655	Hematopoietic;Liver;Epithelial;Brain	NA	NA	NA	NA	NA	1653.bed	9.87713010507583e-06	507
3	2503	sheffield_dnase	5.93362245028093	9.73557788702665	402	885	920	1036	1036	947	2	34239	1658	Epithelial;Fibroblast;Muscle;Brain;Hematopoietic;Stem;Colon;Cervix;Liver;Endothe	NA	NA	NA	NA	NA	434.bed	1.14458478018948e-05	281
3	465	encode_tfbs	5.90734531486558	1.62537611337461	3016	886	2003	679	2003	1190	92	31625	1568	NA	A549	NA	FOSL2	EtOH_0.02pct	NA	wgEncodeAwgTfbsHaibA549Fosl2V0422111Etoh02UniPk.narrowPeak	1.21463709587731e-05	28756
3	2415	sheffield_dnase	5.87833479404606	Inf	288	887	1	1102	1102	663	0	34353	1660	Fibroblast;Brain;Hematopoietic;Primitive;Stem;Colon;Cervix;Liver;Epithelial;Endo	NA	NA	NA	NA	NA	334.bed	1.29711662827281e-05	284
3	1647	sheffield_dnase	5.85753046377176	16.7827275714693	347	888	863	1065	1065	939	1	34294	1659	Hematopoietic;Liver;Prostate;Brain	NA	NA	NA	NA	NA	1604.bed	1.35927036340429e-05	752
3	857	encode_tfbs	5.84782061154464	5.12308882404942	528	889	1264	1000	1264	1050	5	34113	1655	NA	HepG2	NA	PGC1A	forskolin	NA	wgEncodeAwgTfbsSydhHepg2Pgc1aForsklnUniPk.narrowPeak	1.388477081281e-05	1308
3	1242	sheffield_dnase	5.81685439530558	Inf	285	890	1	1103	1103	665	0	34356	1660	Hematopoietic;Primitive;Liver;Epithelial;Endothelial;Stem;Prostate;Bone;Fibrobla	NA	NA	NA	NA	NA	1159.bed	1.48945871675902e-05	417
1	494	encode_tfbs	5.81288097997515	2.28947521909707	50	10	227	14	227	83.7	4129	169	31953	NA	GM12878	NA	BATF	None	NA	wgEncodeAwgTfbsHaibGm12878BatfPcr1xUniPk.narrowPeak	1.50150210894752e-05	32427
3	1824	sheffield_dnase	5.79636209433378	Inf	284	891	1	1106	1106	666	0	34357	1660	Epithelial;Fibroblast;Brain;Hematopoietic;Primitive;Stem;Endothelial;Muscle;Colo	NA	NA	NA	NA	NA	181.bed	1.55630429371626e-05	253
3	2488	sheffield_dnase	5.79636209433378	Inf	284	891	1	1106	1106	666	0	34357	1660	Primitive;Hematopoietic;Liver;Epithelial;Endothelial;Stem;Prostate;Brain	NA	NA	NA	NA	NA	419.bed	1.55630429371626e-05	384
3	1288	sheffield_dnase	5.76088117492471	16.5384644573853	342	893	864	1068	1068	942	1	34299	1659	Hematopoietic;Primitive;Stem;Fibroblast;Colon;Liver;Epithelial;Endothelial;Muscl	NA	NA	NA	NA	NA	1215.bed	1.68694551298225e-05	416
3	442	encode_tfbs	5.74871297853801	7.07294623412212	438	894	1074	1025	1074	998	3	34203	1657	NA	K562	NA	p300	None	NA	wgEncodeAwgTfbsBroadK562P300UniPk.narrowPeak	1.73298733902922e-05	2674
3	1364	sheffield_dnase	5.73488868677962	Inf	281	895	1	1114	1114	670	0	34360	1660	Primitive;Hematopoietic;Stem;Colon;Liver;Epithelial;Endothelial;Prostate;Brain	NA	NA	NA	NA	NA	1305.bed	1.78708963544877e-05	319
3	1416	sheffield_dnase	5.71439871593822	Inf	280	896	1	1116	1116	671	0	34361	1660	Brain;Hematopoietic;Primitive;Stem;Fibroblast;Colon;Cervix;Liver;Epithelial;Endo	NA	NA	NA	NA	NA	1359.bed	1.87138643329006e-05	269
3	2458	sheffield_dnase	5.69390932754661	Inf	279	897	1	1118	1118	672	0	34362	1660	Epithelial;Fibroblast;Muscle;Brain;Hematopoietic;Primitive;Skin;Stem;Endothelial	NA	NA	NA	NA	NA	386.bed	1.95965919284816e-05	182
3	97	cistrome_cistrome	5.6302218956071	4.10565704012368	592	898	1400	969	1400	1090	7	34049	1653	NA	MCF-7	breast	c_MYC	E2(2hr)	NA	Human_MCF-7_c_MYC_E2-2hr_White.bed	2.26671113591195e-05	2202
3	1925	sheffield_dnase	5.61195759781571	Inf	275	899	1	1121	1121	674	0	34366	1660	Epithelial;Fibroblast;Muscle;Brain;Hematopoietic;Primitive;Skin;Stem;Endothelial	NA	NA	NA	NA	NA	195.bed	2.36150671677516e-05	252
3	33	cistrome_cistrome	5.61006797901192	2.66914248559865	931	900	1674	895	1674	1160	17	33710	1643	NA	LnCaP	prostate	AR	EtOH(16hr)	NA	Human_LnCaP_AR_EtOH-16hr_Chinnaiyan.bed	2.36923436870669e-05	13225
3	317	codex	5.56669182375753	1.65300412024987	2643	901	1996	716	1996	1200	79	31998	1581	Adult chronic myeloid leukaemia (at blast crisis) cell line carrying t(9;22) tra	Leukaemia cell	NA	FOSB	NA	GSE24779	GSM610337_FOSB.bed	2.61525420500043e-05	23883
3	126	cistrome_cistrome	5.53293824297313	2.79518220302098	861	902	1639	905	1639	1150	15	33780	1645	NA	UPR9 cells	hematopoietic stem cell	RXR	No treatment	NA	Human_UPR9-cells_RXR_No-treatment_Stunnenberg.bed	2.82356459977986e-05	1823
1	470	encode_tfbs	5.51863834887402	4.59718363141366	15	11	141	169	169	107	568	204	35514	NA	A549	NA	GR	DEX_5nM	NA	wgEncodeAwgTfbsHaibA549GrPcr1xDex5nmUniPk.narrowPeak	2.91493160103833e-05	10279
1	334	codex	5.50383138719125	2.96069919812299	27	12	187	67	187	88.7	1636	192	34446	Mobilised CD34+ cells isolated from the healthly peripheral blood were expanded	Hematopoietic Stem and Progenitor Cells	NA	TCF7L2	NA	GSE29194	GSM722400_TCF7L2.bed	3.01277419381897e-05	9717
3	841	encode_tfbs	5.49956616665873	2.43241279814507	1047	903	1759	880	1759	1180	21	33594	1639	NA	HepG2	NA	c-Jun	None	NA	wgEncodeAwgTfbsSydhHepg2CjunIggrabUniPk.narrowPeak	3.03922995594588e-05	12672
3	1378	sheffield_dnase	5.48904747108412	Inf	269	904	1	1124	1124	676	0	34372	1660	Epithelial;Fibroblast;Muscle;Brain;Hematopoietic;Primitive;Skin;Stem;Endothelial	NA	NA	NA	NA	NA	132.bed	3.10704314789806e-05	220
3	2440	sheffield_dnase	5.48904747108412	Inf	269	904	1	1124	1124	676	0	34372	1660	Hematopoietic	NA	NA	NA	NA	NA	365.bed	3.10704314789806e-05	541
3	958	encode_tfbs	5.45727999250084	5.62048836912468	464	906	1208	1018	1208	1040	4	34177	1656	NA	K562	NA	TFIIIC-110	None	NA	wgEncodeAwgTfbsSydhK562Tf3c110UniPk.narrowPeak	3.33924304854304e-05	1858
3	759	encode_tfbs	5.43720836952306	3.33841995557682	687	907	1534	935	1534	1130	10	33954	1650	NA	H1-hESC	NA	c-Jun	None	NA	wgEncodeAwgTfbsSydhH1hescCjunIggrabUniPk.narrowPeak	3.49344107414023e-05	2148
3	1387	sheffield_dnase	5.42760026632122	Inf	266	908	1	1126	1126	678	0	34375	1660	Complex tissue specific	NA	NA	NA	NA	NA	133.bed	3.56776132986346e-05	190
1	465	encode_tfbs	5.41027106587222	2.40455564429433	40	13	221	30	221	88	3068	179	33014	NA	A549	NA	FOSL2	EtOH_0.02pct	NA	wgEncodeAwgTfbsHaibA549Fosl2V0422111Etoh02UniPk.narrowPeak	3.70902501122291e-05	28756
3	66	cistrome_cistrome	5.39935981559911	1.70717180356725	2287	909	1976	742	1976	1210	66	32354	1594	NA	MCF-7	breast	FoxA1	No treatment	NA	Human_MCF-7_FoxA1_No-treatment_White.bed	3.79932353217582e-05	14374
3	327	codex	5.377033750018	1.91680482632313	1642	910	1925	815	1925	1220	42	32999	1618	CD36+ erythroid progenitor cells were derived from mobilised CD34+ cells isolate	Erythroid Progenitor	NA	TAL1	NA	GSE26501	GSM651545_TAL1.bed	3.99547212672126e-05	17834
1	1534	sheffield_dnase	5.36915577530697	166.449556629383	3	14	2	633	633	216	3	216	36079	Fibroblast;Muscle;Epithelial;Endothelial;Brain	NA	NA	NA	NA	NA	1481.bed	4.06426800011439e-05	258
3	120	cistrome_cistrome	5.34694455893486	1.81445858100668	1884	911	1946	784	1946	1210	51	32757	1609	NA	U2OS cells	osteosarcoma	ESR2	E2(18hr)	NA	Human_U2OS-cells_ESR2_E2-18hr_Leitman.bed	4.27297455563386e-05	26752
3	927	encode_tfbs	5.34033310844982	4.33232813767282	536	912	1368	996	1368	1090	6	34105	1654	NA	K562	NA	NF-E2	None	NA	wgEncodeAwgTfbsSydhK562Nfe2UniPk.narrowPeak	4.3339011684762e-05	2637
3	9	cistrome_cistrome	5.32513043195234	6.68070152564845	414	913	1108	1033	1108	1020	3	34227	1657	NA	APL164 cells	hematopoietic stem cell	RXR	No treatment	NA	Human_APL164-cells_RXR_No-treatment_Stunnenberg.bed	4.48352317033352e-05	6490
3	1466	sheffield_dnase	5.28974914999921	8.87828537337531	367	914	939	1053	1053	969	2	34274	1658	Epithelial;Fibroblast;Muscle;Brain;Hematopoietic;Primitive;Skin;Stem;Endothelial	NA	NA	NA	NA	NA	141.bed	4.85891084769074e-05	272
3	939	encode_tfbs	5.2842438231877	Inf	259	915	1	1131	1131	682	0	34382	1660	NA	K562	NA	Pol2(phosphoS2)	None	NA	wgEncodeAwgTfbsSydhK562Pol2s2UniPk.narrowPeak	4.91046011790625e-05	2220
3	2928	sheffield_dnase	5.2842438231877	Inf	259	915	1	1131	1131	682	0	34382	1660	Epithelial;Brain;Hematopoietic;Primitive;Stem;Fibroblast;Colon;Cervix;Liver;Endo	NA	NA	NA	NA	NA	969.bed	4.91046011790625e-05	220
3	2877	sheffield_dnase	5.2599158910967	15.2694436714142	316	917	867	1087	1087	957	1	34325	1659	Epithelial;Fibroblast;Muscle;Brain;Hematopoietic;Primitive;Skin;Stem;Endothelial	NA	NA	NA	NA	NA	91.bed	5.18787876612432e-05	273
3	1061	encode_tfbs	5.25376488985558	5.47321002818406	452	918	1226	1023	1226	1060	4	34189	1656	NA	GM12801	NA	CTCF	None	NA	wgEncodeAwgTfbsUwGm12801CtcfUniPk.narrowPeak	5.25631042475317e-05	2883
3	2417	sheffield_dnase	5.24329007572525	Inf	257	919	1	1134	1134	685	0	34384	1660	Epithelial;Fibroblast;Muscle;Brain;Hematopoietic;Primitive;Skin;Stem;Endothelial	NA	NA	NA	NA	NA	336.bed	5.37893742367879e-05	194
3	50	cistrome_cistrome	5.23897798751361	3.00183029092401	741	920	1596	923	1596	1150	12	33900	1648	NA	MCF-7	breast	ESR1	E2(45min)	NA	Human_MCF-7_ESR1_E2-45min_Weisz.bed	5.42687398975172e-05	5280
3	1948	sheffield_dnase	5.21663026536486	8.78042639906147	363	921	944	1055	1055	973	2	34278	1658	Ubiquitous CGI Promoters	NA	NA	NA	NA	NA	198.bed	5.70741038763152e-05	321
2	158	cistrome_epigenome	5.17307342761879	2.30328343973984	39	14	321	648	648	328	416	1402	34444	NA	LnCaP	prostate	H3K27me3	EtOH(16hr)	NA	Human_LnCaP_H3K27me3_EtOH-16hr_Chinnaiyan.bed	6.30286585402009e-05	9193
3	764	encode_tfbs	5.17053482030897	2.56907572635866	897	922	1704	898	1704	1170	17	33744	1643	NA	H1-hESC	NA	MafK_(ab50322)	None	NA	wgEncodeAwgTfbsSydhH1hescMafkIggrabUniPk.narrowPeak	6.33314276805019e-05	11425
1	317	codex	5.1490865518195	2.44581969917604	36	15	219	40	219	91.3	2686	183	33396	Adult chronic myeloid leukaemia (at blast crisis) cell line carrying t(9;22) tra	Leukaemia cell	NA	FOSB	NA	GSE24779	GSM610337_FOSB.bed	6.64676975905031e-05	23883
3	234	codex	5.14471616127481	14.9768657857001	310	923	869	1089	1089	960	1	34331	1659	Mobilised CD34+ cells isolated from the healthly peripheral blood.	Hematopoietic Stem and Progenitor Cells	NA	TAL1	NA	GSE45144	GSM1097881_SCL.bed	6.70694267477277e-05	528
3	2376	sheffield_dnase	5.14091588604423	Inf	252	924	1	1139	1139	688	0	34389	1660	Epithelial;Fibroblast;Brain;Hematopoietic;Primitive;Stem;Endothelial;Muscle;Colo	NA	NA	NA	NA	NA	285.bed	6.75878944772898e-05	218
3	2922	sheffield_dnase	5.1187345152531	5.3750818891786	444	925	1236	1024	1236	1060	4	34197	1656	Ubiquitous CGI promoters	NA	NA	NA	NA	NA	96.bed	7.10550278621718e-05	426
3	229	codex	5.04290221020659	1.68619840958605	2194	926	1981	751	1981	1220	64	32447	1596	Juvenile acute myeloid leukaemia cell line carrying t(8;21) translocation RUNX1-	Leukaemia cell	NA	LMO2	NA	GSE43834	GSM1082311_LMO2.bed	8.45224587692284e-05	7923
3	2813	sheffield_dnase	4.97534677887976	6.35425088008383	394	927	1129	1043	1129	1030	3	34247	1657	Hepatocyte specific	NA	NA	NA	NA	NA	825.bed	9.86445356698372e-05	4091
2	426	encode_tfbs	4.96517212061384	2.00971509931074	51	15	391	570	570	325	625	1390	34235	NA	HepG2	NA	EZH2_(39875)	None	NA	wgEncodeAwgTfbsBroadHepg2Ezh239875UniPk.narrowPeak	0.000100877345503266	3286
3	572	encode_tfbs	4.95408566763477	1.83028381823808	1681	928	1944	808	1944	1230	45	32960	1615	NA	H1-hESC	NA	TCF12	None	NA	wgEncodeAwgTfbsHaibH1hescTcf12Pcr1xUniPk.narrowPeak	0.000103377619493989	7833
3	319	codex	4.94053904947888	6.32162678456219	392	929	1132	1044	1132	1040	3	34249	1657	Proerythroblasts were derived from mobilised CD34+ cells isolated from the healt	Erythroblast	NA	TAL1	NA	GSE25000	GSM614004_TAL1.bed	0.000106541804309789	4799
1	316	codex	4.9366301082411	2.8611737756728	25	16	192	75	192	94.3	1555	194	34527	Adult chronic myeloid leukaemia (at blast crisis) cell line carrying t(9;22) tra	Leukaemia cell	NA	FOS	NA	GSE24779	GSM610336_FOS.bed	0.000107393096016237	11110
3	1605	sheffield_dnase	4.92314720825493	6.3053161655477	391	930	1133	1046	1133	1040	3	34250	1657	Hematopoietic;Skin;Brain;Cervix;Endothelial;Primitive;Epithelial	NA	NA	NA	NA	NA	1556.bed	0.000110664189627714	568
2	2721	sheffield_dnase	4.89708566437142	2.99121441151527	23	16	222	805	805	348	188	1418	34672	Weak	NA	NA	NA	NA	NA	709.bed	0.000117386179367088	602
3	894	encode_tfbs	4.89335544223227	1.92445217695995	1456	931	1923	839	1923	1230	37	33185	1623	NA	K562	NA	c-Jun	IFNg30	NA	wgEncodeAwgTfbsSydhK562CjunIfng30UniPk.narrowPeak	0.000118275821908661	8587
1	824	encode_tfbs	4.87754740528003	2.90393807267967	24	17	190	79	190	95.3	1467	195	34615	NA	HeLa-S3	NA	STAT3	None	NA	wgEncodeAwgTfbsSydhHelas3Stat3IggrabUniPk.narrowPeak	0.000122533055947048	13834
3	2015	sheffield_dnase	4.83388052901626	Inf	237	932	1	1147	1147	693	0	34404	1660	Epithelial;Fibroblast;Muscle;Brain;Hematopoietic;Skin;Stem;Endothelial;Colon;Cer	NA	NA	NA	NA	NA	2075.bed	0.000135353615734436	214
2	449	encode_tfbs	4.83238819974058	1.9702942208878	52	17	393	562	562	324	650	1389	34210	NA	NH-A	NA	EZH2_(39875)	None	NA	wgEncodeAwgTfbsBroadNhaEzh239875UniPk.narrowPeak	0.000135678919976578	6493
2	2250	sheffield_dnase	4.79050648249583	8.83951684119149	8	18	45	1041	1041	368	22	1433	34838	Stem;Ewing sarcoma	NA	NA	NA	NA	NA	2372.bed	0.000149260450286211	496
3	790	encode_tfbs	4.75750645021478	3.46078915688903	571	933	1515	979	1515	1140	8	34070	1652	NA	HeLa-S3	NA	Brg1	None	NA	wgEncodeAwgTfbsSydhHelas3Brg1IggmusUniPk.narrowPeak	0.00016087771770825	1357
3	893	encode_tfbs	4.74522595418951	2.41654952559265	894	934	1766	900	1766	1200	18	33747	1642	NA	K562	NA	c-Jun	IFNa6h	NA	wgEncodeAwgTfbsSydhK562CjunIfna6hUniPk.narrowPeak	0.000165320980662899	5218
3	220	cistrome_epigenome	4.74428691682097	2.85296421673009	705	935	1631	931	1631	1170	12	33936	1648	NA	VCaP	prostate	Pan-H3	regular medium	NA	Human_VCaP_Pan-H3_regular-medium_Chinnaiyan.bed	0.000165508023726502	8924
3	922	encode_tfbs	4.69334071664185	1.86932490617556	1491	936	1935	834	1935	1240	39	33150	1621	NA	K562	NA	MafK_(ab50322)	None	NA	wgEncodeAwgTfbsSydhK562Mafkab50322IggrabUniPk.narrowPeak	0.000185916424047762	19317
3	410	codex	4.68717738585054	2.9475575206569	668	937	1611	940	1611	1160	11	33973	1649	Proerythroblasts were derived from CD34+ adult bone marrow cells isolated from h	Erythroblast	NA	IRF2	NA	GSE36985	GSM970261_IRF2.bed	0.000188379679320201	1789
3	488	encode_tfbs	4.63035827469526	1.80172999317357	1620	938	1948	819	1948	1240	44	33021	1616	NA	ECC-1	NA	ERalpha_a	Genistein_100nM	NA	wgEncodeAwgTfbsHaibEcc1EralphaaV0416102Gen1hUniPk.narrowPeak	0.000214489772742279	11452
3	1885	sheffield_dnase	4.62926292640619	Inf	227	939	1	1154	1154	698	0	34414	1660	Epithelial;Fibroblast;Muscle;Brain;Hematopoietic;Primitive;Skin;Stem;Endothelial	NA	NA	NA	NA	NA	189.bed	0.000214810655688727	182
3	114	cistrome_cistrome	4.62874934142224	6.02818128937974	374	940	1155	1048	1155	1050	3	34267	1657	NA	T47D	breast	ESR1	E2(45min)	NA	Human_T47D_ESR1_E2-45min_Liu.bed	0.000214844255942884	5437
3	946	encode_tfbs	4.61728664283482	5.0075098991384	414	941	1279	1033	1279	1080	4	34227	1656	NA	K562	NA	SIRT6	None	NA	wgEncodeAwgTfbsSydhK562Sirt6UniPk.narrowPeak	0.000220364302689902	2305
3	967	encode_tfbs	4.54743214676367	Inf	223	942	1	1159	1159	701	0	34418	1660	NA	K562	NA	ZNF274_(M01)	None	NA	wgEncodeAwgTfbsSydhK562Znf274m01UcdUniPk.narrowPeak	0.000258553840789857	1997
3	1293	sheffield_dnase	4.50938521927075	7.82756026366717	324	943	1011	1080	1080	1010	2	34317	1658	Complex tissue specific	NA	NA	NA	NA	NA	1220.bed	0.000281938009959196	302
1	2497	sheffield_dnase	4.49717434124727	15.3001559520466	5	18	57	511	511	195	55	214	36027	Hematopoietic	NA	NA	NA	NA	NA	429.bed	0.000289681440202723	887
3	1414	sheffield_dnase	4.49139599015849	7.80315779749435	323	944	1014	1082	1082	1010	2	34318	1658	Fibroblast;Brain;Hematopoietic;Primitive;Stem;Epithelial;Muscle;Colon;Liver;Endo	NA	NA	NA	NA	NA	1357.bed	0.000292962954301287	369
3	2100	sheffield_dnase	4.49139599015849	7.80315779749435	323	944	1014	1082	1082	1010	2	34318	1658	Hematopoietic;Liver;Epithelial;Mammary;Brain	NA	NA	NA	NA	NA	2191.bed	0.000292962954301287	419
2	430	encode_tfbs	4.4774881565117	2.87453019408435	22	19	231	815	815	355	187	1419	34673	NA	HSMM	NA	EZH2_(39875)	None	NA	wgEncodeAwgTfbsBroadHsmmEzh239875UniPk.narrowPeak	0.000302188588235299	1540
3	393	codex	4.44515673471012	Inf	218	946	1	1165	1165	704	0	34423	1660	Proerythroblasts were derived from CD34+ adult bone marrow cells isolated from h	Erythroblast	NA	POLR2A	NA	GSE36985	GSM908069_PolII.bed	0.000325212665889972	235
3	792	encode_tfbs	4.43984020863615	1.7994946597351	1546	947	1949	826	1949	1240	42	33095	1618	NA	HeLa-S3	NA	c-Fos	None	NA	wgEncodeAwgTfbsSydhHelas3CfosUniPk.narrowPeak	0.000328883735804028	9325
3	661	encode_tfbs	4.43405851407131	2.06695775596919	1103	948	1896	873	1896	1240	26	33538	1634	NA	PANC-1	NA	NRSF	None	NA	wgEncodeAwgTfbsHaibPanc1NrsfPcr2xUniPk.narrowPeak	0.000332953020781317	5507
2	1155	sheffield_dnase	4.414248107145	2.84395125020762	22	20	236	815	815	357	189	1419	34671	Stem and SK-N-SH_RA	NA	NA	NA	NA	NA	1057.bed	0.000348139003559527	4648
3	382	codex	4.40156739903538	7.68116794599169	318	949	1023	1085	1085	1020	2	34323	1658	Blast cells from human patient B with t(8;21) AML.	Acute Myeloid Leukemia	NA	RUNX1T1	NA	GSE29225	GSM850826_RUNX1T1.bed	0.000358090790919381	1125
3	204	cistrome_epigenome	4.38612738738312	4.83619671865131	400	950	1298	1038	1298	1100	4	34241	1656	NA	UPR9 cells	hematopoietic stem cell	H3K27me3	Zinc(5hr)	NA	Human_UPR9-cells_H3K27me3_Zinc-5hr_Stunnenberg.bed	0.000370675064725749	6509
3	1360	sheffield_dnase	4.38362548617756	7.6567744709995	317	951	1026	1086	1086	1020	2	34324	1658	Fibroblast;Muscle;Hematopoietic;Skin;Brain;Epithelial;Endothelial;Colon;Bone	NA	NA	NA	NA	NA	130.bed	0.000372439664075982	570
3	316	codex	4.36473641332567	1.78974961973831	1538	952	1952	827	1952	1240	42	33103	1618	Adult chronic myeloid leukaemia (at blast crisis) cell line carrying t(9;22) tra	Leukaemia cell	NA	FOS	NA	GSE24779	GSM610336_FOS.bed	0.000388602952665972	11110
3	2723	sheffield_dnase	4.36334685249666	Inf	214	953	1	1169	1169	708	0	34427	1660	Hematopoietic;Brain;Cervix;Liver;Endothelial;Epithelial;Primitive;Prostate;Mamma	NA	NA	NA	NA	NA	710.bed	0.0003894549221385	365
3	2816	sheffield_dnase	4.34289583270063	Inf	213	954	1	1170	1170	708	0	34428	1660	Epithelial;Fibroblast;Muscle;Brain;Hematopoietic;Primitive;Skin;Stem;Endothelial	NA	NA	NA	NA	NA	83.bed	0.000407821576535339	211
3	190	cistrome_epigenome	4.33836361546584	2.5592484349358	738	955	1707	925	1707	1200	14	33903	1646	NA	MCF-7	breast	H3K9me3	E2(3hr)	NA	Human_MCF-7_H3K9me3_E2-3hr_Liu.bed	0.000411684807170606	47408
3	103	cistrome_cistrome	4.33686897580568	5.75132124342113	357	956	1188	1060	1188	1070	3	34284	1657	NA	NB4 cells	hematopoietic stem cell	PML	No treatment	NA	Human_NB4-cells_PML_No-treatment_Stunnenberg.bed	0.000412688478012446	3912
2	2326	sheffield_dnase	4.33491048144156	2.60136363626898	25	21	267	786	786	358	235	1416	34625	Melanocyte, Colo829, and Ewing sarcoma	NA	NA	NA	NA	NA	2468.bed	0.000414137103650671	9462
2	159	cistrome_epigenome	4.32508818438896	1.88956638669564	51	22	409	570	570	334	664	1390	34196	NA	LnCaP	prostate	H3K27me3	R1881(16hr)	NA	Human_LnCaP_H3K27me3_R1881-16hr_Chinnaiyan.bed	0.000423184917861626	11283
3	94	cistrome_cistrome	4.32029380844466	1.7732184834354	1560	957	1961	823	1961	1250	43	33081	1617	NA	MCF-7	breast	c-Fos	E2(45min-3hr)	NA	Human_MCF-7_c-Fos_E2-45min-3hr_Liu.bed	0.000427378925983801	9757
3	36	cistrome_cistrome	4.31993405941512	1.55175378145529	2462	958	2021	731	2021	1240	78	32179	1582	NA	LnCaP	prostate	FoxA1	regular medium	NA	Human_LnCaP_FoxA1_regular-medium_Chinnaiyan.bed	0.000427378925983801	51551
2	1205	sheffield_dnase	4.29308566432364	3.18247841175248	18	23	198	865	865	362	138	1423	34722	Complex tissue specific	NA	NA	NA	NA	NA	1113.bed	0.000454178478920119	362
3	1337	sheffield_dnase	4.27114588192982	4.170063630862	431	959	1392	1028	1392	1130	5	34210	1655	Brain;Hematopoietic;Primitive;Stem;Fibroblast;Colon;Liver;Epithelial;Endothelial	NA	NA	NA	NA	NA	1265.bed	0.000477234489200696	385
3	843	encode_tfbs	4.26735493878689	12.7371639649769	264	960	876	1127	1127	988	1	34377	1659	NA	HepG2	NA	ERRA	forskolin	NA	wgEncodeAwgTfbsSydhHepg2ErraForsklnUniPk.narrowPeak	0.000480937551227298	1177
3	73	cistrome_cistrome	4.26168144497674	3.76700452284437	467	961	1458	1016	1458	1140	6	34174	1654	NA	MCF-7	breast	PolII	E2(6hr)	NA	Human_MCF-7_PolII_E2-6hr_Jin.bed	0.000486775304959701	1490
3	1920	sheffield_dnase	4.26109755555786	Inf	209	962	1	1172	1172	712	0	34432	1660	Epithelial;Fibroblast;Muscle;Brain;Hematopoietic;Primitive;Skin;Stem;Endothelial	NA	NA	NA	NA	NA	194.bed	0.000486944220346397	240
3	339	codex	4.25841727486264	1.81044621508811	1446	963	1947	841	1947	1250	39	33195	1621	Kasumi-1 (AML FAB M2) with t(8;21) translocation and mismatch siRNA derived from	Acute Myeloid Leukemia	NA	RUNX1T1	NA	GSE29225	GSM722706_RUNX1T1.bed	0.000489470718672471	3283
3	1507	sheffield_dnase	4.23855579787555	4.72614077023494	391	964	1315	1046	1315	1110	4	34250	1656	Ubiquitous except hepatocytes	NA	NA	NA	NA	NA	145.bed	0.00051186548295881	428
3	62	cistrome_cistrome	4.22902756635275	1.87519770240661	1307	965	1929	855	1929	1250	34	33334	1626	NA	MCF-7	breast	FoxA1	E2(45min-3hr)	NA	Human_MCF-7_FoxA1_E2-45min-3hr_Liu.bed	0.000522699587017941	16924
1	2787	sheffield_dnase	4.22739535307402	50.078390531657	3	19	18	633	633	223	10	216	36072	Epithelial;Fibroblast;Muscle;Skin;Brain;Endothelial;Colon;Cervix;Primitive	NA	NA	NA	NA	NA	795.bed	0.000524146729645174	153
3	119	cistrome_cistrome	4.22488395112553	2.45994069795689	760	966	1745	921	1745	1210	15	33881	1645	NA	T47D	breast	PGR	E2(45min)	NA	Human_T47D_PGR_E2-45min_Brown.bed	0.000526663499805016	5404
3	2638	sheffield_dnase	4.22020189775033	Inf	207	967	1	1175	1175	714	0	34434	1660	Fibroblast;Brain;Hematopoietic;Primitive;Stem;Colon;Epithelial;Liver;Endothelial	NA	NA	NA	NA	NA	601.bed	0.000531844460381771	330
3	2580	sheffield_dnase	4.16643429554581	5.58859060898339	347	968	1212	1065	1212	1080	3	34294	1657	Complex tissue specific	NA	NA	NA	NA	NA	533.bed	0.000601342688214333	310
3	1002	encode_tfbs	4.16006040836106	1.86476164295809	1300	969	1936	856	1936	1250	34	33341	1626	NA	K562	NA	eGFP-FOS	None	NA	wgEncodeAwgTfbsUchicagoK562EfosUniPk.narrowPeak	0.000609629732617434	10256
3	132	cistrome_cistrome	4.15376739368519	12.4454712029053	258	970	878	1133	1133	994	1	34383	1659	NA	VCaP	prostate	ERG+AR	regular medium	NA	Human_VCaP_ERG+AR_regular-medium_Chinnaiyan.bed	0.000617916508068137	2430
3	61	cistrome_cistrome	4.13913155163379	2.09387905606921	990	971	1885	891	1885	1250	23	33651	1637	NA	MCF-7	breast	FoxA1	DMSO(45min-3hr)	NA	Human_MCF-7_FoxA1_DMSO-45min-3hr_Liu.bed	0.000638464430139566	8739
2	1752	sheffield_dnase	4.09485165520119	2.56108946975384	24	24	268	794	794	362	229	1417	34631	Muscle	NA	NA	NA	NA	NA	1721.bed	0.000706298190867743	23601
2	434	encode_tfbs	4.07630926938552	1.88134693597341	48	25	411	590	590	342	627	1393	34233	NA	HUVEC	NA	EZH2_(39875)	None	NA	wgEncodeAwgTfbsBroadHuvecEzh239875UniPk.narrowPeak	0.000736380691457627	6234
2	1257	sheffield_dnase	4.06670038569761	2.93445285623527	19	26	226	853	853	368	158	1422	34702	Primitive;Brain;Stem;Fibroblast;Colon;Liver;Epithelial;Endothelial;Muscle;Prosta	NA	NA	NA	NA	NA	1175.bed	0.000752113891925138	279
3	2193	sheffield_dnase	3.93399724278305	Inf	193	972	1	1185	1185	719	0	34448	1660	Epithelial;Fibroblast;Muscle;Brain;Hematopoietic;Primitive;Skin;Stem;Endothelial	NA	NA	NA	NA	NA	230.bed	0.00101990450084105	176
3	46	cistrome_cistrome	3.93187231491411	2.22825284121239	826	973	1851	911	1851	1240	18	33815	1642	NA	MCF-7	breast	ESR1	E2(45min)	NA	Human_MCF-7_ESR1_E2-45min_Chinnaiyan.bed	0.00102390016060966	12615
2	1244	sheffield_dnase	3.92604096005326	3.55249393307842	14	27	173	921	921	374	96	1427	34764	Fibroblast;Brain;Primitive;Hematopoietic;Stem;Epithelial;Muscle;Colon;Liver;Endo	NA	NA	NA	NA	NA	1161.bed	0.00103672258555862	197
2	1902	sheffield_dnase	3.92083579301207	3.07058414068926	17	28	204	875	875	369	135	1424	34725	Colo829	NA	NA	NA	NA	NA	1911.bed	0.00104819416858158	8302
1	346	codex	3.900237215737	1.9677734754512	44	20	244	19	244	94.3	4088	175	31994	Macrophages were derived from peripheral blood monocytes by incubation with huma	Macrophage	NA	CEBPB	NA	GSE31621	GSM785502_CEBPbeta.bed	0.00109803136602401	35161
3	2395	sheffield_dnase	3.88960290590155	11.7652510785937	244	974	884	1142	1142	1000	1	34397	1659	Epithelial;Fibroblast;Brain;Hematopoietic;Primitive;Stem;Endothelial;Muscle;Colo	NA	NA	NA	NA	NA	31.bed	0.00112414906174347	275
2	1262	sheffield_dnase	3.88579105444201	3.04792079456985	17	29	205	875	875	370	136	1424	34724	Brain	NA	NA	NA	NA	NA	1184.bed	0.00113234382821091	16109
3	556	encode_tfbs	3.88559943006598	2.43182631881651	702	975	1760	932	1760	1220	14	33939	1646	NA	H1-hESC	NA	NANOG_(SC-33759)	None	NA	wgEncodeAwgTfbsHaibH1hescNanogsc33759V0416102UniPk.narrowPeak	0.00113234382821091	5473
3	2375	sheffield_dnase	3.88468289333131	6.97436519701969	289	976	1082	1101	1101	1050	2	34352	1658	Epithelial;Fibroblast;Muscle;Brain;Hematopoietic;Primitive;Stem;Endothelial;Colo	NA	NA	NA	NA	NA	284.bed	0.00113362899478279	215
3	2914	sheffield_dnase	3.86218299099476	5.29591448975626	329	977	1243	1076	1243	1100	3	34312	1657	Stem plus others	NA	NA	NA	NA	NA	95.bed	0.00119274430680613	244
3	489	encode_tfbs	3.83996893835145	1.93706505633293	1075	978	1921	877	1921	1260	27	33566	1633	NA	ECC-1	NA	FOXA1_(SC-6553)	DMSO_0.02pct	NA	wgEncodeAwgTfbsHaibEcc1Foxa1sc6553V0416102Dm002p1hUniPk.narrowPeak	0.00125411777155357	5892
2	432	encode_tfbs	3.82750914694154	2.19787193565139	30	30	345	736	736	370	334	1411	34526	NA	HSMMtube	NA	EZH2_(39875)	None	NA	wgEncodeAwgTfbsBroadHsmmtEzh239875UniPk.narrowPeak	0.00128936370969211	2700
2	203	cistrome_epigenome	3.82604275547474	3.68058782270725	13	31	168	934	934	378	86	1428	34774	NA	UPR9 cells	hematopoietic stem cell	H3K27me3	No treatment	NA	Human_UPR9-cells_H3K27me3_No-treatment_Stunnenberg.bed	0.00129246732898375	15117
3	209	cistrome_epigenome	3.81436410674881	11.5710043336856	240	979	888	1145	1145	1000	1	34401	1659	NA	VCaP	prostate	H3K27me3	R1881(16hr)	NA	Human_VCaP_H3K27me3_R1881-16hr_Chinnaiyan.bed	0.0013262882533975	4510
3	2646	sheffield_dnase	3.81398111554812	6.87697395835658	285	980	1090	1103	1103	1060	2	34356	1658	Hematopoietic;Liver;Epithelial;Endothelial;Muscle;Bone;Fibroblast;Brain	NA	NA	NA	NA	NA	610.bed	0.0013262882533975	392
3	1199	sheffield_dnase	3.81166034204408	2.7652855132777	571	981	1653	979	1653	1200	10	34070	1650	Hematopoietic;Colon;Liver;Epithelial;Endothelial;Stem;Prostate;Brain	NA	NA	NA	NA	NA	1106.bed	0.00133210256547112	439
3	2289	sheffield_dnase	3.79632963394384	6.85262988933725	284	982	1092	1106	1106	1060	2	34357	1658	Epithelial;Fibroblast;Muscle;Brain;Hematopoietic;Primitive;Skin;Stem;Endothelial	NA	NA	NA	NA	NA	242.bed	0.00137863007537945	326
3	312	codex	3.79500823903579	1.5475526256445	2117	983	2023	763	2023	1260	67	32524	1593	Infantile acute megakaryoblastic leukaemia (AML M7) cell line with Trisomy 21.	Leukaemia cell	NA	RUNX1	NA	GSE24779	GSM610330_RUNX1.bed	0.0013814937556395	6857
3	260	codex	3.79364712326975	1.49340455026752	2465	984	2033	730	2033	1250	81	32176	1579	Day 5 of in vitro differentiation with FGF2; BMP4 and B27	Endoderm	NA	FOXA2	NA	GSE46130	GSM1124063_FOXA2.bed	0.00138449129982654	34457
3	1154	sheffield_dnase	3.78699783940689	3.86662709479153	400	985	1437	1038	1437	1150	5	34241	1655	Weak	NA	NA	NA	NA	NA	1056.bed	0.00140449471466078	1541
1	2913	sheffield_dnase	3.78175176402811	33.3724550000245	3	21	27	633	633	227	15	216	36067	Epithelial;Fibroblast;Muscle;Primitive;Skin;Brain;Endothelial;Bone	NA	NA	NA	NA	NA	949.bed	0.00142019239796888	249
3	1978	sheffield_dnase	3.77050273439936	Inf	185	986	1	1194	1194	727	0	34456	1660	Epithelial;Hematopoietic;Colon;Cervix;Liver;Mammary	NA	NA	NA	NA	NA	2024.bed	0.00145605445050472	308
3	1843	sheffield_dnase	3.72582130946776	6.75526857446019	280	987	1102	1116	1116	1070	2	34361	1658	Epithelial;Fibroblast;Brain;Hematopoietic;Primitive;Stem;Endothelial;Muscle;Colo	NA	NA	NA	NA	NA	183.bed	0.00161228141193302	222
3	58	cistrome_cistrome	3.71829455703641	2.73082464549775	564	988	1662	984	1662	1210	10	34077	1650	NA	MCF-7	breast	ESR1	Tam(45min)	NA	Human_MCF-7_ESR1_Tam-45min_Hurtado.bed	0.00163889000901908	19161
3	2502	sheffield_dnase	3.70496107858424	4.32309664925071	358	989	1369	1059	1369	1140	4	34283	1656	Epithelial;Muscle;Brain;Hematopoietic;Skin;Stem;Colon;Cervix;Liver;Endothelial;F	NA	NA	NA	NA	NA	433.bed	0.00168836327134202	310
3	851	encode_tfbs	3.69425505655044	1.73107074959917	1385	990	1969	845	1969	1270	39	33256	1621	NA	HepG2	NA	MafK_(SC-477)	None	NA	wgEncodeAwgTfbsSydhHepg2Mafksc477IggrabUniPk.narrowPeak	0.00172884050278738	37628
3	826	encode_tfbs	3.69352851763089	1.95411959266531	1005	991	1919	889	1919	1270	25	33636	1635	NA	HeLa-S3	NA	TCF7L2	None	NA	wgEncodeAwgTfbsSydhHelas3Tcf7l2UcdUniPk.narrowPeak	0.00173007479071246	3198
3	311	codex	3.65707861665771	4.28649474531908	355	992	1372	1061	1372	1140	4	34286	1656	CD34+ Umbilical Cord Blood (UCB) were differentiated into megakaryocytes for 10	Megakaryocyte	NA	TAL1	NA	GSE24674	GSM607953_TAL1.bed	0.00187974348687504	1498
3	56	cistrome_cistrome	3.64516783835166	2.43025671907575	652	993	1762	948	1762	1230	13	33989	1647	NA	MCF-7	breast	ESR1	Fulv	NA	Human_MCF-7_ESR1_Fulv_Stunnenberg.bed	0.00193016117346656	7031
2	419	encode_tfbs	3.63285634700383	1.83116065477352	45	32	426	607	607	355	603	1396	34257	NA	H1-hESC	NA	EZH2_(39875)	None	NA	wgEncodeAwgTfbsBroadH1hescEzh239875UniPk.narrowPeak	0.001983762482516	6370
3	1368	sheffield_dnase	3.62675805842153	11.0855854328901	230	994	895	1151	1151	1010	1	34411	1659	Epithelial;Brain;Hematopoietic;Stem;Colon;Cervix;Liver;Fibroblast;Endothelial;Pr	NA	NA	NA	NA	NA	1309.bed	0.00200989312167056	238
3	1834	sheffield_dnase	3.58932427241252	10.9885355795769	228	995	896	1153	1153	1010	1	34413	1659	Epithelial;Brain;Hematopoietic;Primitive;Stem;Fibroblast;Muscle;Colon;Cervix;Liv	NA	NA	NA	NA	NA	182.bed	0.00218872978998415	253
1	792	encode_tfbs	3.57424218785867	2.46129987888247	22	22	218	87	218	109	1566	197	34516	NA	HeLa-S3	NA	c-Fos	None	NA	wgEncodeAwgTfbsSydhHelas3CfosUniPk.narrowPeak	0.0022639145360568	9325
3	2418	sheffield_dnase	3.56618673539732	Inf	175	996	1	1210	1210	736	0	34466	1660	Complex tissue specific	NA	NA	NA	NA	NA	337.bed	0.00230410183375766	177
1	469	encode_tfbs	3.53640934448565	2.39389859166484	23	23	223	83	223	110	1686	196	34396	NA	A549	NA	GR	DEX_50nM	NA	wgEncodeAwgTfbsHaibA549GrPcr1xDex50nmUniPk.narrowPeak	0.00246527654349517	23324
1	2486	sheffield_dnase	3.53032072329988	5.8641014809533	7	24	120	439	439	194	202	212	35880	Weak PANC-1 specific	NA	NA	NA	NA	NA	416.bed	0.00249770556182629	26318
3	95	cistrome_cistrome	3.52533048449978	Inf	173	997	1	1215	1215	738	0	34468	1660	NA	MCF-7	breast	c-Jun	DMSO(45min-3hr)	NA	Human_MCF-7_c-Jun_DMSO-45min-3hr_Liu.bed	0.00252417143879808	1204
1	894	encode_tfbs	3.52017750054686	2.49357126547905	21	25	211	97	211	111	1472	198	34610	NA	K562	NA	c-Jun	IFNg30	NA	wgEncodeAwgTfbsSydhK562CjunIfng30UniPk.narrowPeak	0.00255187614783808	8587
3	2371	sheffield_dnase	3.47720559002683	10.6974538535868	222	998	900	1160	1160	1020	1	34419	1659	Epithelial;Fibroblast;Brain;Hematopoietic;Stem;Endothelial;Muscle;Colon;Cervix;L	NA	NA	NA	NA	NA	280.bed	0.00281461925498416	217
3	2509	sheffield_dnase	3.42125186935932	10.551951140917	219	999	904	1163	1163	1020	1	34422	1659	Epithelial;Fibroblast;Muscle;Brain;Hematopoietic;Primitive;Skin;Stem;Endothelial	NA	NA	NA	NA	NA	44.bed	0.00319861460913149	174
3	849	encode_tfbs	3.40908226070997	1.67913800675405	1379	1000	1985	847	1985	1280	40	33262	1620	NA	HepG2	NA	MafF_(M8194)	None	NA	wgEncodeAwgTfbsSydhHepg2Maffm8194IggrabUniPk.narrowPeak	0.00328640025805945	37637
3	563	encode_tfbs	3.38788883128339	4.07920488060272	338	1001	1401	1071	1401	1160	4	34303	1656	NA	H1-hESC	NA	RXRA	None	NA	wgEncodeAwgTfbsHaibH1hescRxraV0416102UniPk.narrowPeak	0.00344749150781569	1306
3	1020	encode_tfbs	3.36192863516617	Inf	165	1002	1	1225	1225	743	0	34476	1660	NA	H1-hESC	NA	c-Myc	None	NA	wgEncodeAwgTfbsUtaH1hescCmycUniPk.narrowPeak	0.0036563950200035	1217
2	1708	sheffield_dnase	3.34704075750646	7.28259680419968	6	33	66	1096	1096	398	20	1435	34840	Brain;Muscle;Fibroblast	NA	NA	NA	NA	NA	1669.bed	0.00378034191204567	289
2	1389	sheffield_dnase	3.33278040022352	5.86206266526036	7	34	94	1065	1065	398	29	1434	34831	Fibroblast	NA	NA	NA	NA	NA	1331.bed	0.0039028505369192	2012
3	2837	sheffield_dnase	3.32108396008456	Inf	163	1003	1	1227	1227	744	0	34478	1660	Hematopoietic;Stem;Liver;Epithelial;Prostate;Brain	NA	NA	NA	NA	NA	863.bed	0.00400561520744617	263
2	2898	sheffield_dnase	3.30695982200511	2.16020601335448	26	35	350	779	779	388	294	1415	34566	Weak Endothelial and Htr8	NA	NA	NA	NA	NA	934.bed	0.00413413464891374	29711
3	236	codex	3.30485760490336	1.54776391545338	1776	1004	2022	796	2022	1270	56	32865	1604	Mobilised CD34+ cells isolated from the healthly peripheral blood.	Hematopoietic Stem and Progenitor Cells	NA	GATA2	NA	GSE45144	GSM1097883_GATA2.bed	0.00415029026025519	7046
2	221	cistrome_epigenome	3.30087482356435	1.65364206145265	56	36	459	535	535	343	832	1385	34028	NA	metastatic prostate cancer tissue	prostate	H3K27me3	No treatment	NA	Human_metastatic-prostate-cancer-tissue_H3K27me3_No-treatment_Chinnaiyan.bed	0.00418459346701523	15510
1	1002	encode_tfbs	3.2967338002473	2.51148043445665	19	26	209	115	209	117	1315	200	34767	NA	K562	NA	eGFP-FOS	None	NA	wgEncodeAwgTfbsUchicagoK562EfosUniPk.narrowPeak	0.00422072152407595	10256
2	369	codex	3.28269913230075	2.02613324532463	30	37	369	736	736	381	362	1411	34498	K562 erythrocytic leukaemia cells (ATCC CCL-243) were grown according to standar	Erythrocytic leukaemia cells	NA	SUZ12	NA	GSE32509	GSM831021_SUZ12.bed	0.00435526065899493	2804
1	1448	sheffield_dnase	3.27176555546967	83.0053993795018	2	27	6	714	714	249	4	217	36078	Fibroblast;Muscle;Skin;Epithelial;Endothelial;Brain;Bone	NA	NA	NA	NA	NA	1392.bed	0.00446211640671278	155
2	1107	sheffield_dnase	3.26637279512313	2.14551163501232	26	38	353	779	779	390	296	1415	34564	Brain	NA	NA	NA	NA	NA	1003.bed	0.00451364297393989	33666
3	1418	sheffield_dnase	3.2318802752446	4.67904994965843	291	1005	1320	1099	1320	1140	3	34350	1657	Epithelial;Fibroblast;Muscle;Brain;Hematopoietic;Primitive;Skin;Stem;Endothelial	NA	NA	NA	NA	NA	1360.bed	0.00488217846916856	255
3	1872	sheffield_dnase	3.23133209848543	3.95736561010598	328	1006	1422	1077	1422	1170	4	34313	1656	Complex tissue specific	NA	NA	NA	NA	NA	1875.bed	0.00488378048019605	389
1	2	cistrome_cistrome	3.22789390292412	2.93656726191002	14	28	189	194	194	137	820	205	35262	NA	A594 cells	lung	NR3C1	DEX(1hr)	NA	Human_A594--cells_NR3C1_DEX-1hr_Myers.bed	0.0049180055641437	11083
2	2128	sheffield_dnase	3.22094999545271	3.85980185941835	10	39	155	988	988	394	63	1431	34797	Fibroblast;Muscle	NA	NA	NA	NA	NA	2223.bed	0.00499261395860693	1484
3	411	codex	3.21104049457305	2.7912241211929	462	1007	1643	1020	1643	1220	8	34179	1652	N/A	Embryonic Stem Cell	NA	TP53	NA	GSE39912	GSM981236_TP53.bed	0.00510308647868252	4067
1	315	codex	3.19393935769206	4.02622231849786	9	29	156	365	365	183	380	210	35702	Adult chronic myeloid leukaemia (at blast crisis) cell line carrying t(9;22) tra	Leukaemia cell	NA	GATA1	NA	GSE24779	GSM610335_GATA1.bed	0.0053031007992234	7135
3	820	encode_tfbs	3.18509663566709	6.001862191288	249	1008	1162	1140	1162	1100	2	34392	1658	NA	HeLa-S3	NA	RPC155	None	NA	wgEncodeAwgTfbsSydhHelas3Rpc155UniPk.narrowPeak	0.00540715472510229	2668
3	2838	sheffield_dnase	3.17814582128814	Inf	156	1009	1	1239	1239	750	0	34485	1660	Epithelial;Brain;Hematopoietic;Stem;Colon;Cervix;Liver;Endothelial;Mammary	NA	NA	NA	NA	NA	864.bed	0.00548929005335849	157
3	54	cistrome_cistrome	3.13731155883284	Inf	154	1010	1	1240	1240	750	0	34487	1660	NA	MCF-7	breast	ESR1	EtOH(45min)	NA	Human_MCF-7_ESR1_EtOH-45min_Liu.bed	0.00602486589195096	3305
3	2847	sheffield_dnase	3.11612811147827	5.90476047581736	245	1011	1172	1141	1172	1110	2	34396	1658	Brain;Hematopoietic;Primitive;Stem;Colon;Cervix;Liver;Epithelial;Endothelial;Mus	NA	NA	NA	NA	NA	872.bed	0.00632016109051404	287
3	824	encode_tfbs	3.11262261625215	1.60107842608368	1447	1012	2006	840	2006	1290	44	33194	1616	NA	HeLa-S3	NA	STAT3	None	NA	wgEncodeAwgTfbsSydhHelas3Stat3IggrabUniPk.narrowPeak	0.00636548255544016	13834
3	130	cistrome_cistrome	3.10781928448982	2.4998106686664	517	1013	1726	1003	1726	1250	10	34124	1650	NA	VCaP	prostate	AR	R1881(16hr)	NA	Human_VCaP_AR_R1881-16hr_Chinnaiyan.bed	0.00643032206987144	10810
3	1001	encode_tfbs	3.09545873008978	1.74850224013223	1080	1014	1967	875	1967	1290	30	33561	1630	NA	U2OS	NA	SETDB1	None	NA	wgEncodeAwgTfbsSydhU2osSetdb1UcdUniPk.narrowPeak	0.00660985166198751	23538
3	1329	sheffield_dnase	3.08528708298253	4.53315029704581	282	1015	1341	1112	1341	1160	3	34359	1657	Complex tissue specific	NA	NA	NA	NA	NA	1258.bed	0.00676024077864517	353
3	92	cistrome_cistrome	3.06988186846714	2.48508669871293	514	1016	1736	1006	1736	1250	10	34127	1650	NA	MCF-7	breast	TRIM24	EtOH(6hr)	NA	Human_MCF-7_TRIM24_EtOH-6hr_Barton.bed	0.00699788100643712	8261
3	2661	sheffield_dnase	3.06453266614144	5.83194900843595	242	1017	1178	1144	1178	1110	2	34399	1658	Hematopoietic	NA	NA	NA	NA	NA	629.bed	0.0070780772744767	1304
1	1553	sheffield_dnase	3.06301976289994	3.85203657279172	9	30	162	365	365	186	397	210	35685	Hematopoietic	NA	NA	NA	NA	NA	15.bed	0.00709623706958518	29118
3	996	encode_tfbs	3.06121306013091	3.39787231662782	352	1018	1523	1062	1523	1200	5	34289	1655	NA	PBDEFetal	NA	GATA-1	None	NA	wgEncodeAwgTfbsSydhPbdefetalGata1UcdUniPk.narrowPeak	0.00711926403058022	2157
3	44	cistrome_cistrome	3.05006625223384	2.30981355879983	573	1019	1808	978	1808	1270	12	34068	1648	NA	MCF-7	breast	ESR1	E2(45min)	NA	Human_MCF-7_ESR1_E2-45min_Brown.bed	0.00729764203442804	7218
2	1936	sheffield_dnase	3.03560146710201	8.08846069125897	5	40	47	1133	1133	407	15	1436	34845	Brain;Primitive;Fibroblast;Stem;Endothelial;Muscle;Skin;Bone	NA	NA	NA	NA	NA	1966.bed	0.00753786503519628	150
1	980	encode_tfbs	3.02994409722216	1.85363547309665	37	31	254	37	254	107	3566	182	32516	NA	MCF10A-Er-Src	NA	STAT3	4OHTAM_1uM_12hr	NA	wgEncodeAwgTfbsSydhMcf10aesStat3Tam112hHvdUniPk.narrowPeak	0.00762969379942974	39908
1	211	cistrome_epigenome	3.02837665556184	3.26546705781851	11	32	179	283	283	165	575	208	35507	NA	VCaP	prostate	H3K36me3	regular medium	NA	Human_VCaP_H3K36me3_regular-medium_Chinnaiyan.bed	0.00765026180819316	50257
2	2645	sheffield_dnase	3.02343083781149	12.1238941419829	4	41	21	1198	1198	420	8	1437	34852	Endothelial	NA	NA	NA	NA	NA	608.bed	0.00773079625960585	475
3	2401	sheffield_dnase	3.01693898622903	3.36861871282992	349	1020	1528	1064	1528	1200	5	34292	1655	Epithelial;Fibroblast;Muscle;Brain;Hematopoietic;Primitive;Skin;Stem;Endothelial	NA	NA	NA	NA	NA	32.bed	0.00784004500756682	258
3	331	codex	3.00498220761141	2.07584925037091	686	1021	1894	936	1894	1280	16	33955	1644	CD36+ erythroid progenitor cells were derived from mobilised CD34+ cells isolate	Erythroid Progenitor	NA	SMARCA4	NA	GSE26501	GSM651553_BRG1.bed	0.00805152553159479	7687
3	1857	sheffield_dnase	2.97205999426794	4.41972561995102	275	1022	1360	1121	1360	1170	3	34366	1657	Epithelial;Fibroblast;Brain;Hematopoietic;Primitive;Stem;Endothelial;Muscle;Colo	NA	NA	NA	NA	NA	185.bed	0.00867767919358988	263
2	1304	sheffield_dnase	2.96143474444847	4.31880262995755	8	42	131	1041	1041	405	45	1433	34815	Brain;Fibroblast	NA	NA	NA	NA	NA	1235.bed	0.00888448800677152	1320
1	895	encode_tfbs	2.9575932954964	2.74437770449866	14	33	199	194	199	142	876	205	35206	NA	K562	NA	c-Jun	IFNg6h	NA	wgEncodeAwgTfbsSydhK562CjunIfng6hUniPk.narrowPeak	0.00895525137315352	6596
2	1744	sheffield_dnase	2.94282038350024	24.2323497362479	3	43	8	1279	1279	443	3	1438	34857	Fibroblast;Muscle;Brain;Epithelial;Skin	NA	NA	NA	NA	NA	1714.bed	0.00925667424158741	166
3	2101	sheffield_dnase	2.93782930241369	3.72606653050156	309	1023	1463	1090	1463	1190	4	34332	1656	Primitive;Hematopoietic;Stem;Colon;Liver;Epithelial;Endothelial;Prostate;Mammary	NA	NA	NA	NA	NA	2192.bed	0.00935514900592839	277
3	2498	sheffield_dnase	2.9331749392531	Inf	144	1024	1	1254	1254	760	0	34497	1660	Epithelial;Fibroblast;Muscle;Brain;Hematopoietic;Primitive;Skin;Stem;Endothelial	NA	NA	NA	NA	NA	43.bed	0.00944735162015783	150
3	1156	sheffield_dnase	2.89956050616181	3.2906341193275	341	1025	1544	1069	1544	1210	5	34300	1655	SK-N-SH_RA and HepG2	NA	NA	NA	NA	NA	1058.bed	0.0101983492096568	488
1	2590	sheffield_dnase	2.89674469871697	47.5146200182206	2	34	19	714	714	256	7	217	36075	Epithelial;Fibroblast;Muscle;Primitive;Skin;Brain;Endothelial;Colon;Cervix;Liver	NA	NA	NA	NA	NA	545.bed	0.0102553718195533	129
3	307	codex	2.89513014768757	2.25654902478455	560	1026	1833	987	1833	1280	12	34081	1648	CD34+ Umbilical Cord Blood (UCB) were differentiated into megakaryocytes for 10	Megakaryocyte	NA	GATA1	NA	GSE24674	GSM607949_GATA1.bed	0.010284236230788	1867
2	1373	sheffield_dnase	2.8538547648247	4.13485005663025	8	44	135	1041	1041	407	47	1433	34813	Complex tissue specific	NA	NA	NA	NA	NA	1315.bed	0.0112993605266445	125
1	2777	sheffield_dnase	2.84640884401453	8.81246664189731	4	35	95	564	564	231	76	215	36006	Epithelial;Hematopoietic;Skin;Brain;Endothelial;Fibroblast;Colon;Cervix;Liver;Pr	NA	NA	NA	NA	NA	78.bed	0.0114843542919416	328
3	219	cistrome_epigenome	2.83112830543919	Inf	139	1027	1	1262	1262	763	0	34502	1660	NA	VCaP	prostate	H3K9me3	regular medium	NA	Human_VCaP_H3K9me3_regular-medium_Chinnaiyan.bed	0.011874129408688	5404
3	1226	sheffield_dnase	2.83112830543919	Inf	139	1027	1	1262	1262	763	0	34502	1660	Epithelial;Fibroblast;Muscle;Brain;Primitive;Hematopoietic;Skin;Stem;Endothelial	NA	NA	NA	NA	NA	1143.bed	0.011874129408688	384
3	2186	sheffield_dnase	2.80832984413467	5.46808208248001	227	1029	1228	1154	1228	1140	2	34414	1658	Epithelial;Brain;Hematopoietic;Primitive;Stem;Fibroblast;Colon;Cervix;Liver;Endo	NA	NA	NA	NA	NA	2292.bed	0.0124996074760803	193
3	1413	sheffield_dnase	2.80804978277158	2.38209134417208	493	1030	1782	1010	1782	1270	10	34148	1650	Hematopoietic;Primitive;Colon;Liver;Epithelial;Endothelial;Stem;Prostate;Bone;Fi	NA	NA	NA	NA	NA	1356.bed	0.0124996074760803	436
2	1651	sheffield_dnase	2.80279874103351	Inf	2	45	1	1396	1396	481	0	1439	34860	Epithelial;Fibroblast;Muscle;Primitive;Skin;Brain;Stem;Endothelial;Colon;Cervix;	NA	NA	NA	NA	NA	161.bed	0.0126288819620509	114
2	1747	sheffield_dnase	2.80279874103351	Inf	2	45	1	1396	1396	481	0	1439	34860	Brain;Epithelial;Fibroblast	NA	NA	NA	NA	NA	1717.bed	0.0126288819620509	214
1	1265	sheffield_dnase	2.80156313908956	41.477778087013	2	36	20	714	714	257	8	217	36074	Epithelial;Fibroblast;Muscle;Skin;Brain;Endothelial;Colon;Cervix	NA	NA	NA	NA	NA	1189.bed	0.012630756830565	232
1	1267	sheffield_dnase	2.80156313908956	41.477778087013	2	36	20	714	714	257	8	217	36074	Epithelial;Fibroblast;Muscle;Skin;Brain;Endothelial;Colon;Cervix;Primitive;Mamma	NA	NA	NA	NA	NA	1191.bed	0.012630756830565	149
1	1822	sheffield_dnase	2.80156313908956	41.477778087013	2	36	20	714	714	257	8	217	36074	Fibroblast;Muscle	NA	NA	NA	NA	NA	1808.bed	0.012630756830565	366
2	1102	sheffield_dnase	2.8007202794737	1.95022807598557	27	47	397	767	767	404	338	1414	34522	Stem cell specific (weak)	NA	NA	NA	NA	NA	10.bed	0.0126439438106586	63201
3	2093	sheffield_dnase	2.7956077779942	4.2415801649926	264	1031	1377	1127	1377	1180	3	34377	1657	Hematopoietic	NA	NA	NA	NA	NA	218.bed	0.0127822036164531	1627
3	2531	sheffield_dnase	2.77431700693242	8.8610876251249	184	1032	940	1196	1196	1060	1	34457	1659	Hematopoietic;Brain;Stem;Colon;Cervix;Liver;Epithelial;Endothelial;Prostate	NA	NA	NA	NA	NA	465.bed	0.0134124317173848	302
3	2332	sheffield_dnase	2.77045161496196	3.59227350818115	298	1033	1488	1095	1488	1210	4	34343	1656	Epithelial;Fibroblast;Muscle;Brain;Hematopoietic;Primitive;Skin;Stem;Endothelial	NA	NA	NA	NA	NA	248.bed	0.0135202364079799	295
3	2446	sheffield_dnase	2.75600998563306	8.81263899403459	183	1034	943	1198	1198	1060	1	34458	1659	Hematopoietic specific	NA	NA	NA	NA	NA	371.bed	0.0139648936244827	214
1	979	encode_tfbs	2.7495648411815	1.77972839032905	37	39	256	37	256	111	3699	182	32383	NA	MCF10A-Er-Src	NA	STAT3	EtOH_0.01pct_12hr	NA	wgEncodeAwgTfbsSydhMcf10aesStat3Etoh01cUniPk.narrowPeak	0.0141610299136129	41355
3	2662	sheffield_dnase	2.7478116871595	4.19301482466602	261	1035	1387	1129	1387	1180	3	34380	1657	NB4 specific	NA	NA	NA	NA	NA	631.bed	0.0142056269069101	1978
3	1946	sheffield_dnase	2.72909611682001	Inf	134	1036	1	1272	1272	770	0	34507	1660	Epithelial;Fibroblast;Muscle;Brain;Hematopoietic;Primitive;Skin;Stem;Endothelial	NA	NA	NA	NA	NA	1978.bed	0.0148047756647518	151
3	2279	sheffield_dnase	2.72909611682001	Inf	134	1036	1	1272	1272	770	0	34507	1660	Epithelial;Fibroblast;Brain;Hematopoietic;Primitive;Skin;Stem;Endothelial;Muscle	NA	NA	NA	NA	NA	241.bed	0.0148047756647518	162
3	971	encode_tfbs	2.71713031085004	1.26906266495304	4281	1038	2107	569	2107	1240	166	30360	1494	NA	MCF10A-Er-Src	NA	c-Fos	4OHTAM_1uM_36hr	NA	wgEncodeAwgTfbsSydhMcf10aesCfosTamHvdUniPk.narrowPeak	0.0152048129549949	70462
2	1871	sheffield_dnase	2.71280072027882	18.174502866497	3	48	16	1279	1279	448	4	1438	34856	Epithelial;Fibroblast;Muscle;Skin;Endothelial;Cervix;Primitive	NA	NA	NA	NA	NA	1874.bed	0.0153435008354215	205
3	1429	sheffield_dnase	2.70869141215962	Inf	133	1039	1	1276	1276	772	0	34508	1660	Hematopoietic;Liver;Epithelial;Endothelial;Prostate;Bone;Fibroblast;Brain	NA	NA	NA	NA	NA	1372.bed	0.015461882757498	295
3	1476	sheffield_dnase	2.70869141215962	Inf	133	1039	1	1276	1276	772	0	34508	1660	Ubiquitous	NA	NA	NA	NA	NA	142.bed	0.015461882757498	192
1	2618	sheffield_dnase	2.67977448426147	12.8301200963598	3	40	70	633	633	248	39	216	36043	Skin;Hematopoietic	NA	NA	NA	NA	NA	575.bed	0.0165117886154484	222
3	2377	sheffield_dnase	2.66464081440517	8.57044253142943	178	1041	962	1205	1205	1070	1	34463	1659	Epithelial;Fibroblast;Muscle;Brain;Hematopoietic;Primitive;Skin;Stem;Endothelial	NA	NA	NA	NA	NA	286.bed	0.0170821663853071	160
2	1575	sheffield_dnase	2.65624980361761	2.31277046304893	17	49	313	875	875	412	179	1424	34681	Weak Ostoblast	NA	NA	NA	NA	NA	1524.bed	0.0174000083596901	1355
2	2844	sheffield_dnase	2.65487389218711	6.38452127064519	5	50	77	1133	1133	420	19	1436	34841	Stem plus others, distal	NA	NA	NA	NA	NA	87.bed	0.0174397882259867	251
2	1361	sheffield_dnase	2.65402206869946	3.81046814477623	8	51	159	1041	1041	417	51	1433	34809	BE2_C	NA	NA	NA	NA	NA	1301.bed	0.0174585917053989	309
3	1341	sheffield_dnase	2.64997988468338	3.49502330988493	290	1042	1508	1100	1508	1220	4	34351	1656	Complex tissue specific	NA	NA	NA	NA	NA	1269.bed	0.0176062923707315	356
3	295	codex	2.64857447215015	1.37809053116686	2315	1043	2072	741	2072	1290	82	32326	1578	Kasumi-1 (AML FAB M2) with t(8;21) translocation and RUNX1/ETO siRNA derived fro	Acute Myeloid Leukemia	NA	CEBPA	NA	GSE60131	GSM1501163_CEBPA.bed	0.0176477839084568	7279
3	2682	sheffield_dnase	2.62817254567895	8.47358573615263	176	1044	970	1209	1209	1070	1	34465	1659	Primitive;Hematopoietic;Stem;Colon;Liver;Epithelial;Endothelial;Prostate;Brain	NA	NA	NA	NA	NA	656.bed	0.0184803119047713	279
2	2942	sheffield_dnase	2.6243071228768	8.81772190618071	4	52	46	1198	1198	432	11	1437	34849	Fibroblast	NA	NA	NA	NA	NA	984.bed	0.0186291161202115	778
3	357	codex	2.60995586061227	8.4251620077582	175	1045	975	1210	1210	1080	1	34466	1659	K562 erythrocytic leukaemia cells (ATCC CCL-243) were grown according to standar	Erythrocytic leukaemia cells	NA	WHSC1	NA	GSE32509	GSM831005_WHSC1.bed	0.0192380646003079	2085
2	1965	sheffield_dnase	2.59161587096439	3.11596886396577	10	53	202	988	988	414	78	1431	34782	NA	NA	NA	NA	NA	NA	2001.bed	0.0200502397945969	54605
3	2930	sheffield_dnase	2.58627531289378	Inf	127	1046	1	1286	1286	778	0	34514	1660	Complex tissue specific	NA	NA	NA	NA	NA	970.bed	0.0202805004238763	175
1	2675	sheffield_dnase	2.5678613747285	30.2093012494881	2	41	34	714	714	263	11	217	36071	Epithelial;Fibroblast;Muscle;Skin;Brain;Endothelial;Colon;Cervix;Primitive;Mamma	NA	NA	NA	NA	NA	648.bed	0.0211403161572226	166
2	1105	sheffield_dnase	2.55525557234395	3.07644152807598	10	54	203	988	988	415	79	1431	34781	Fibroblast;Brain;Primitive;Hematopoietic;Stem;Epithelial;Muscle;Liver;Endothelia	NA	NA	NA	NA	NA	1001.bed	0.0217340043233958	189
2	2757	sheffield_dnase	2.55507185101127	2.72732587716598	12	55	240	952	952	416	107	1429	34753	Brain	NA	NA	NA	NA	NA	756.bed	0.0217340043233958	17286
3	876	encode_tfbs	2.54445844759412	1.41240526899729	1914	1047	2059	783	2059	1300	66	32727	1594	NA	IMR90	NA	MafK_(ab50322)	None	NA	wgEncodeAwgTfbsSydhImr90MafkIggrabUniPk.narrowPeak	0.0222522036571581	40788
3	1299	sheffield_dnase	2.53958310793447	3.04716654918931	316	1048	1591	1087	1591	1240	5	34325	1655	Hematopoietic	NA	NA	NA	NA	NA	1227.bed	0.0224837408872886	652
3	8	cistrome_cistrome	2.53720810445315	8.23149822301319	171	1049	989	1216	1216	1080	1	34470	1659	NA	APL164 cells	hematopoietic stem cell	PML	No treatment	NA	Human_APL164-cells_PML_No-treatment_Stunnenberg.bed	0.0225872892235319	4000
3	2491	sheffield_dnase	2.52507505880862	Inf	124	1050	1	1293	1293	781	0	34517	1660	Hematopoietic;Colon;Cervix;Liver;Mammary;Skin;Epithelial;Fibroblast	NA	NA	NA	NA	NA	421.bed	0.0232069479181639	252
3	2399	sheffield_dnase	2.52118310756829	2.78925123908762	347	1051	1644	1065	1644	1250	6	34294	1654	Brain;Hematopoietic;Stem;Colon;Cervix;Liver;Epithelial;Endothelial;Primitive;Pro	NA	NA	NA	NA	NA	315.bed	0.0233954379071296	329
2	2126	sheffield_dnase	2.51949845666507	3.03790254449016	10	56	206	988	988	417	80	1431	34780	Hematopoietic;Muscle	NA	NA	NA	NA	NA	2221.bed	0.0234659077653685	346
2	1966	sheffield_dnase	2.51892114157257	2.46834590683367	14	57	279	921	921	419	138	1427	34722	NA	NA	NA	NA	NA	NA	2006.bed	0.0234766720779565	44091
2	2642	sheffield_dnase	2.51612474875331	3.5981121092731	8	58	171	1041	1041	423	54	1433	34806	SK-N-SH_RA and Medullo specific	NA	NA	NA	NA	NA	605.bed	0.023607778129666	359
1	1665	sheffield_dnase	2.50263967886219	27.6985961307499	2	42	35	714	714	264	12	217	36070	Epithelial;Fibroblast;Muscle;Skin;Brain;Endothelial;Cervix	NA	NA	NA	NA	NA	1626.bed	0.024331153664621	157
3	51	cistrome_cistrome	2.490544531357	2.11334626562991	525	1052	1880	1002	1880	1310	12	34116	1648	NA	MCF-7	breast	ESR1	E2(45min)	NA	Human_MCF-7_ESR1_E2-45min_White.bed	0.0249965857827209	6508
3	308	codex	2.48846304847153	5.00763906208519	208	1053	1278	1173	1278	1170	2	34433	1658	CD34+ Umbilical Cord Blood (UCB) were differentiated into megakaryocytes for 10	Megakaryocyte	NA	GATA2	NA	GSE24674	GSM607950_GATA2.bed	0.025094893000016	409
3	1649	sheffield_dnase	2.48427777605911	Inf	122	1054	1	1299	1299	785	0	34519	1660	Hematopoietic;Epithelial	NA	NA	NA	NA	NA	1608.bed	0.0253159435822373	272
3	262	codex	2.47865113387084	1.6577720335356	958	1055	1994	894	1994	1310	28	33683	1632	N/A	Embryonic Stem Cell	NA	POU5F1	NA	GSE46130	GSM1124067_POU5F1.bed	0.025623861953646	10380
3	1214	sheffield_dnase	2.46419393719179	3.90180067061732	243	1056	1432	1143	1432	1210	3	34398	1657	Epithelial;Brain;Hematopoietic;Colon;Cervix;Liver;Endothelial;Primitive;Prostate	NA	NA	NA	NA	NA	1124.bed	0.0264682929505235	264
1	978	encode_tfbs	2.46232593302828	1.70343878653554	37	43	264	37	264	115	3847	182	32235	NA	MCF10A-Er-Src	NA	STAT3	EtOH_0.01pct_4hr	NA	wgEncodeAwgTfbsSydhMcf10aesStat3Etoh01bUniPk.narrowPeak	0.0265594093164582	45110
3	1291	sheffield_dnase	2.44348280231705	Inf	120	1057	1	1301	1301	786	0	34521	1660	Epithelial;Fibroblast;Brain;Hematopoietic;Primitive;Stem;Endothelial;Muscle;Colo	NA	NA	NA	NA	NA	1218.bed	0.0276892674242718	150
3	1821	sheffield_dnase	2.44348280231705	Inf	120	1057	1	1301	1301	786	0	34521	1660	Epithelial;Fibroblast;Muscle;Brain;Hematopoietic;Skin;Stem;Endothelial;Colon;Cer	NA	NA	NA	NA	NA	180.bed	0.0276892674242718	150
3	682	encode_tfbs	2.43422778559212	2.23028188690274	462	1059	1850	1020	1850	1310	10	34179	1650	NA	T-47D	NA	ERalpha_a	Genistein_100nM	NA	wgEncodeAwgTfbsHaibT47dEralphaaPcr2xGen1hUniPk.narrowPeak	0.0282612865950042	10547
1	2657	sheffield_dnase	2.43162299717443	6.69314376366698	4	44	110	564	564	239	100	215	35982	Hematopoietic	NA	NA	NA	NA	NA	624.bed	0.0284068113498613	1253
2	2330	sheffield_dnase	2.42713524446089	1.65616357255461	37	59	458	666	666	394	546	1404	34314	Ewing sarcoma	NA	NA	NA	NA	NA	2474.bed	0.0286771726850771	42619
3	469	encode_tfbs	2.42534524519476	1.43531264047382	1653	1060	2054	812	2054	1310	56	32988	1604	NA	A549	NA	GR	DEX_50nM	NA	wgEncodeAwgTfbsHaibA549GrPcr1xDex50nmUniPk.narrowPeak	0.0287708534003491	23324
3	985	encode_tfbs	2.42249103512455	1.46842507221463	1481	1061	2042	837	2042	1310	49	33160	1611	NA	MCF-7	NA	TCF7L2	None	NA	wgEncodeAwgTfbsSydhMcf7Tcf7l2UcdUniPk.narrowPeak	0.0289356797125542	10293
3	99	cistrome_cistrome	2.41112318638375	1.84026548287549	685	1062	1942	937	1942	1310	18	33956	1642	NA	MDA-MB-231 Cells	breast	ESR1	E2(45min)	NA	Human_MDA-MB-231-Cells_ESR1_E2-45min_Katzenellenbogen.bed	0.0296775873754997	11906
3	2641	sheffield_dnase	2.41037612487873	7.89270645342764	164	1063	1007	1226	1226	1100	1	34477	1659	Weak ubiquitous	NA	NA	NA	NA	NA	604.bed	0.0297031855871087	313
3	850	encode_tfbs	2.39734396883574	1.4594802883185	1502	1064	2047	832	2047	1310	50	33139	1610	NA	HepG2	NA	MafK_(ab50322)	None	NA	wgEncodeAwgTfbsSydhHepg2Mafkab50322IggrabUniPk.narrowPeak	0.0305817884085871	61944
3	2808	sheffield_dnase	2.39230880997685	7.84432008277619	163	1065	1009	1227	1227	1100	1	34478	1659	Epithelial;Fibroblast;Muscle;Brain;Hematopoietic;Primitive;Stem;Endothelial;Colo	NA	NA	NA	NA	NA	82.bed	0.0309119250180178	175
3	208	cistrome_epigenome	2.39187437549966	2.40617164500431	399	1066	1769	1040	1769	1290	8	34242	1652	NA	VCaP	prostate	H3K27me3	EtOH(16hr)	NA	Human_VCaP_H3K27me3_EtOH-16hr_Chinnaiyan.bed	0.0309163928641758	5702
2	1372	sheffield_dnase	2.38188082877561	2.4700800106217	13	60	278	934	934	424	128	1428	34732	Epithelial;Fibroblast;Brain;Hematopoietic;Primitive;Stem;Endothelial;Muscle;Colo	NA	NA	NA	NA	NA	1314.bed	0.0316090187080904	171
3	494	encode_tfbs	2.35974895931661	1.2483578410283	4021	1067	2111	591	2111	1260	158	30620	1502	NA	GM12878	NA	BATF	None	NA	wgEncodeAwgTfbsHaibGm12878BatfPcr1xUniPk.narrowPeak	0.0332331761606083	32427
3	895	encode_tfbs	2.35073553296155	1.67491401822293	865	1068	1991	904	1991	1320	25	33776	1635	NA	K562	NA	c-Jun	IFNg6h	NA	wgEncodeAwgTfbsSydhK562CjunIfng6hUniPk.narrowPeak	0.0339011600492009	6596
2	1648	sheffield_dnase	2.34982182147649	1.75600697993543	29	61	440	746	746	416	403	1412	34457	MCF-7 and Epithelial	NA	NA	NA	NA	NA	1605.bed	0.0339435976156001	189761
2	2519	sheffield_dnase	2.34784203131852	5.2738790574311	5	62	104	1133	1133	433	23	1436	34837	Epithelial;Fibroblast;Muscle;Brain;Primitive;Skin;Stem;Endothelial;Colon;Cervix;	NA	NA	NA	NA	NA	449.bed	0.0340696424497362	165
2	1132	sheffield_dnase	2.34627146804919	3.34958264222742	8	63	193	1041	1041	432	58	1433	34802	Weak	NA	NA	NA	NA	NA	1029.bed	0.0341639729536533	738
2	1682	sheffield_dnase	2.33730969834328	48.4348931117638	2	64	5	1396	1396	488	1	1439	34859	Fibroblast;Muscle;Brain;Epithelial	NA	NA	NA	NA	NA	1644.bed	0.0347874596210522	221
2	1876	sheffield_dnase	2.33730969834328	48.4348931117638	2	64	5	1396	1396	488	1	1439	34859	Epithelial;Brain;Colon;Cervix;Fibroblast	NA	NA	NA	NA	NA	1879.bed	0.0347874596210522	182
2	1912	sheffield_dnase	2.33730969834328	48.4348931117638	2	64	5	1396	1396	488	1	1439	34859	Epithelial;Fibroblast;Brain;Endothelial;Colon;Cervix;Liver;Mammary;Muscle;Skin	NA	NA	NA	NA	NA	1927.bed	0.0347874596210522	231
3	683	encode_tfbs	2.32873776233673	2.18625973723235	453	1069	1864	1022	1864	1320	10	34188	1650	NA	T-47D	NA	ERalpha_a	Estradiol_10nM	NA	wgEncodeAwgTfbsHaibT47dEralphaaV0416102Est10nm1hUniPk.narrowPeak	0.035450807875094	10505
1	2634	sheffield_dnase	2.30219933536098	9.26548074789386	3	45	92	633	633	257	54	216	36028	Epithelial;Fibroblast;Muscle;Hematopoietic;Primitive;Skin;Brain;Endothelial;Colo	NA	NA	NA	NA	NA	598.bed	0.0376527205757841	169
2	2659	sheffield_dnase	2.29857183829783	2.17526473211699	16	67	348	888	888	434	179	1425	34681	Weak CD14 specific	NA	NA	NA	NA	NA	626.bed	0.0379363870965972	41472
3	487	encode_tfbs	2.28567520035663	1.41193577161796	1656	1070	2060	811	2060	1310	57	32985	1603	NA	ECC-1	NA	ERalpha_a	Estradiol_10nM	NA	wgEncodeAwgTfbsHaibEcc1EralphaaV0416102Est10nm1hUniPk.narrowPeak	0.0390467621639992	16091
1	2904	sheffield_dnase	2.2838815895868	20.7755144625766	2	46	44	714	714	268	16	217	36066	Fibroblast;Muscle;Skin;Brain;Endothelial;Epithelial;Primitive	NA	NA	NA	NA	NA	940.bed	0.0391752133037704	234
3	1523	sheffield_dnase	2.27299650446668	4.69289175876523	195	1071	1319	1182	1319	1190	2	34446	1658	Epithelial;Fibroblast;Muscle;Brain;Hematopoietic;Primitive;Skin;Stem;Endothelial	NA	NA	NA	NA	NA	147.bed	0.0401355757329559	217
3	2763	sheffield_dnase	2.26651436578227	2.63506740573012	328	1072	1686	1077	1686	1280	6	34313	1654	Fibroblast;Brain;Hematopoietic;Primitive;Stem;Muscle;Colon;Liver;Epithelial;Endo	NA	NA	NA	NA	NA	761.bed	0.0407047402681144	288
3	883	encode_tfbs	2.25993398743724	Inf	111	1073	1	1316	1316	797	0	34530	1660	NA	K562	NA	BDP1	None	NA	wgEncodeAwgTfbsSydhK562Bdp1UniPk.narrowPeak	0.04125655850544	570
3	1121	sheffield_dnase	2.25993398743724	Inf	111	1073	1	1316	1316	797	0	34530	1660	Epithelial;Fibroblast;Brain;Hematopoietic;Primitive;Stem;Muscle;Colon;Cervix;Liv	NA	NA	NA	NA	NA	1019.bed	0.04125655850544	227
2	2200	sheffield_dnase	2.23040498032204	3.54003287156067	7	68	174	1065	1065	436	48	1434	34812	Brain;Epithelial;Fibroblast	NA	NA	NA	NA	NA	2310.bed	0.0440820193833134	1557
3	1456	sheffield_dnase	2.23031787908611	7.40898288227533	154	1075	1048	1240	1240	1120	1	34487	1659	Epithelial;Fibroblast;Muscle;Brain;Hematopoietic;Primitive;Skin;Stem;Endothelial	NA	NA	NA	NA	NA	140.bed	0.0440820193833134	151
2	2881	sheffield_dnase	2.23006926145257	2.35911396342318	13	69	305	934	934	436	134	1428	34726	Fibroblast;Brain;Primitive;Hematopoietic;Stem;Epithelial;Muscle;Colon;Liver;Endo	NA	NA	NA	NA	NA	914.bed	0.0440820193833134	306
2	2950	sheffield_dnase	2.22375938137954	4.04440532609461	6	70	136	1096	1096	434	36	1435	34824	Endothelial plus others	NA	NA	NA	NA	NA	991.bed	0.0446896096424272	822
1	2945	sheffield_dnase	2.21947447406654	Inf	1	47	1	853	853	300	0	218	36082	Epithelial;Fibroblast;Muscle;Skin;Brain;Endothelial;Colon;Cervix;Primitive;Mamma	NA	NA	NA	NA	NA	987.bed	0.0450905519808401	120
3	2447	sheffield_dnase	2.21915170856483	Inf	109	1076	1	1322	1322	800	0	34532	1660	Hematopoietic	NA	NA	NA	NA	NA	372.bed	0.0450905519808401	259
2	1241	sheffield_dnase	2.21657750174053	10.385399720204	3	71	39	1279	1279	463	7	1438	34853	Brain;Prostate	NA	NA	NA	NA	NA	1158.bed	0.0452826982346626	222
2	2245	sheffield_dnase	2.21657750174053	10.385399720204	3	71	39	1279	1279	463	7	1438	34853	Muscle;Brain;Skin;Fibroblast;Epithelial;Cervix;Endothelial;Primitive;Prostate	NA	NA	NA	NA	NA	2367.bed	0.0452826982346626	112
1	2324	sheffield_dnase	2.19326032788637	18.4569677866732	2	48	47	714	714	270	18	217	36064	Fibroblast;Muscle;Skin;Brain;Epithelial;Endothelial	NA	NA	NA	NA	NA	2465.bed	0.0477404157207439	159
3	944	encode_tfbs	2.17657851444468	7.26392655057757	151	1077	1056	1243	1243	1130	1	34490	1659	NA	K562	NA	SETDB1	MNaseD	NA	wgEncodeAwgTfbsSydhK562Setdb1MnasedUcdUniPk.narrowPeak	0.0495684158060401	2967
2	2860	sheffield_dnase	2.17302876370282	3.93509843517095	6	73	154	1096	1096	441	37	1435	34823	Endothelial;Primitive	NA	NA	NA	NA	NA	890.bed	0.0499335131139894	1551
3	282	codex	2.17002258411044	1.41623759359693	1517	1078	2058	831	2058	1320	52	33124	1608	N/A	Endometrial Stromal Cell	NA	NR2F2	NA	GSE52008	GSM1257396_NR2F2.bed	0.050238415888766	19929
3	180	cistrome_epigenome	2.16887160528592	1.66535201428783	792	1079	1993	916	1993	1330	23	33849	1637	NA	MCF-7	breast	H3K4me1	No treatment	NA	Human_MCF-7_H3K4me1_No-treatment_Brown.bed	0.0503297592184942	2947
3	391	codex	2.15798261637926	Inf	106	1080	1	1333	1333	805	0	34535	1660	Proerythroblasts were derived from CD34+ adult bone marrow cells isolated from h	Erythroblast	NA	TAL1	NA	GSE36985	GSM908055_TAL1.bed	0.0515217516654993	1137
3	2413	sheffield_dnase	2.15798261637926	Inf	106	1080	1	1333	1333	805	0	34535	1660	Brain;Hematopoietic;Primitive;Fibroblast;Stem;Epithelial;Endothelial;Muscle;Bone	NA	NA	NA	NA	NA	332.bed	0.0515217516654993	213
3	63	cistrome_cistrome	2.15630564524474	1.42807068941898	1442	1082	2055	843	2055	1330	49	33199	1611	NA	MCF-7	breast	FoxA1	E2(45min)	NA	Human_MCF-7_FoxA1_E2-45min_Brown.bed	0.0516780873233756	16082
2	1617	sheffield_dnase	2.15467140719695	1.88057323644516	21	74	412	828	828	438	272	1420	34588	HSMM	NA	NA	NA	NA	NA	1569.bed	0.0518298330488112	14089
2	2918	sheffield_dnase	2.15266677039654	4.66488316924638	5	75	124	1133	1133	444	26	1436	34834	NA	NA	NA	NA	NA	NA	955.bed	0.0520264133066141	12606
1	2910	sheffield_dnase	2.15151381911757	17.4860191650173	2	49	50	714	714	271	19	217	36063	Epithelial;Fibroblast;Muscle;Primitive;Skin;Brain;Endothelial;Cervix;Liver;Mamma	NA	NA	NA	NA	NA	946.bed	0.0521214605600656	206
2	1112	sheffield_dnase	2.14274208374533	6.06063882740849	4	76	78	1198	1198	451	16	1437	34844	Brain;Stem;Epithelial	NA	NA	NA	NA	NA	101.bed	0.0531408320649182	153
3	2362	sheffield_dnase	2.13759407248633	Inf	105	1083	1	1336	1336	807	0	34536	1660	Epithelial;Fibroblast;Muscle;Brain;Hematopoietic;Primitive;Skin;Stem;Endothelial	NA	NA	NA	NA	NA	27.bed	0.0537299822708242	100
2	1236	sheffield_dnase	2.13271336651242	2.64078853351165	10	77	263	988	988	443	92	1431	34768	Brain	NA	NA	NA	NA	NA	1153.bed	0.0542922745572833	3998
3	2544	sheffield_dnase	2.12563363201576	4.47512890747571	186	1084	1353	1193	1353	1210	2	34455	1658	Brain;Hematopoietic;Stem;Colon;Cervix;Liver;Epithelial	NA	NA	NA	NA	NA	483.bed	0.0551389766670227	242
3	2349	sheffield_dnase	2.1229751472051	7.11889826368594	148	1085	1067	1247	1247	1130	1	34493	1659	Hematopoietic	NA	NA	NA	NA	NA	25.bed	0.0554317275422741	271
3	385	codex	2.12215004677415	2.09828493070314	435	1086	1884	1026	1884	1330	10	34206	1650	N/A	Embryonic Stem Cell	NA	SMC3	NA	GSE36578	GSM897119_SMC3.bed	0.0554913176634907	4240
1	2594	sheffield_dnase	2.11183947182395	16.6119968682365	2	50	51	714	714	272	20	217	36062	Epithelial;Fibroblast;Muscle;Primitive;Skin;Brain;Endothelial;Colon;Cervix;Liver	NA	NA	NA	NA	NA	549.bed	0.0567308832856479	309
1	2658	sheffield_dnase	2.11183947182395	16.6119968682365	2	50	51	714	714	272	20	217	36062	Muscle;Hematopoietic	NA	NA	NA	NA	NA	625.bed	0.0567308832856479	780
3	2653	sheffield_dnase	2.10935745506582	4.45094005707367	185	1087	1358	1194	1358	1210	2	34456	1658	Muscle;Fibroblast	NA	NA	NA	NA	NA	620.bed	0.0569697317941992	494
3	1973	sheffield_dnase	2.10929995423841	2.74575883382626	285	1088	1657	1103	1657	1280	5	34356	1655	Weak Th2	NA	NA	NA	NA	NA	2017.bed	0.0569697317941992	6326
1	874	encode_tfbs	2.10377812373193	1.5331712077742	47	52	275	16	275	114	5458	172	30624	NA	IMR90	NA	CEBPB	None	NA	wgEncodeAwgTfbsSydhImr90CebpbIggrabUniPk.narrowPeak	0.0576512863629672	70445
3	2135	sheffield_dnase	2.09681871475807	Inf	103	1089	1	1344	1344	811	0	34538	1660	Epithelial;Brain;Hematopoietic;Stem;Endothelial;Muscle;Fibroblast;Colon;Cervix;L	NA	NA	NA	NA	NA	223.bed	0.0584864529930807	159
3	2270	sheffield_dnase	2.09681871475807	Inf	103	1089	1	1344	1344	811	0	34538	1660	Hematopoietic	NA	NA	NA	NA	NA	24.bed	0.0584864529930807	202
2	1169	sheffield_dnase	2.09304099191345	4.4910974818022	5	78	126	1133	1133	446	27	1436	34833	Brain;Primitive;Hematopoietic;Stem;Muscle;Fibroblast;Colon;Epithelial;Liver;Endo	NA	NA	NA	NA	NA	1073.bed	0.0589007802931291	159
2	1779	sheffield_dnase	2.09304099191345	4.4910974818022	5	78	126	1133	1133	446	27	1436	34833	NA	NA	NA	NA	NA	NA	1754.bed	0.0589007802931291	18636
1	817	encode_tfbs	2.092553003215	2.4315294918616	11	53	220	283	283	185	768	208	35314	NA	HeLa-S3	NA	PRDM1_(9115)	None	NA	wgEncodeAwgTfbsSydhHelas3Prdm19115IggrabUniPk.narrowPeak	0.0589187459964913	4577
2	2433	sheffield_dnase	2.09118246459831	9.087497418781	3	80	44	1279	1279	468	8	1438	34852	Hematopoietic;Stem	NA	NA	NA	NA	NA	351.bed	0.0590566465343098	227
3	32	cistrome_cistrome	2.0885914927342	1.72418400403612	678	1091	1972	938	1972	1330	19	33963	1641	NA	LnCaP	prostate	AR	DHT(4hr)	NA	Human_LnCaP_AR_DHT-4hr_Brown.bed	0.0593614900135647	7059
2	1134	sheffield_dnase	2.08208524052585	2.98828406232507	8	81	223	1041	1041	448	65	1433	34795	Weak HA-sp specific	NA	NA	NA	NA	NA	1033.bed	0.0602083013682461	14408
3	191	cistrome_epigenome	2.08005655626688	1.83471646042067	570	1092	1943	982	1943	1340	15	34071	1645	NA	MCF-7	breast	H3R17me2	E2(45min)	NA	Human_MCF-7_H3R17me2_E2-45min_Brown.bed	0.0604408658999623	4840
3	1366	sheffield_dnase	2.07643190085749	Inf	102	1093	1	1351	1351	815	0	34539	1660	Brain;Hematopoietic;Primitive;Stem;Liver;Endothelial;Prostate	NA	NA	NA	NA	NA	1307.bed	0.0608977490855481	182
3	1397	sheffield_dnase	2.06951243757675	6.9738980297019	145	1094	1083	1252	1252	1140	1	34496	1659	Epithelial;Fibroblast;Brain;Hematopoietic;Primitive;Stem;Endothelial;Muscle;Colo	NA	NA	NA	NA	NA	134.bed	0.0618253949889721	177
2	371	codex	2.06301734054576	1.76142931087971	24	82	439	794	794	438	332	1417	34528	K562 erythrocytic leukaemia cells (ATCC CCL-243) were grown according to standar	Embryonic Stem Cell	NA	EZH2	NA	GSE32509	GSM831028_EZH2.bed	0.0627059108391329	3205
3	1481	sheffield_dnase	2.05172363327013	6.92557085394447	144	1095	1088	1254	1254	1150	1	34497	1659	Primitive;Hematopoietic;Liver;Epithelial;Endothelial;Prostate;Stem;Bone;Brain	NA	NA	NA	NA	NA	1424.bed	0.0643056243692836	365
3	2374	sheffield_dnase	2.05023704986909	2.23549161654324	371	1096	1846	1050	1846	1330	8	34270	1652	Fibroblast;Brain;Hematopoietic;Primitive;Stem;Epithelial;Muscle;Colon;Cervix;Liv	NA	NA	NA	NA	NA	283.bed	0.0644382846401432	310
3	943	encode_tfbs	2.05012302531225	3.46555042347244	216	1097	1514	1166	1514	1260	3	34425	1657	NA	K562	NA	RPC155	None	NA	wgEncodeAwgTfbsSydhK562Rpc155UniPk.narrowPeak	0.0644382846401432	1310
2	1454	sheffield_dnase	2.04787215235085	24.2162110106478	2	83	9	1396	1396	496	2	1439	34858	Fibroblast;Muscle;Epithelial;Skin;Brain	NA	NA	NA	NA	NA	1399.bed	0.0646157804277231	153
2	1775	sheffield_dnase	2.04787215235085	24.2162110106478	2	83	9	1396	1396	496	2	1439	34858	Fibroblast;Muscle;Epithelial;Skin	NA	NA	NA	NA	NA	1746.bed	0.0646157804277231	142
2	2224	sheffield_dnase	2.04787215235085	24.2162110106478	2	83	9	1396	1396	496	2	1439	34858	Prostate;Mammary	NA	NA	NA	NA	NA	2336.bed	0.0646157804277231	312
2	1817	sheffield_dnase	2.03582870339605	4.33113140732202	5	86	130	1133	1133	450	28	1436	34832	Fibroblast	NA	NA	NA	NA	NA	1796.bed	0.0663789731630026	3168
3	915	encode_tfbs	2.01934853816364	2.33371606712112	339	1098	1797	1070	1797	1320	7	34302	1653	NA	K562	NA	IRF1	IFNa30	NA	wgEncodeAwgTfbsSydhK562Irf1Ifna30UniPk.narrowPeak	0.0688905205289159	1299
3	2770	sheffield_dnase	2.01619529945168	6.82892585806946	142	1099	1096	1258	1258	1150	1	34499	1659	Fibroblast;Muscle;Brain;Hematopoietic;Skin;Epithelial;Endothelial;Primitive;Bone	NA	NA	NA	NA	NA	77.bed	0.0693364751812257	374
1	893	encode_tfbs	2.0078406552748	2.26595595638348	12	54	228	251	251	178	900	207	35182	NA	K562	NA	c-Jun	IFNa6h	NA	wgEncodeAwgTfbsSydhK562CjunIfna6hUniPk.narrowPeak	0.0706261841374986	5218
3	761	encode_tfbs	2.00090032833291	1.27109862400383	2687	1100	2105	706	2105	1300	103	31954	1557	NA	H1-hESC	NA	CtBP2	None	NA	wgEncodeAwgTfbsSydhH1hescCtbp2UcdUniPk.narrowPeak	0.0717060319915571	7089
3	181	cistrome_epigenome	1.99727547139793	1.41737369939493	1345	1101	2057	848	2057	1340	46	33296	1614	NA	MCF-7	breast	H3K4me2	E2(6hr)	NA	Human_MCF-7_H3K4me2_E2-6hr_Barton.bed	0.0722487688853952	54266
3	886	encode_tfbs	1.99489041091756	Inf	98	1102	1	1360	1360	821	0	34543	1660	NA	K562	NA	BRF2	None	NA	wgEncodeAwgTfbsSydhK562Brf2UniPk.narrowPeak	0.0725881448643971	1087
2	416	encode_tfbs	1.98741755445418	1.5524426115678	36	87	480	675	675	414	566	1405	34294	NA	GM12878	NA	EZH2_(39875)	None	NA	wgEncodeAwgTfbsBroadGm12878Ezh239875UniPk.narrowPeak	0.0737885575985477	2472
2	1740	sheffield_dnase	1.97912325142582	8.07862212695779	3	88	48	1279	1279	472	9	1438	34851	Skin;Brain;Endothelial;Epithelial;Fibroblast	NA	NA	NA	NA	NA	1710.bed	0.0751508803135996	146
2	1177	sheffield_dnase	1.97725420198841	2.17936496119517	13	89	347	934	934	457	145	1428	34715	Weak	NA	NA	NA	NA	NA	1080.bed	0.0754143775097855	1528
3	2301	sheffield_dnase	1.9745064796851	Inf	97	1103	1	1362	1362	822	0	34544	1660	Epithelial;Fibroblast;Muscle;Brain;Hematopoietic;Primitive;Skin;Stem;Endothelial	NA	NA	NA	NA	NA	244.bed	0.075832117297467	148
3	561	encode_tfbs	1.95527571918002	2.4405527618014	304	1104	1756	1093	1756	1320	6	34337	1654	NA	H1-hESC	NA	POU5F1_(SC-9081)	None	NA	wgEncodeAwgTfbsHaibH1hescPou5f1sc9081V0416102UniPk.narrowPeak	0.0792018874590299	3997
3	2767	sheffield_dnase	1.95412312488843	Inf	96	1105	1	1363	1363	823	0	34545	1660	Hematopoietic	NA	NA	NA	NA	NA	765.bed	0.0793487324971995	190
1	708	encode_tfbs	1.94608290050784	3.33714594116543	6	55	177	478	478	237	302	213	35780	NA	GM12878	NA	JunD	None	NA	wgEncodeAwgTfbsSydhGm12878JundUniPk.narrowPeak	0.0807667049280324	2472
1	2660	sheffield_dnase	1.93872329090591	13.2848056432937	2	56	69	714	714	280	25	217	36057	CD14 specific	NA	NA	NA	NA	NA	627.bed	0.0820813328790398	417
3	2545	sheffield_dnase	1.93374034649494	Inf	95	1106	1	1366	1366	824	0	34546	1660	Epithelial;Fibroblast;Muscle;Brain;Hematopoietic;Skin;Endothelial;Colon;Cervix;L	NA	NA	NA	NA	NA	484.bed	0.0829621594352937	119
3	2005	sheffield_dnase	1.9304084643981	3.3364224727693	208	1107	1535	1173	1535	1270	3	34433	1657	Hematopoietic	NA	NA	NA	NA	NA	2062.bed	0.0835343140605605	1978
1	1664	sheffield_dnase	1.91975052009608	164.95978790331	1	57	3	853	853	304	1	218	36081	Epithelial;Fibroblast;Muscle;Skin;Brain;Endothelial;Cervix;Mammary;Bone	NA	NA	NA	NA	NA	1625.bed	0.085405031681014	134
1	1838	sheffield_dnase	1.91975052009608	164.95978790331	1	57	3	853	853	304	1	218	36081	Muscle;Skin;Cervix;Endothelial;Epithelial;Primitive	NA	NA	NA	NA	NA	1824.bed	0.085405031681014	155
1	1954	sheffield_dnase	1.91975052009608	164.95978790331	1	57	3	853	853	304	1	218	36081	Fibroblast;Cervix	NA	NA	NA	NA	NA	1985.bed	0.085405031681014	363
1	871	encode_tfbs	1.90405214707168	1.66568515269645	27	60	265	67	265	131	2809	192	33273	NA	HUVEC	NA	GATA-2	None	NA	wgEncodeAwgTfbsSydhHuvecGata2UcdUniPk.narrowPeak	0.0884781264128591	27454
1	1849	sheffield_dnase	1.89765651916449	6.49338948620852	3	61	113	633	633	269	77	216	36005	WI-38 and Colo829	NA	NA	NA	NA	NA	1835.bed	0.0897193063373108	8562
2	1807	sheffield_dnase	1.87803110264129	7.26949012673331	3	90	67	1279	1279	479	10	1438	34850	Fibroblast;Muscle;Skin;Brain;Epithelial;Endothelial;Primitive	NA	NA	NA	NA	NA	1784.bed	0.0937920353161757	233
1	466	encode_tfbs	1.87362708048086	3.70674628234236	5	62	166	511	511	246	226	214	35856	NA	A549	NA	FOXA1_(SC-101058)	DEX_100nM	NA	wgEncodeAwgTfbsHaibA549Foxa1V0416102Dex100nmUniPk.narrowPeak	0.0946727284208262	7695
3	115	cistrome_cistrome	1.8725954694075	Inf	92	1108	1	1377	1377	829	0	34549	1660	NA	T47D	breast	ESR1	EtOH(45min)	NA	Human_T47D_ESR1_EtOH-45min_Liu.bed	0.0948225629207754	3060
2	2684	sheffield_dnase	1.86108254961507	1.81313761506364	19	91	430	853	853	458	255	1422	34605	Hematopoietic	NA	NA	NA	NA	NA	66.bed	0.0972926578940058	6287
2	1887	sheffield_dnase	1.85679316137201	2.2647830445766	11	92	326	969	969	462	118	1430	34742	HAEpiC	NA	NA	NA	NA	NA	1891.bed	0.0981804883060671	22665
1	2287	sheffield_dnase	1.8506783097672	11.864222891889	2	63	78	714	714	285	28	217	36054	Muscle;Skin;Brain;Endothelial;Fibroblast;Epithelial;Cervix	NA	NA	NA	NA	NA	2418.bed	0.0994894816414941	345
2	1899	sheffield_dnase	1.85035346197317	2.51183283838026	9	93	274	1011	1011	459	87	1432	34773	NA	NA	NA	NA	NA	NA	1909.bed	0.0994894816414941	29990
1	2084	sheffield_dnase	1.84431377885855	3.64197730512521	5	64	170	511	511	248	230	214	35852	Hematopoietic	NA	NA	NA	NA	NA	2168.bed	0.100802986611648	4049
2	1345	sheffield_dnase	1.83757587993214	16.1445431035199	2	94	18	1396	1396	503	3	1439	34857	Fibroblast;Muscle;Brain;Epithelial	NA	NA	NA	NA	NA	1283.bed	0.102136876080874	331
2	1400	sheffield_dnase	1.83757587993214	16.1445431035199	2	94	18	1396	1396	503	3	1439	34857	Epithelial;Fibroblast;Muscle;Primitive;Skin;Brain;Endothelial;Cervix;Liver;Mamma	NA	NA	NA	NA	NA	1342.bed	0.102136876080874	270
2	2610	sheffield_dnase	1.83757587993214	16.1445431035199	2	94	18	1396	1396	503	3	1439	34857	Hematopoietic;Skin	NA	NA	NA	NA	NA	566.bed	0.102136876080874	127
2	2899	sheffield_dnase	1.83593701378837	2.35802958910343	10	97	306	988	988	464	103	1431	34757	Endothelial	NA	NA	NA	NA	NA	935.bed	0.102442240466811	4576
3	93	cistrome_cistrome	1.8318350994341	Inf	90	1109	1	1384	1384	831	0	34551	1660	NA	MCF-7	breast	c-Fos	DMSO(45min-3hr)	NA	Human_MCF-7_c-Fos_DMSO-45min-3hr_Liu.bed	0.103251662713824	1021
3	2218	sheffield_dnase	1.8318350994341	Inf	90	1109	1	1384	1384	831	0	34551	1660	Epithelial;Fibroblast;Muscle;Brain;Hematopoietic;Primitive;Skin;Stem;Endothelial	NA	NA	NA	NA	NA	233.bed	0.103251662713824	186
2	2484	sheffield_dnase	1.82821251764751	3.78976425902715	5	98	160	1133	1133	464	32	1436	34828	Stem;Liver	NA	NA	NA	NA	NA	412.bed	0.104034665486411	804
2	2499	sheffield_dnase	1.82433945690943	1.53871832550166	33	99	483	700	700	427	523	1408	34337	Hematopoietic	NA	NA	NA	NA	NA	430.bed	0.104884145295441	19371
1	1354	sheffield_dnase	1.82342529343979	11.4549358110824	2	65	80	714	714	286	29	217	36053	Epithelial;Fibroblast;Muscle;Hematopoietic;Primitive;Skin;Brain;Endothelial;Colo	NA	NA	NA	NA	NA	1293.bed	0.104928863442487	162
1	2579	sheffield_dnase	1.82342529343979	11.4549358110824	2	65	80	714	714	286	29	217	36053	Brain;Hematopoietic;Epithelial	NA	NA	NA	NA	NA	532.bed	0.104928863442487	235
2	2116	sheffield_dnase	1.82313206090937	1.90743964311923	16	100	405	888	888	464	204	1425	34656	Skin;Epithelial	NA	NA	NA	NA	NA	2207.bed	0.104928863442487	7597
2	1929	sheffield_dnase	1.81097131199612	2.22687343380032	11	101	329	969	969	466	120	1430	34740	Weak HCF	NA	NA	NA	NA	NA	1955.bed	0.107824013841201	12535
2	771	encode_tfbs	1.79774721506274	1.93992842181352	15	102	398	908	908	469	188	1426	34672	NA	H1-hESC	NA	SUZ12	None	NA	wgEncodeAwgTfbsSydhH1hescSuz12UcdUniPk.narrowPeak	0.111070732281977	4789
1	2493	sheffield_dnase	1.79710639478064	11.0743464906273	2	67	82	714	714	288	30	217	36052	Muscle;Hematopoietic;Fibroblast;Epithelial;Brain	NA	NA	NA	NA	NA	423.bed	0.111147772833266	130
3	2623	sheffield_dnase	1.7869692212161	6.20103769227305	129	1111	1142	1283	1283	1180	1	34512	1659	Epithelial;Fibroblast;Muscle;Brain;Hematopoietic;Skin;Stem;Endothelial;Colon;Cer	NA	NA	NA	NA	NA	584.bed	0.113683782007019	265
2	1889	sheffield_dnase	1.78611845360401	6.60852026140601	3	103	75	1279	1279	486	11	1438	34849	Fibroblast;Muscle	NA	NA	NA	NA	NA	1894.bed	0.113729001247979	831
2	1967	sheffield_dnase	1.78611845360401	6.60852026140601	3	103	75	1279	1279	486	11	1438	34849	Fibroblast	NA	NA	NA	NA	NA	2007.bed	0.113729001247979	1061
2	1960	sheffield_dnase	1.77955847012374	3.16422630448043	6	105	199	1096	1096	467	46	1435	34814	Primitive;Stem;Colon;Liver;Epithelial;Prostate;Brain;Hematopoietic	NA	NA	NA	NA	NA	1995.bed	0.11536991629609	285
1	1005	encode_tfbs	1.77770270341425	1.70827859554613	22	68	263	87	263	139	2214	197	33868	NA	K562	NA	eGFP-JunB	None	NA	wgEncodeAwgTfbsUchicagoK562EjunbUniPk.narrowPeak	0.115773717008634	12287
2	2834	sheffield_dnase	1.77002412536298	2.42796279543423	9	106	280	1011	1011	466	90	1432	34770	Stem plus others	NA	NA	NA	NA	NA	86.bed	0.117747162720826	291
1	2087	sheffield_dnase	1.76926888919478	4.22972855891414	4	69	148	564	564	260	158	215	35924	Hematopoietic	NA	NA	NA	NA	NA	2171.bed	0.117860382513085	2965
1	876	encode_tfbs	1.7659628943621	1.74962820424704	20	70	259	108	259	146	1960	199	34122	NA	IMR90	NA	MafK_(ab50322)	None	NA	wgEncodeAwgTfbsSydhImr90MafkIggrabUniPk.narrowPeak	0.118668721318061	40788
1	1757	sheffield_dnase	1.7449640135347	82.6296068455102	1	71	7	853	853	310	2	218	36080	Epithelial;Fibroblast;Muscle;Skin;Brain;Endothelial;Cervix;Mammary	NA	NA	NA	NA	NA	1729.bed	0.123969590211522	144
1	1814	sheffield_dnase	1.7449640135347	82.6296068455102	1	71	7	853	853	310	2	218	36080	Fibroblast;Muscle;Brain;Epithelial;Endothelial;Primitive	NA	NA	NA	NA	NA	1793.bed	0.123969590211522	151
1	1876	sheffield_dnase	1.7449640135347	82.6296068455102	1	71	7	853	853	310	2	218	36080	Epithelial;Brain;Colon;Cervix;Fibroblast	NA	NA	NA	NA	NA	1879.bed	0.123969590211522	182
1	1918	sheffield_dnase	1.7449640135347	82.6296068455102	1	71	7	853	853	310	2	218	36080	Colo829 and NHEK	NA	NA	NA	NA	NA	1932.bed	0.123969590211522	195
1	2780	sheffield_dnase	1.7449640135347	82.6296068455102	1	71	7	853	853	310	2	218	36080	Epithelial;Skin;Brain;Colon;Cervix;Endothelial;Primitive;Mammary;Liver	NA	NA	NA	NA	NA	787.bed	0.123969590211522	137
1	2911	sheffield_dnase	1.7449640135347	82.6296068455102	1	71	7	853	853	310	2	218	36080	Epithelial;Fibroblast;Muscle;Skin;Brain;Endothelial;Colon;Cervix;Bone;Liver	NA	NA	NA	NA	NA	947.bed	0.123969590211522	174
2	1363	sheffield_dnase	1.73938966643421	2.26969433701695	10	107	325	988	988	473	107	1431	34753	Brain;Stem;Fibroblast;Endothelial	NA	NA	NA	NA	NA	1304.bed	0.125474005238878	262
3	374	codex	1.73596658617226	1.56916541084557	715	1112	2018	929	2018	1350	22	33926	1638	K562 erythrocytic leukaemia cells (ATCC CCL-243) were grown according to standar	Embryonic Stem Cell	NA	EP300	NA	GSE32509	GSM831036_EP300.bed	0.126257474989202	2276
2	2171	sheffield_dnase	1.73545538062453	3.56624205307388	5	108	172	1133	1133	471	34	1436	34826	Ewing sarcoma	NA	NA	NA	NA	NA	2272.bed	0.126257474989202	471
2	2604	sheffield_dnase	1.73526426605978	2.55484559023387	8	109	269	1041	1041	473	76	1433	34784	Weak stem plus others	NA	NA	NA	NA	NA	559.bed	0.126257474989202	1182
2	2738	sheffield_dnase	1.73526426605978	2.55484559023387	8	109	269	1041	1041	473	76	1433	34784	NA	NA	NA	NA	NA	NA	729.bed	0.126257474989202	12889
2	2475	sheffield_dnase	1.7350114532982	4.40755778660498	4	111	128	1198	1198	479	22	1437	34838	Brain;Stem	NA	NA	NA	NA	NA	401.bed	0.126257474989202	201
3	441	encode_tfbs	1.728819319785	1.74632805445352	507	1113	1968	1008	1968	1360	14	34134	1646	NA	K562	NA	HDAC6_(A301-341A)	None	NA	wgEncodeAwgTfbsBroadK562Hdac6a301341aUniPk.narrowPeak	0.127972021984307	1114
2	1909	sheffield_dnase	1.71861055842914	2.37506020789649	9	112	301	1011	1011	475	92	1432	34768	NA	NA	NA	NA	NA	NA	1921.bed	0.13091513232784	24858
3	2686	sheffield_dnase	1.71785375111284	2.70654138066657	225	1114	1668	1157	1668	1310	4	34416	1656	Epithelial;Hematopoietic;Brain;Colon;Cervix;Primitive	NA	NA	NA	NA	NA	661.bed	0.131042741033938	327
3	1128	sheffield_dnase	1.71010799991293	3.09446921064793	193	1115	1576	1185	1576	1290	3	34448	1657	Hematopoietic;Liver	NA	NA	NA	NA	NA	1025.bed	0.133298507998528	1290
3	722	encode_tfbs	1.70956781745345	Inf	84	1116	1	1397	1397	838	0	34557	1660	NA	GM12878	NA	Pol3	None	NA	wgEncodeAwgTfbsSydhGm12878Pol3UniPk.narrowPeak	0.133362059972776	211
2	2690	sheffield_dnase	1.70500383330385	3.03222171955222	6	113	207	1096	1096	472	48	1435	34812	Hematopoietic	NA	NA	NA	NA	NA	669.bed	0.134667674022082	2283
2	1167	sheffield_dnase	1.70200245815106	6.05712888443106	3	114	79	1279	1279	491	12	1438	34848	Epithelial;Fibroblast;Brain;Hematopoietic;Primitive;Stem;Endothelial;Muscle;Colo	NA	NA	NA	NA	NA	1071.bed	0.13549774542247	135
3	189	cistrome_epigenome	1.6971670931258	1.70395978640944	530	1117	1978	998	1978	1360	15	34111	1645	NA	MCF-7	breast	H3K9me3	DMSO(3hr)	NA	Human_MCF-7_H3K9me3_DMSO-3hr_Liu.bed	0.136909953618406	31814
2	2044	sheffield_dnase	1.69411995260767	1.47301271482494	36	115	504	675	675	431	596	1405	34264	Jurkat	NA	NA	NA	NA	NA	2110.bed	0.137753878750063	28736
3	681	encode_tfbs	1.69383422131596	3.8225223724641	159	1118	1445	1233	1445	1270	2	34482	1658	NA	T-47D	NA	ERalpha_a	BPA_100nM	NA	wgEncodeAwgTfbsHaibT47dEraaV0416102Bpa1hUniPk.narrowPeak	0.137753878750063	3902
2	2875	sheffield_dnase	1.69148618214915	3.46425103051965	5	116	175	1133	1133	475	35	1436	34825	NA	NA	NA	NA	NA	NA	908.bed	0.138394944623523	15405
3	2938	sheffield_dnase	1.68226210159173	5.91147028767445	123	1119	1171	1296	1296	1200	1	34518	1659	Epithelial;Brain;Cervix;Liver;Endothelial;Primitive;Hematopoietic	NA	NA	NA	NA	NA	978.bed	0.141257953732146	402
2	2745	sheffield_dnase	1.67985020303254	2.69606549702094	7	117	241	1065	1065	474	63	1434	34797	Endothelial;Primitive	NA	NA	NA	NA	NA	739.bed	0.141936360830013	1515
2	1212	sheffield_dnase	1.67890223431213	4.21584543681221	4	118	134	1198	1198	483	23	1437	34837	Epithelial;Fibroblast;Brain;Primitive;Hematopoietic;Stem;Endothelial;Muscle;Colo	NA	NA	NA	NA	NA	1122.bed	0.142138177837137	134
3	1559	sheffield_dnase	1.67817491485421	3.7983713855443	158	1120	1451	1234	1451	1270	2	34483	1658	Hematopoietic;Liver;Epithelial	NA	NA	NA	NA	NA	1508.bed	0.142159876123091	673
3	2390	sheffield_dnase	1.67817491485421	3.7983713855443	158	1120	1451	1234	1451	1270	2	34483	1658	Stem plus others	NA	NA	NA	NA	NA	301.bed	0.142159876123091	285
2	1427	sheffield_dnase	1.67299691790372	12.108448783673	2	119	22	1396	1396	512	4	1439	34856	Muscle;Epithelial	NA	NA	NA	NA	NA	1370.bed	0.143646487583289	285
2	1850	sheffield_dnase	1.67299691790372	12.108448783673	2	119	22	1396	1396	512	4	1439	34856	Fibroblast	NA	NA	NA	NA	NA	1836.bed	0.143646487583289	441
2	2195	sheffield_dnase	1.66882437925121	2.32428054500591	9	121	312	1011	1011	481	94	1432	34766	Liver;Brain	NA	NA	NA	NA	NA	2303.bed	0.14492319984991	1231
3	45	cistrome_cistrome	1.66369836422537	2.65811668021125	221	1122	1676	1161	1676	1320	4	34420	1656	NA	MCF-7	breast	ESR1	E2(45min)	NA	Human_MCF-7_ESR1_E2-45min_Carroll.bed	0.146532697404138	2372
3	2681	sheffield_dnase	1.64844195306642	Inf	81	1123	1	1411	1411	845	0	34560	1660	NA	NA	NA	NA	NA	NA	655.bed	0.151656776166868	15141
3	128	cistrome_cistrome	1.64502954782262	2.23822225880457	279	1124	1842	1118	1842	1360	6	34362	1654	NA	VCaP	prostate	AR	EtOH(16hr)	NA	Human_VCaP_AR_EtOH-16hr_Chinnaiyan.bed	0.15273738070151	3613
2	1254	sheffield_dnase	1.6445203978159	2.30000029999931	9	122	323	1011	1011	485	95	1432	34765	Epithelial;Fibroblast;Muscle;Brain;Hematopoietic;Primitive;Stem;Endothelial;Colo	NA	NA	NA	NA	NA	1171.bed	0.152800878475307	171
2	2939	sheffield_dnase	1.63778779006345	2.01042049069764	12	123	390	952	952	488	145	1429	34715	Weak complex tissue specific	NA	NA	NA	NA	NA	979.bed	0.155070815138174	6935
2	2030	sheffield_dnase	1.62459097981875	5.59157097501199	3	124	95	1279	1279	499	13	1438	34847	Stem;Brain;Epithelial	NA	NA	NA	NA	NA	2091.bed	0.159734504578088	205
1	1587	sheffield_dnase	1.62132874012568	55.0688424618184	1	77	13	853	853	314	3	218	36079	Fibroblast;Muscle;Brain;Epithelial;Endothelial;Skin;Bone	NA	NA	NA	NA	NA	1536.bed	0.160333392887541	135
1	1931	sheffield_dnase	1.62132874012568	55.0688424618184	1	77	13	853	853	314	3	218	36079	Cervix;Endothelial;Primitive	NA	NA	NA	NA	NA	1958.bed	0.160333392887541	389
1	2323	sheffield_dnase	1.62132874012568	55.0688424618184	1	77	13	853	853	314	3	218	36079	Epithelial;Fibroblast;Brain;Endothelial;Colon;Muscle;Skin	NA	NA	NA	NA	NA	2464.bed	0.160333392887541	106
1	2674	sheffield_dnase	1.62132874012568	55.0688424618184	1	77	13	853	853	314	3	218	36079	Epithelial;Fibroblast;Muscle;Primitive;Skin;Brain;Endothelial;Colon;Cervix;Mamma	NA	NA	NA	NA	NA	647.bed	0.160333392887541	127
1	2791	sheffield_dnase	1.62132874012568	55.0688424618184	1	77	13	853	853	314	3	218	36079	Epithelial;Fibroblast;Muscle;Hematopoietic;Primitive;Skin;Brain;Stem;Endothelial	NA	NA	NA	NA	NA	800.bed	0.160333392887541	96
2	2393	sheffield_dnase	1.61959017742427	2.61302781890692	7	125	266	1065	1065	485	65	1434	34795	Stem	NA	NA	NA	NA	NA	304.bed	0.160855489140033	6087
3	490	encode_tfbs	1.59170878239974	1.39136921879852	1065	1125	2062	878	2062	1360	37	33576	1623	NA	ECC-1	NA	GR	DEX_100nM	NA	wgEncodeAwgTfbsHaibEcc1GrV0416102Dex100nmUniPk.narrowPeak	0.171392126090035	9255
3	116	cistrome_cistrome	1.58889787767514	1.63933460829876	544	1126	1997	992	1997	1370	16	34097	1644	NA	T47D	breast	ESR1	full media	NA	Human_T47D_ESR1_full-media_Hurtado.bed	0.172375524849672	17642
3	1784	sheffield_dnase	1.58732127190905	Inf	78	1127	1	1417	1417	848	0	34563	1660	Hematopoietic	NA	NA	NA	NA	NA	176.bed	0.172743057633743	155
3	2372	sheffield_dnase	1.58732127190905	Inf	78	1127	1	1417	1417	848	0	34563	1660	Hematopoietic	NA	NA	NA	NA	NA	281.bed	0.172743057633743	208
3	304	codex	1.56984953652184	1.17242918947689	4158	1129	2141	583	2141	1280	173	30483	1487	N/A	T-Cell	NA	TAL1	NA	GSE59657	GSM1519646_TAL1.bed	0.1796995136937	18234
3	172	cistrome_epigenome	1.56694886320012	Inf	77	1130	1	1421	1421	851	0	34564	1660	NA	LnCaP	prostate	H3K9me3	R1881(16hr)	NA	Human_LnCaP_H3K9me3_R1881-16hr_Chinnaiyan.bed	0.180768345324874	4675
3	869	encode_tfbs	1.55387407532724	1.16088078059709	4683	1131	2142	532	2142	1270	197	29958	1463	NA	HUVEC	NA	c-Fos	None	NA	wgEncodeAwgTfbsSydhHuvecCfosUcdUniPk.narrowPeak	0.186153935213115	46726
2	1983	sheffield_dnase	1.55300619930382	5.19211701089997	3	126	105	1279	1279	503	14	1438	34846	Stem	NA	NA	NA	NA	NA	203.bed	0.186247704045557	271
2	2313	sheffield_dnase	1.55300619930382	5.19211701089997	3	126	105	1279	1279	503	14	1438	34846	Fibroblast;Muscle;Primitive;Brain;Epithelial;Endothelial;Skin;Bone;Liver	NA	NA	NA	NA	NA	2453.bed	0.186247704045557	217
3	2843	sheffield_dnase	1.54385568650177	5.5257057387992	115	1132	1218	1311	1311	1220	1	34526	1659	Primitive;Hematopoietic;Stem;Liver;Prostate;Brain	NA	NA	NA	NA	NA	869.bed	0.19007159501069	335
2	1346	sheffield_dnase	1.53834079388948	9.6870616957964	2	128	41	1396	1396	522	5	1439	34855	Fibroblast;Muscle;Brain;Epithelial	NA	NA	NA	NA	NA	1285.bed	0.192070601958398	194
2	1457	sheffield_dnase	1.53834079388948	9.6870616957964	2	128	41	1396	1396	522	5	1439	34855	Fibroblast;Muscle;Skin;Brain	NA	NA	NA	NA	NA	1400.bed	0.192070601958398	189
2	1517	sheffield_dnase	1.53834079388948	9.6870616957964	2	128	41	1396	1396	522	5	1439	34855	Epithelial;Fibroblast;Brain;Hematopoietic;Primitive;Stem;Endothelial;Muscle;Colo	NA	NA	NA	NA	NA	1464.bed	0.192070601958398	114
2	1108	sheffield_dnase	1.53499484699432	2.74564117779905	6	131	239	1096	1096	489	53	1435	34807	Brain	NA	NA	NA	NA	NA	1004.bed	0.193412076820937	3660
2	2079	sheffield_dnase	1.53386258508572	2.49741509086907	7	132	276	1065	1065	491	68	1434	34792	NA	NA	NA	NA	NA	NA	2159.bed	0.193772808828674	11943
1	841	encode_tfbs	1.53023245463854	1.92278505068627	12	82	247	251	251	193	1056	207	35026	NA	HepG2	NA	c-Jun	None	NA	wgEncodeAwgTfbsSydhHepg2CjunIggrabUniPk.narrowPeak	0.195254112331668	12672
2	2430	sheffield_dnase	1.52857737772736	2.18444489390452	9	133	346	1011	1011	497	100	1432	34760	Repressed in Hematopoietic	NA	NA	NA	NA	NA	348.bed	0.195854128460031	215
1	1314	sheffield_dnase	1.52572090093102	41.3011604897786	1	83	23	853	853	320	4	218	36078	Epithelial;Fibroblast;Muscle;Primitive;Skin;Brain;Endothelial;Colon;Cervix;Mamma	NA	NA	NA	NA	NA	1244.bed	0.196562856179203	76
1	2277	sheffield_dnase	1.52572090093102	41.3011604897786	1	83	23	853	853	320	4	218	36078	Fibroblast;Muscle;Brain;Epithelial;Endothelial;Cervix;Liver;Skin;Bone	NA	NA	NA	NA	NA	2406.bed	0.196562856179203	130
1	2347	sheffield_dnase	1.52572090093102	41.3011604897786	1	83	23	853	853	320	4	218	36078	Epithelial;Fibroblast;Muscle;Skin;Brain;Endothelial;Cervix;Primitive;Bone	NA	NA	NA	NA	NA	2497.bed	0.196562856179203	129
1	2788	sheffield_dnase	1.52572090093102	41.3011604897786	1	83	23	853	853	320	4	218	36078	Epithelial;Fibroblast;Muscle;Primitive;Skin;Brain;Stem;Endothelial;Colon;Cervix;	NA	NA	NA	NA	NA	797.bed	0.196562856179203	200
2	2329	sheffield_dnase	1.52440796694601	2.31131836234246	8	134	314	1041	1041	496	84	1433	34776	Weak Ewing sarcoma	NA	NA	NA	NA	NA	2473.bed	0.197012165869284	15497
1	2958	ucsc_features	1.51077954699842	1.43886515366999	187	87	280	1	280	123	28953	32	7129	NA	NA	NA	NA	NA	NA	coriellDelDup.bed	0.203142297738877	957
1	2659	sheffield_dnase	1.51018344145973	3.4955970517127	4	88	172	564	564	275	191	215	35891	Weak CD14 specific	NA	NA	NA	NA	NA	626.bed	0.203243250959075	41472
3	2414	sheffield_dnase	1.50992227581445	2.86883618714884	179	1133	1628	1202	1628	1320	3	34462	1657	Epithelial;Fibroblast;Brain;Hematopoietic;Primitive;Stem;Muscle;Colon;Cervix;Liv	NA	NA	NA	NA	NA	333.bed	0.203243250959075	159
3	182	cistrome_epigenome	1.50851233039188	1.33095524943491	1266	1134	2084	859	2084	1360	46	33375	1614	NA	MCF-7	breast	H3K4me2	EtOH(6hr)	NA	Human_MCF-7_H3K4me2_EtOH-6hr_Barton.bed	0.203753784542178	36821
3	2053	sheffield_dnase	1.49910216913195	1.53121117587504	635	1135	2028	954	2028	1370	20	34006	1640	Hematopoietic	NA	NA	NA	NA	NA	2122.bed	0.208063398157529	3175
1	65	cistrome_cistrome	1.49481285792319	2.12590706985987	9	89	236	365	365	230	713	210	35369	NA	MCF-7	breast	FoxA1	E2(45min)	NA	Human_MCF-7_FoxA1_No-treatment_Brown_2.bed	0.209973784636071	13465
2	1479	sheffield_dnase	1.49257737687659	3.03080645909759	5	135	208	1133	1133	492	40	1436	34820	Fibroblast;Muscle;Brain;Hematopoietic;Primitive;Stem;Epithelial;Endothelial;Colo	NA	NA	NA	NA	NA	1422.bed	0.21074700857224	120
2	1797	sheffield_dnase	1.49257737687659	3.03080645909759	5	135	208	1133	1133	492	40	1436	34820	Skeletal Muscle	NA	NA	NA	NA	NA	1772.bed	0.21074700857224	2815
2	1201	sheffield_dnase	1.48653183067411	4.84560473879806	3	137	107	1279	1279	508	15	1438	34845	Stem;Liver;Brain	NA	NA	NA	NA	NA	1108.bed	0.213544184244977	346
2	1153	sheffield_dnase	1.48376374688554	1.96398573611042	11	138	394	969	969	500	136	1430	34724	Brain	NA	NA	NA	NA	NA	1055.bed	0.214751818246456	5749
1	295	codex	1.48010514287767	1.58489951019487	22	90	270	87	270	149	2375	197	33707	Kasumi-1 (AML FAB M2) with t(8;21) translocation and RUNX1/ETO siRNA derived fro	Acute Myeloid Leukemia	NA	CEBPA	NA	GSE60131	GSM1501163_CEBPA.bed	0.21640969119851	7279
2	2081	sheffield_dnase	1.47283722402511	2.64581555062518	6	139	262	1096	1096	499	55	1435	34805	Hematopoietic	NA	NA	NA	NA	NA	2164.bed	0.219900445745652	472
1	2368	sheffield_dnase	1.46751933103299	7.21988716051989	2	91	105	714	714	303	46	217	36036	Hematopoietic	NA	NA	NA	NA	NA	276.bed	0.222446574131486	285
3	2412	sheffield_dnase	1.46509545576702	Inf	72	1136	1	1443	1443	860	0	34569	1660	Hematopoietic	NA	NA	NA	NA	NA	331.bed	0.223527802670674	236
2	1963	sheffield_dnase	1.4632120890981	2.12075614766935	9	140	356	1011	1011	502	103	1432	34757	Repressed in Hematopoietic	NA	NA	NA	NA	NA	200.bed	0.224335033225709	179
2	1928	sheffield_dnase	1.45331308539737	2.39174579747737	7	141	299	1065	1065	502	71	1434	34789	Fibroblast	NA	NA	NA	NA	NA	1953.bed	0.229339320412734	10700
1	1725	sheffield_dnase	1.44784053922487	33.0759587004174	1	92	28	853	853	324	5	218	36077	Muscle;Epithelial;Fibroblast;Brain	NA	NA	NA	NA	NA	1690.bed	0.231233329238171	193
1	1735	sheffield_dnase	1.44784053922487	33.0759587004174	1	92	28	853	853	324	5	218	36077	Bone	NA	NA	NA	NA	NA	1702.bed	0.231233329238171	731
1	1791	sheffield_dnase	1.44784053922487	33.0759587004174	1	92	28	853	853	324	5	218	36077	Epithelial	NA	NA	NA	NA	NA	1766.bed	0.231233329238171	312
1	1888	sheffield_dnase	1.44784053922487	33.0759587004174	1	92	28	853	853	324	5	218	36077	Muscle;Epithelial;Fibroblast	NA	NA	NA	NA	NA	1893.bed	0.231233329238171	204
1	1914	sheffield_dnase	1.44784053922487	33.0759587004174	1	92	28	853	853	324	5	218	36077	Epithelial;Fibroblast;Muscle;Skin;Brain;Endothelial;Colon;Cervix	NA	NA	NA	NA	NA	1929.bed	0.231233329238171	178
1	2693	sheffield_dnase	1.44784053922487	33.0759587004174	1	92	28	853	853	324	5	218	36077	Hematopoietic;Epithelial	NA	NA	NA	NA	NA	673.bed	0.231233329238171	327
3	1320	sheffield_dnase	1.44472650127489	Inf	71	1137	1	1444	1444	861	0	34570	1660	Hematopoietic	NA	NA	NA	NA	NA	125.bed	0.232727928875297	192
2	2098	sheffield_dnase	1.44208325510286	2.10024122330262	9	142	362	1011	1011	505	104	1432	34756	NA	NA	NA	NA	NA	NA	2186.bed	0.233978533716996	45798
2	1249	sheffield_dnase	1.43465847294941	3.46253595301304	4	143	176	1198	1198	506	28	1437	34832	Epithelial;Brain;Primitive;Hematopoietic;Stem;Fibroblast;Colon;Liver;Endothelial	NA	NA	NA	NA	NA	1166.bed	0.237667617995068	170
2	1392	sheffield_dnase	1.43465847294941	3.46253595301304	4	143	176	1198	1198	506	28	1437	34832	Fibroblast;Brain;Epithelial;Endothelial;Muscle	NA	NA	NA	NA	NA	1335.bed	0.237667617995068	1521
2	2823	sheffield_dnase	1.42483338097647	8.07371314663328	2	145	49	1396	1396	530	6	1439	34854	Fibroblast;Endothelial;Primitive;Muscle	NA	NA	NA	NA	NA	843.bed	0.242695858332209	355
2	2827	sheffield_dnase	1.4245756814913	4.5428482954498	3	146	125	1279	1279	517	16	1438	34844	Epithelial;Fibroblast;Muscle;Skin;Brain;Endothelial;Colon;Cervix;Primitive;Mamma	NA	NA	NA	NA	NA	848.bed	0.242695858332209	216
3	2014	sheffield_dnase	1.4239931588804	5.18830837033971	108	1138	1256	1325	1325	1240	1	34533	1659	Epithelial;Fibroblast;Muscle;Primitive;Skin;Brain;Endothelial;Colon;Cervix;Liver	NA	NA	NA	NA	NA	2074.bed	0.242695858332209	194
3	2274	sheffield_dnase	1.4239931588804	5.18830837033971	108	1138	1256	1325	1325	1240	1	34533	1659	Epithelial;Muscle;Hematopoietic;Skin;Brain;Fibroblast;Colon;Cervix;Endothelial;P	NA	NA	NA	NA	NA	2403.bed	0.242695858332209	229
3	2581	sheffield_dnase	1.4239931588804	5.18830837033971	108	1138	1256	1325	1325	1240	1	34533	1659	Epithelial;Fibroblast;Brain;Primitive;Endothelial;Muscle;Colon;Cervix;Liver;Mamm	NA	NA	NA	NA	NA	534.bed	0.242695858332209	198
2	2869	sheffield_dnase	1.42156574413057	2.88633238510825	5	147	230	1133	1133	503	42	1436	34818	Epithelial;Fibroblast;Muscle;Hematopoietic;Primitive;Skin;Brain;Stem;Endothelial	NA	NA	NA	NA	NA	90.bed	0.243879822231962	130
1	1266	sheffield_dnase	1.41940118884546	6.77607311947223	2	98	109	714	714	307	49	217	36033	Hematopoietic	NA	NA	NA	NA	NA	119.bed	0.244921404816709	457
1	2695	sheffield_dnase	1.41657660617203	3.25576693148993	4	99	180	564	564	281	205	215	35877	Weak CD14 specific	NA	NA	NA	NA	NA	675.bed	0.246341662240924	7869
3	718	encode_tfbs	1.41508623346854	1.28107569228636	1483	1141	2103	836	2103	1360	56	33158	1604	NA	GM12878	NA	p300_(SC-584)	None	NA	wgEncodeAwgTfbsSydhGm12878P300bUniPk.narrowPeak	0.247010269490035	6189
3	235	codex	1.41415144734611	1.490151594367	649	1142	2034	950	2034	1380	21	33992	1639	Mobilised CD34+ cells isolated from the healthly peripheral blood.	Hematopoietic Stem and Progenitor Cells	NA	LYL1	NA	GSE45144	GSM1097882_LYL1.bed	0.247364168319772	1972
1	981	encode_tfbs	1.40795612845142	1.40556759222713	38	100	286	33	286	140	4689	181	31393	NA	MCF10A-Er-Src	NA	STAT3	4OHTAM_1uM_36hr	NA	wgEncodeAwgTfbsSydhMcf10aesStat3TamUniPk.narrowPeak	0.250737522210323	44494
2	1394	sheffield_dnase	1.40125460809265	Inf	1	148	1	1603	1603	584	0	1440	34860	Fibroblast;Muscle;Skin;Brain;Epithelial;Endothelial	NA	NA	NA	NA	NA	1337.bed	0.254197839454438	152
2	1433	sheffield_dnase	1.40125460809265	Inf	1	148	1	1603	1603	584	0	1440	34860	Muscle;Endothelial;Fibroblast;Epithelial;Primitive;Skin	NA	NA	NA	NA	NA	1378.bed	0.254197839454438	179
3	1469	sheffield_dnase	1.40106661379927	3.3638930113116	140	1143	1530	1260	1530	1310	2	34501	1658	Epithelial;Fibroblast;Muscle;Brain;Primitive;Hematopoietic;Skin;Stem;Endothelial	NA	NA	NA	NA	NA	1412.bed	0.254197839454438	154
3	1415	sheffield_dnase	1.38686901549224	2.40407153123623	200	1144	1770	1179	1770	1360	4	34441	1656	Hematopoietic	NA	NA	NA	NA	NA	1358.bed	0.262456644520557	2179
3	2085	sheffield_dnase	1.38543181254077	2.06041478090555	257	1145	1898	1134	1898	1390	6	34384	1654	Hematopoietic	NA	NA	NA	NA	NA	217.bed	0.263137726288848	2033
2	1835	sheffield_dnase	1.38480732944128	2.15667132624278	8	150	351	1041	1041	514	90	1433	34770	NA	NA	NA	NA	NA	NA	1820.bed	0.263327470270924	23330
3	2123	sheffield_dnase	1.38362309120177	Inf	68	1146	1	1457	1457	868	0	34573	1660	Hematopoietic	NA	NA	NA	NA	NA	2218.bed	0.263668474626482	222
3	2144	sheffield_dnase	1.38362309120177	Inf	68	1146	1	1457	1457	868	0	34573	1660	Hematopoietic	NA	NA	NA	NA	NA	224.bed	0.263668474626482	278
1	1228	sheffield_dnase	1.38219334438258	27.5766682753608	1	101	36	853	853	330	6	218	36076	Epithelial;Fibroblast;Muscle;Primitive;Brain;Endothelial;Colon;Cervix;Skin;Bone;	NA	NA	NA	NA	NA	1145.bed	0.263782648443979	344
1	1446	sheffield_dnase	1.38219334438258	27.5766682753608	1	101	36	853	853	330	6	218	36076	Fibroblast;Muscle;Primitive;Brain;Epithelial;Endothelial;Skin;Bone	NA	NA	NA	NA	NA	1390.bed	0.263782648443979	109
1	2151	sheffield_dnase	1.38219334438258	27.5766682753608	1	101	36	853	853	330	6	218	36076	Epithelial;Skin	NA	NA	NA	NA	NA	2249.bed	0.263782648443979	348
1	2268	sheffield_dnase	1.38219334438258	27.5766682753608	1	101	36	853	853	330	6	218	36076	Epithelial;Fibroblast;Muscle;Primitive;Skin;Brain;Endothelial;Cervix;Mammary;Bon	NA	NA	NA	NA	NA	2397.bed	0.263782648443979	120
3	613	encode_tfbs	1.37798080611355	1.95199900647544	284	1148	1920	1106	1920	1390	7	34357	1653	NA	HepG2	NA	TCF12	None	NA	wgEncodeAwgTfbsHaibHepg2Tcf12Pcr1xUniPk.narrowPeak	0.266163736261397	2061
2	2398	sheffield_dnase	1.36664248791974	4.27558581136094	3	151	132	1279	1279	521	17	1438	34843	Hematopoietic;Stem	NA	NA	NA	NA	NA	314.bed	0.272814914044198	189
2	2598	sheffield_dnase	1.36664248791974	4.27558581136094	3	151	132	1279	1279	521	17	1438	34843	Hematopoietic;Stem;Brain	NA	NA	NA	NA	NA	553.bed	0.272814914044198	186
1	2200	sheffield_dnase	1.35995000286844	6.26437539822391	2	105	116	714	714	312	53	217	36029	Brain;Epithelial;Fibroblast	NA	NA	NA	NA	NA	2310.bed	0.276854366121743	1557
3	1554	sheffield_dnase	1.3560712372507	4.99557127745797	104	1149	1282	1339	1339	1260	1	34537	1659	Epithelial;Fibroblast;Muscle;Brain;Hematopoietic;Primitive;Skin;Stem;Endothelial	NA	NA	NA	NA	NA	150.bed	0.27913940349644	197
2	1883	sheffield_dnase	1.35478631075454	2.7548311397307	5	153	238	1133	1133	508	44	1436	34816	Weak	NA	NA	NA	NA	NA	1888.bed	0.279767521796091	14038
2	1202	sheffield_dnase	1.35325218732313	2.26400095786704	7	154	327	1065	1065	515	75	1434	34785	Weak stem specific	NA	NA	NA	NA	NA	111.bed	0.280558132403942	16568
2	2322	sheffield_dnase	1.35094546659306	3.23151164463842	4	155	194	1198	1198	516	30	1437	34830	Hematopoietic;Epithelial	NA	NA	NA	NA	NA	2463.bed	0.281852080115821	155
3	885	encode_tfbs	1.3428903619971	Inf	66	1150	1	1467	1467	873	0	34575	1660	NA	K562	NA	BRF1	None	NA	wgEncodeAwgTfbsSydhK562Brf1UniPk.narrowPeak	0.286518484481584	221
3	1343	sheffield_dnase	1.3428903619971	Inf	66	1150	1	1467	1467	873	0	34575	1660	Fibroblast;Hematopoietic;Primitive;Brain;Liver;Epithelial;Endothelial;Muscle;Pro	NA	NA	NA	NA	NA	1272.bed	0.286518484481584	200
3	2810	sheffield_dnase	1.3428903619971	Inf	66	1150	1	1467	1467	873	0	34575	1660	Hematopoietic	NA	NA	NA	NA	NA	821.bed	0.286518484481584	288
3	292	codex	1.33983445611628	2.16393147666875	225	1153	1869	1157	1869	1390	5	34416	1655	Kasumi-1 (AML FAB M2) with t(8;21) translocation and mismatch siRNA derived from	Acute Myeloid Leukemia	NA	EP300	NA	GSE60131	GSM1466006_EP300.bed	0.288337471743769	581
3	1123	sheffield_dnase	1.33915965418161	4.94739397945724	103	1154	1289	1344	1344	1260	1	34538	1659	Epithelial;Fibroblast;Brain;Hematopoietic;Primitive;Stem;Endothelial;Muscle;Colo	NA	NA	NA	NA	NA	1020.bed	0.288581602276713	177
2	1870	sheffield_dnase	1.336892485387	1.67150620230459	15	156	453	908	908	506	218	1426	34642	Complex tissue specific	NA	NA	NA	NA	NA	1872.bed	0.289887026005472	3896
2	1178	sheffield_dnase	1.32707944734365	6.9191523346116	2	157	68	1396	1396	540	7	1439	34853	Fibroblast	NA	NA	NA	NA	NA	1082.bed	0.295052066215346	357
2	1506	sheffield_dnase	1.32707944734365	6.9191523346116	2	157	68	1396	1396	540	7	1439	34853	Fibroblast;Skin	NA	NA	NA	NA	NA	1449.bed	0.295052066215346	265
2	1977	sheffield_dnase	1.32707944734365	6.9191523346116	2	157	68	1396	1396	540	7	1439	34853	Muscle;Skin;Fibroblast;Brain;Endothelial;Epithelial;Primitive	NA	NA	NA	NA	NA	2023.bed	0.295052066215346	203
2	2023	sheffield_dnase	1.32707944734365	6.9191523346116	2	157	68	1396	1396	540	7	1439	34853	Fibroblast;Muscle;Stem;Brain;Skin;Bone	NA	NA	NA	NA	NA	2082.bed	0.295052066215346	103
2	2183	sheffield_dnase	1.32707944734365	6.9191523346116	2	157	68	1396	1396	540	7	1439	34853	Stem;Liver;Mammary	NA	NA	NA	NA	NA	2288.bed	0.295052066215346	183
2	2670	sheffield_dnase	1.32707944734365	6.9191523346116	2	157	68	1396	1396	540	7	1439	34853	Skin;Endothelial;Primitive	NA	NA	NA	NA	NA	641.bed	0.295052066215346	257
2	2871	sheffield_dnase	1.32707944734365	6.9191523346116	2	157	68	1396	1396	540	7	1439	34853	Brain	NA	NA	NA	NA	NA	902.bed	0.295052066215346	465
1	1141	sheffield_dnase	1.32549970256373	23.6135033050502	1	106	40	853	853	333	7	218	36075	Epithelial;Fibroblast;Muscle;Skin;Brain;Endothelial;Cervix;Primitive;Bone;Liver	NA	NA	NA	NA	NA	1040.bed	0.295296619965809	144
1	1533	sheffield_dnase	1.32549970256373	23.6135033050502	1	106	40	853	853	333	7	218	36075	Fibroblast;Muscle;Brain;Epithelial;Endothelial	NA	NA	NA	NA	NA	1480.bed	0.295296619965809	177
1	2315	sheffield_dnase	1.32549970256373	23.6135033050502	1	106	40	853	853	333	7	218	36075	Brain;Epithelial;Endothelial;Fibroblast;Colon;Muscle;Skin	NA	NA	NA	NA	NA	2456.bed	0.295296619965809	193
1	2839	sheffield_dnase	1.32549970256373	23.6135033050502	1	106	40	853	853	333	7	218	36075	Epithelial;Brain;Hematopoietic;Skin;Stem;Colon;Cervix;Fibroblast;Liver;Mammary;M	NA	NA	NA	NA	NA	865.bed	0.295296619965809	193
3	293	codex	1.3235705312586	1.84037408885111	306	1155	1941	1091	1941	1400	8	34335	1652	Kasumi-1 (AML FAB M2) with t(8;21) translocation and RUNX1/ETO siRNA derived fro	Acute Myeloid Leukemia	NA	EP300	NA	GSE60131	GSM1466007_EP300.bed	0.296403412693952	839
1	2474	sheffield_dnase	1.31846825918719	5.92833986657408	2	110	117	714	714	314	56	217	36026	Non-hematopoietic somatic cells	NA	NA	NA	NA	NA	400.bed	0.299696200737556	200
2	1890	sheffield_dnase	1.31158477832056	3.12719544901308	4	164	201	1198	1198	521	31	1437	34829	AoAF and Muscle	NA	NA	NA	NA	NA	1895.bed	0.304271094654734	2893
3	2373	sheffield_dnase	1.31027302465164	2.33154409159893	194	1156	1798	1183	1798	1380	4	34447	1656	Epithelial;Fibroblast;Brain;Hematopoietic;Primitive;Stem;Muscle;Colon;Cervix;Liv	NA	NA	NA	NA	NA	282.bed	0.304978091194432	197
2	2145	sheffield_dnase	1.30612164615917	2.20502541519605	7	165	330	1065	1065	520	77	1434	34783	Stem;Mammary;Brain	NA	NA	NA	NA	NA	2240.bed	0.307692155436071	378
3	1426	sheffield_dnase	1.30542221421294	4.85104775201305	101	1157	1296	1353	1353	1270	1	34540	1659	Epithelial;Fibroblast;Muscle;Brain;Hematopoietic;Primitive;Skin;Stem;Endothelial	NA	NA	NA	NA	NA	137.bed	0.307757963455652	227
3	2130	sheffield_dnase	1.30542221421294	4.85104775201305	101	1157	1296	1353	1353	1270	1	34540	1659	Liver;Epithelial	NA	NA	NA	NA	NA	2225.bed	0.307757963455652	709
3	2043	sheffield_dnase	1.30215993449744	Inf	64	1159	1	1481	1481	880	0	34577	1660	Epithelial;Brain;Skin;Stem;Colon;Cervix;Fibroblast;Endothelial;Liver;Hematopoiet	NA	NA	NA	NA	NA	211.bed	0.30986221298197	866
3	794	encode_tfbs	1.29491192692276	1.24167595842444	1643	1160	2120	813	2120	1360	64	32998	1596	NA	HeLa-S3	NA	c-Jun	None	NA	wgEncodeAwgTfbsSydhHelas3CjunIggrabUniPk.narrowPeak	0.314857379114458	21903
2	1766	sheffield_dnase	1.29187812613102	2.63507563316386	5	166	264	1133	1133	521	46	1436	34814	Muscle;Fibroblast	NA	NA	NA	NA	NA	1738.bed	0.316843745086263	5139
2	2047	sheffield_dnase	1.2879415821201	1.38599723426016	32	167	524	709	709	467	562	1409	34298	Stem and Jurkat	NA	NA	NA	NA	NA	2114.bed	0.319506246897422	11475
3	171	cistrome_epigenome	1.28179558380569	Inf	63	1161	1	1485	1485	882	0	34578	1660	NA	LnCaP	prostate	H3K9me3	EtOH(16hr)	NA	Human_LnCaP_H3K9me3_EtOH-16hr_Chinnaiyan.bed	0.323609547583053	2696
3	2620	sheffield_dnase	1.28179558380569	Inf	63	1161	1	1485	1485	882	0	34578	1660	Hematopoietic	NA	NA	NA	NA	NA	579.bed	0.323609547583053	511
3	2534	sheffield_dnase	1.28110589127277	3.17093699115211	132	1163	1566	1278	1566	1340	2	34509	1658	Epithelial;Fibroblast;Muscle;Brain;Hematopoietic;Primitive;Skin;Stem;Endothelial	NA	NA	NA	NA	NA	47.bed	0.323898786319219	163
2	2483	sheffield_dnase	1.27896418751248	2.04291597957484	8	168	368	1041	1041	526	95	1433	34765	Weak stem and endothelial	NA	NA	NA	NA	NA	410.bed	0.32527413880905	9167
1	2499	sheffield_dnase	1.27835109465563	2.13703176851809	7	111	235	439	439	262	549	212	35533	Hematopoietic	NA	NA	NA	NA	NA	430.bed	0.325507761896144	19371
2	1336	sheffield_dnase	1.27759565917109	2.34661254053534	6	169	307	1096	1096	524	62	1435	34798	Stem and SK-N-SH_RA	NA	NA	NA	NA	NA	1264.bed	0.325848490735859	162
1	1977	sheffield_dnase	1.27564419557419	20.6836180410602	1	112	45	853	853	337	8	218	36074	Muscle;Skin;Fibroblast;Brain;Endothelial;Epithelial;Primitive	NA	NA	NA	NA	NA	2023.bed	0.326862923952949	203
1	2883	sheffield_dnase	1.27564419557419	20.6836180410602	1	112	45	853	853	337	8	218	36074	Epithelial;Fibroblast;Muscle;Hematopoietic;Primitive;Skin;Brain;Endothelial;Colo	NA	NA	NA	NA	NA	916.bed	0.326862923952949	67
2	1280	sheffield_dnase	1.27375463257373	3.02939316869993	4	170	210	1198	1198	526	32	1437	34828	Brain;Stem;Liver	NA	NA	NA	NA	NA	1206.bed	0.328061131529298	157
2	990	encode_tfbs	1.27180312226971	1.48574613787265	22	171	499	815	815	495	360	1419	34500	NA	NT2-D1	NA	SUZ12	None	NA	wgEncodeAwgTfbsSydhNt2d1Suz12UcdUniPk.narrowPeak	0.329310858145653	3308
2	1326	sheffield_dnase	1.27079222448092	1.55654218307645	18	172	479	865	865	505	281	1423	34579	SK-N-SH_RA	NA	NA	NA	NA	NA	1255.bed	0.329850326040376	2014
3	2543	sheffield_dnase	1.26143180844263	Inf	62	1164	1	1491	1491	885	0	34579	1660	Hematopoietic	NA	NA	NA	NA	NA	481.bed	0.336262309116182	436
2	1140	sheffield_dnase	1.26123289671917	3.8256935977342	3	173	156	1279	1279	536	19	1438	34841	Stem	NA	NA	NA	NA	NA	104.bed	0.336262309116182	1005
2	1616	sheffield_dnase	1.26123289671917	3.8256935977342	3	173	156	1279	1279	536	19	1438	34841	Fibroblast;Muscle	NA	NA	NA	NA	NA	1568.bed	0.336262309116182	1156
2	2734	sheffield_dnase	1.26123289671917	3.8256935977342	3	173	156	1279	1279	536	19	1438	34841	Hematopoietic;Endothelial	NA	NA	NA	NA	NA	723.bed	0.336262309116182	331
3	1417	sheffield_dnase	1.24788846546886	2.56291298643951	160	1165	1705	1231	1705	1370	3	34481	1657	Epithelial;Fibroblast;Muscle;Brain;Hematopoietic;Primitive;Skin;Stem;Endothelial	NA	NA	NA	NA	NA	136.bed	0.346516264724063	153
2	1553	sheffield_dnase	1.2435875609854	1.46005978714088	23	176	509	805	805	497	383	1418	34477	Hematopoietic	NA	NA	NA	NA	NA	15.bed	0.349724241179139	29118
2	1292	sheffield_dnase	1.2415189850449	6.05362369188716	2	177	80	1396	1396	551	8	1439	34852	Primitive;Hematopoietic;Stem;Liver;Endothelial;Prostate;Brain;Muscle;Bone	NA	NA	NA	NA	NA	1219.bed	0.350670447220433	195
2	2478	sheffield_dnase	1.2415189850449	6.05362369188716	2	177	80	1396	1396	551	8	1439	34852	Stem;Colon;Liver;Hematopoietic	NA	NA	NA	NA	NA	404.bed	0.350670447220433	289
2	2586	sheffield_dnase	1.2415189850449	6.05362369188716	2	177	80	1396	1396	551	8	1439	34852	Stem	NA	NA	NA	NA	NA	54.bed	0.350670447220433	1335
3	940	encode_tfbs	1.24106860837576	Inf	61	1166	1	1496	1496	888	0	34580	1660	NA	K562	NA	Pol3	None	NA	wgEncodeAwgTfbsSydhK562Pol3UniPk.narrowPeak	0.350793527572208	207
2	2004	sheffield_dnase	1.23736579362952	2.93751905926482	4	180	224	1198	1198	534	33	1437	34827	Fibroblast;Muscle;Epithelial;Skin	NA	NA	NA	NA	NA	2061.bed	0.353312542156198	765
2	2444	sheffield_dnase	1.23736579362952	2.93751905926482	4	180	224	1198	1198	534	33	1437	34827	Stem plus others	NA	NA	NA	NA	NA	37.bed	0.353312542156198	186
1	1848	sheffield_dnase	1.23118243070371	18.3771681005189	1	114	48	853	853	338	9	218	36073	Endothelial;Fibroblast	NA	NA	NA	NA	NA	1834.bed	0.357888629579786	490
1	2397	sheffield_dnase	1.23118243070371	18.3771681005189	1	114	48	853	853	338	9	218	36073	Stem;Endothelial;Primitive	NA	NA	NA	NA	NA	312.bed	0.357888629579786	121
1	2691	sheffield_dnase	1.23046467256769	5.2695581432459	2	116	130	714	714	320	63	217	36019	Hematopoietic	NA	NA	NA	NA	NA	670.bed	0.35823556969705	517
2	2481	sheffield_dnase	1.22948881050281	1.89886116520608	9	182	408	1011	1011	534	115	1432	34745	NA	NA	NA	NA	NA	NA	409.bed	0.358796185141836	38603
2	2028	sheffield_dnase	1.22745368033545	2.27325556701067	6	183	324	1096	1096	534	64	1435	34796	NA	NA	NA	NA	NA	NA	2089.bed	0.360235408886249	28534
3	2340	sheffield_dnase	1.22160054438725	4.61023098860425	96	1167	1332	1363	1363	1290	1	34545	1659	Epithelial;Fibroblast;Muscle;Brain;Hematopoietic;Primitive;Skin;Stem;Endothelial	NA	NA	NA	NA	NA	249.bed	0.364874228190444	125
3	2812	sheffield_dnase	1.22070598357256	Inf	60	1168	1	1502	1502	890	0	34581	1660	Hematopoietic;Liver;Endothelial;Prostate;Bone	NA	NA	NA	NA	NA	824.bed	0.365377337373388	265
1	632	encode_tfbs	1.21313085053688	1.55454702615529	17	117	273	139	273	176	1853	202	34229	NA	K562	NA	FOSL1_(SC-183)	None	NA	wgEncodeAwgTfbsHaibK562Fosl1sc183V0416101UniPk.narrowPeak	0.371079765046	11174
2	1213	sheffield_dnase	1.2130930963424	3.63390804451333	3	184	169	1279	1279	544	20	1438	34840	Brain	NA	NA	NA	NA	NA	1123.bed	0.371079765046	210
2	1510	sheffield_dnase	1.2130930963424	3.63390804451333	3	184	169	1279	1279	544	20	1438	34840	BE2_C and Stem	NA	NA	NA	NA	NA	1453.bed	0.371079765046	437
2	2703	sheffield_dnase	1.2090176266165	1.70347130620542	12	186	451	952	952	530	171	1429	34689	Weak endothelial	NA	NA	NA	NA	NA	687.bed	0.374323768700207	19555
1	94	cistrome_cistrome	1.20443757261352	1.59713820968607	15	118	268	169	268	185	1588	204	34494	NA	MCF-7	breast	c-Fos	E2(45min-3hr)	NA	Human_MCF-7_c-Fos_E2-45min-3hr_Liu.bed	0.378035270707406	9757
2	2429	sheffield_dnase	1.20408991219743	2.4734967552109	5	187	277	1133	1133	532	49	1436	34811	Epithelial;Fibroblast;Muscle;Brain;Primitive;Hematopoietic;Skin;Stem;Endothelial	NA	NA	NA	NA	NA	347.bed	0.378081167170847	130
3	983	encode_tfbs	1.20128744457508	1.42234928793107	620	1169	2056	960	2056	1400	21	34021	1639	NA	MCF-7	NA	GATA3_(SC-269)	None	NA	wgEncodeAwgTfbsSydhMcf7Gata3sc269UcdUniPk.narrowPeak	0.380270622763482	12077
3	2485	sheffield_dnase	1.20034393400053	Inf	59	1170	1	1506	1506	892	0	34582	1660	Fibroblast;Muscle;Hematopoietic;Brain;Epithelial;Endothelial	NA	NA	NA	NA	NA	415.bed	0.380839292537092	217
1	331	codex	1.19448091736103	1.93328079402566	8	119	246	400	400	255	694	211	35388	CD36+ erythroid progenitor cells were derived from mobilised CD34+ cells isolate	Erythroid Progenitor	NA	SMARCA4	NA	GSE26501	GSM651553_BRG1.bed	0.385753992094151	7687
1	1672	sheffield_dnase	1.19108418140621	16.540403764308	1	120	53	853	853	342	10	218	36072	Fibroblast;Muscle;Skin;Brain;Epithelial;Endothelial;Cervix;Primitive	NA	NA	NA	NA	NA	1633.bed	0.387732144533404	171
1	2187	sheffield_dnase	1.19108418140621	16.540403764308	1	120	53	853	853	342	10	218	36072	Fibroblast;Brain;Endothelial;Epithelial;Muscle	NA	NA	NA	NA	NA	2293.bed	0.387732144533404	234
1	2742	sheffield_dnase	1.19108418140621	16.540403764308	1	120	53	853	853	342	10	218	36072	Muscle;Epithelial	NA	NA	NA	NA	NA	732.bed	0.387732144533404	694
1	2828	sheffield_dnase	1.19108418140621	16.540403764308	1	120	53	853	853	342	10	218	36072	Fibroblast;Muscle;Skin;Brain;Epithelial;Endothelial;Cervix;Bone	NA	NA	NA	NA	NA	849.bed	0.387732144533404	225
3	354	codex	1.17998245962715	Inf	58	1171	1	1509	1509	894	0	34583	1660	K562 erythrocytic leukaemia cells (ATCC CCL-243) were grown according to standar	Erythrocytic leukaemia cells	NA	CREBBP	NA	GSE32509	GSM831001_CREBBP.bed	0.397502794257088	2277
1	1511	sheffield_dnase	1.17400371701051	4.8803143382164	2	124	135	714	714	324	68	217	36014	Hematopoietic	NA	NA	NA	NA	NA	1457.bed	0.402740943714643	254
3	2524	sheffield_dnase	1.17168550273574	4.46577438722253	93	1172	1355	1373	1373	1300	1	34548	1659	Primitive;Hematopoietic;Stem;Liver;Prostate;Brain	NA	NA	NA	NA	NA	453.bed	0.404623451416536	328
2	1529	sheffield_dnase	1.16859156352363	2.7693551463213	4	188	237	1198	1198	541	35	1437	34825	Epithelial;Fibroblast;Muscle;Brain;Skin;Endothelial;Colon;Cervix;Primitive;Hemat	NA	NA	NA	NA	NA	1476.bed	0.407239528497617	452
2	2254	sheffield_dnase	1.16762888581144	3.46082325893925	3	189	178	1279	1279	549	21	1438	34839	Liver;Prostate	NA	NA	NA	NA	NA	2380.bed	0.407239528497617	10183
2	2596	sheffield_dnase	1.16762888581144	3.46082325893925	3	189	178	1279	1279	549	21	1438	34839	Epithelial;Brain;Stem;Fibroblast;Colon;Liver;Muscle;Prostate;Mammary	NA	NA	NA	NA	NA	551.bed	0.407239528497617	124
2	1136	sheffield_dnase	1.1656771806099	5.38066240241063	2	191	96	1396	1396	561	9	1439	34851	Endothelial;Epithelial;Brain;Fibroblast	NA	NA	NA	NA	NA	1036.bed	0.407239528497617	461
2	1149	sheffield_dnase	1.1656771806099	5.38066240241063	2	191	96	1396	1396	561	9	1439	34851	Epithelial;Fibroblast;Muscle;Skin;Brain;Stem;Endothelial;Colon;Cervix;Mammary;Bo	NA	NA	NA	NA	NA	105.bed	0.407239528497617	221
2	1540	sheffield_dnase	1.1656771806099	5.38066240241063	2	191	96	1396	1396	561	9	1439	34851	Fibroblast;Muscle;Skin;Brain;Epithelial;Endothelial;Bone	NA	NA	NA	NA	NA	1487.bed	0.407239528497617	140
2	1624	sheffield_dnase	1.1656771806099	5.38066240241063	2	191	96	1396	1396	561	9	1439	34851	Stem;Brain	NA	NA	NA	NA	NA	158.bed	0.407239528497617	203
2	1642	sheffield_dnase	1.1656771806099	5.38066240241063	2	191	96	1396	1396	561	9	1439	34851	Fibroblast	NA	NA	NA	NA	NA	1599.bed	0.407239528497617	690
2	1696	sheffield_dnase	1.1656771806099	5.38066240241063	2	191	96	1396	1396	561	9	1439	34851	Epithelial;Brain;Stem;Colon;Cervix;Liver;Mammary	NA	NA	NA	NA	NA	1658.bed	0.407239528497617	312
2	1739	sheffield_dnase	1.1656771806099	5.38066240241063	2	191	96	1396	1396	561	9	1439	34851	Epithelial;Brain;Colon;Cervix;Skin;Liver	NA	NA	NA	NA	NA	1709.bed	0.407239528497617	284
2	2624	sheffield_dnase	1.1656771806099	5.38066240241063	2	191	96	1396	1396	561	9	1439	34851	Epithelial;Fibroblast;Muscle;Skin;Brain;Stem;Endothelial;Colon;Cervix;Primitive;	NA	NA	NA	NA	NA	586.bed	0.407239528497617	192
3	1907	sheffield_dnase	1.16338702405818	2.97807040795114	124	1173	1602	1293	1602	1360	2	34517	1658	Epithelial;Fibroblast;Brain;Hematopoietic;Primitive;Skin;Stem;Endothelial;Muscle	NA	NA	NA	NA	NA	192.bed	0.409118847551598	162
3	2363	sheffield_dnase	1.15962156041994	Inf	57	1174	1	1520	1520	898	0	34584	1660	Hematopoietic	NA	NA	NA	NA	NA	270.bed	0.412130108361429	164
3	2762	sheffield_dnase	1.15962156041994	Inf	57	1174	1	1520	1520	898	0	34584	1660	Liver;Brain;Hematopoietic	NA	NA	NA	NA	NA	760.bed	0.412130108361429	629
2	1820	sheffield_dnase	1.15478954533997	2.02086679616678	7	199	370	1065	1065	545	84	1434	34776	Hematopoietic;Epithelial	NA	NA	NA	NA	NA	18.bed	0.414442195477984	619
2	1976	sheffield_dnase	1.15478954533997	2.02086679616678	7	199	370	1065	1065	545	84	1434	34776	Weak Ubiquitous	NA	NA	NA	NA	NA	2022.bed	0.414442195477984	471
1	1269	sheffield_dnase	1.15458876649113	15.0383963109247	1	125	58	853	853	345	11	218	36071	Complex tissue specific	NA	NA	NA	NA	NA	1195.bed	0.414442195477984	271
1	1670	sheffield_dnase	1.15458876649113	15.0383963109247	1	125	58	853	853	345	11	218	36071	Fibroblast;Muscle;Skin;Brain;Epithelial;Endothelial;Bone	NA	NA	NA	NA	NA	1631.bed	0.414442195477984	186
1	1703	sheffield_dnase	1.15458876649113	15.0383963109247	1	125	58	853	853	345	11	218	36071	Fibroblast;Muscle;Skin;Brain;Epithelial;Endothelial;Colon	NA	NA	NA	NA	NA	1664.bed	0.414442195477984	158
1	1709	sheffield_dnase	1.15458876649113	15.0383963109247	1	125	58	853	853	345	11	218	36071	Hematopoietic;Endothelial;Epithelial;Fibroblast	NA	NA	NA	NA	NA	167.bed	0.414442195477984	145
1	2230	sheffield_dnase	1.15458876649113	15.0383963109247	1	125	58	853	853	345	11	218	36071	Fibroblast;Muscle;Skin;Brain;Epithelial;Endothelial;Cervix;Primitive	NA	NA	NA	NA	NA	2344.bed	0.414442195477984	130
1	2453	sheffield_dnase	1.15458876649113	15.0383963109247	1	125	58	853	853	345	11	218	36071	Hematopoietic;Liver	NA	NA	NA	NA	NA	380.bed	0.414442195477984	225
1	2616	sheffield_dnase	1.15458876649113	15.0383963109247	1	125	58	853	853	345	11	218	36071	Hematopoietic;Epithelial	NA	NA	NA	NA	NA	572.bed	0.414442195477984	203
1	2041	sheffield_dnase	1.15271096544216	4.74094408869696	2	132	137	714	714	328	70	217	36012	Muscle	NA	NA	NA	NA	NA	2107.bed	0.415961835831273	2152
3	2122	sheffield_dnase	1.13926123634639	Inf	56	1176	1	1528	1528	902	0	34585	1660	Hematopoietic	NA	NA	NA	NA	NA	2217.bed	0.428192957728819	231
3	2424	sheffield_dnase	1.13926123634639	Inf	56	1176	1	1528	1528	902	0	34585	1660	Epithelial;Fibroblast;Muscle;Brain;Hematopoietic;Primitive;Skin;Stem;Endothelial	NA	NA	NA	NA	NA	342.bed	0.428192957728819	131
3	2454	sheffield_dnase	1.13926123634639	Inf	56	1176	1	1528	1528	902	0	34585	1660	Hematopoietic	NA	NA	NA	NA	NA	381.bed	0.428192957728819	202
3	1365	sheffield_dnase	1.13857531062976	4.36948392250812	91	1179	1364	1381	1381	1310	1	34550	1659	Hematopoietic	NA	NA	NA	NA	NA	1306.bed	0.428585949276913	298
1	2937	sheffield_dnase	1.13631951998451	3.17784658665098	3	133	184	633	633	317	157	216	35925	HA-sp specific	NA	NA	NA	NA	NA	977.bed	0.43053294796184	2458
3	2895	sheffield_dnase	1.12420370700326	2.15033597345602	179	1180	1874	1202	1874	1420	4	34462	1656	Epithelial;Fibroblast;Muscle;Brain;Hematopoietic;Primitive;Skin;Stem;Endothelial	NA	NA	NA	NA	NA	93.bed	0.442420323533643	207
2	1338	sheffield_dnase	1.12338311431262	2.33054744061529	5	201	310	1133	1133	548	52	1436	34808	Brain;Stem	NA	NA	NA	NA	NA	1266.bed	0.442671902292378	261
2	1431	sheffield_dnase	1.12338311431262	2.33054744061529	5	201	310	1133	1133	548	52	1436	34808	Hematopoietic;Primitive;Fibroblast;Stem;Liver;Epithelial;Endothelial;Bone;Brain	NA	NA	NA	NA	NA	1374.bed	0.442671902292378	198
3	817	encode_tfbs	1.12307651028355	1.34209558512088	752	1181	2076	922	2076	1390	27	33889	1633	NA	HeLa-S3	NA	PRDM1_(9115)	None	NA	wgEncodeAwgTfbsSydhHelas3Prdm19115IggrabUniPk.narrowPeak	0.442692324815451	4577
1	1189	sheffield_dnase	1.12111851626772	13.7889563670022	1	134	65	853	853	351	12	218	36070	Fibroblast;Muscle;Skin;Brain;Epithelial;Endothelial;Colon;Bone;Liver	NA	NA	NA	NA	NA	1095.bed	0.443522442031179	243
1	1268	sheffield_dnase	1.12111851626772	13.7889563670022	1	134	65	853	853	351	12	218	36070	Epithelial;Fibroblast;Hematopoietic;Primitive;Skin;Brain;Endothelial;Colon;Cervi	NA	NA	NA	NA	NA	1192.bed	0.443522442031179	91
1	1807	sheffield_dnase	1.12111851626772	13.7889563670022	1	134	65	853	853	351	12	218	36070	Fibroblast;Muscle;Skin;Brain;Epithelial;Endothelial;Primitive	NA	NA	NA	NA	NA	1784.bed	0.443522442031179	233
1	2104	sheffield_dnase	1.12111851626772	13.7889563670022	1	134	65	853	853	351	12	218	36070	Brain;Epithelial;Skin	NA	NA	NA	NA	NA	2195.bed	0.443522442031179	1968
3	1558	sheffield_dnase	1.118901487374	Inf	55	1182	1	1535	1535	906	0	34586	1660	Hematopoietic;Skin	NA	NA	NA	NA	NA	1505.bed	0.444622308948923	408
3	2229	sheffield_dnase	1.118901487374	Inf	55	1182	1	1535	1535	906	0	34586	1660	Epithelial;Fibroblast;Brain;Hematopoietic;Primitive;Stem;Endothelial;Colon;Cervi	NA	NA	NA	NA	NA	2343.bed	0.444622308948923	98
3	2487	sheffield_dnase	1.118901487374	Inf	55	1182	1	1535	1535	906	0	34586	1660	Hematopoietic	NA	NA	NA	NA	NA	418.bed	0.444622308948923	2266
3	2849	sheffield_dnase	1.118901487374	Inf	55	1182	1	1535	1535	906	0	34586	1660	Hematopoietic	NA	NA	NA	NA	NA	874.bed	0.444622308948923	392
2	2006	sheffield_dnase	1.11334307096506	1.63614679383207	12	203	463	952	952	539	178	1429	34682	Hematopoietic	NA	NA	NA	NA	NA	2063.bed	0.450054169332033	922
1	1568	sheffield_dnase	1.11211826425587	4.4847982092493	2	138	143	714	714	332	74	217	36008	Muscle;Brain	NA	NA	NA	NA	NA	1518.bed	0.451029456303152	1911
2	1353	sheffield_dnase	1.10892529371687	24.2000946989737	1	204	12	1603	1603	606	1	1440	34859	Epithelial;Fibroblast;Muscle;Primitive;Skin;Brain;Endothelial;Colon;Cervix;Mamma	NA	NA	NA	NA	NA	1292.bed	0.453169820309604	128
2	1552	sheffield_dnase	1.10892529371687	24.2000946989737	1	204	12	1603	1603	606	1	1440	34859	Fibroblast;Muscle;Brain	NA	NA	NA	NA	NA	1499.bed	0.453169820309604	213
2	1660	sheffield_dnase	1.10892529371687	24.2000946989737	1	204	12	1603	1603	606	1	1440	34859	Fibroblast;Muscle;Brain;Epithelial;Skin	NA	NA	NA	NA	NA	1618.bed	0.453169820309604	199
2	2878	sheffield_dnase	1.10892529371687	24.2000946989737	1	204	12	1603	1603	606	1	1440	34859	Liver;Prostate	NA	NA	NA	NA	NA	910.bed	0.453169820309604	421
3	968	encode_tfbs	1.10631004344692	1.12740331136823	3925	1186	2160	601	2160	1320	169	30716	1491	NA	MCF10A-Er-Src	NA	c-Fos	EtOH_0.01pct	NA	wgEncodeAwgTfbsSydhMcf10aesCfosEtoh01HvdUniPk.narrowPeak	0.455609184052675	67918
3	2654	sheffield_dnase	1.10543945141784	2.88167063557388	120	1187	1623	1301	1623	1370	2	34521	1658	Weak Ubiquitous	NA	NA	NA	NA	NA	621.bed	0.45622542804388	187
3	1282	sheffield_dnase	1.09854231347027	Inf	54	1188	1	1548	1548	912	0	34587	1660	NA	NA	NA	NA	NA	NA	1208.bed	0.462549731904099	4605
3	2426	sheffield_dnase	1.09854231347027	Inf	54	1188	1	1548	1548	912	0	34587	1660	Epithelial;Fibroblast;Muscle;Brain;Hematopoietic;Primitive;Skin;Stem;Endothelial	NA	NA	NA	NA	NA	344.bed	0.462549731904099	105
2	1619	sheffield_dnase	1.09776293499826	4.84294120744804	2	208	108	1396	1396	571	10	1439	34850	Fibroblast;Muscle	NA	NA	NA	NA	NA	1572.bed	0.462549731904099	330
2	1655	sheffield_dnase	1.09776293499826	4.84294120744804	2	208	108	1396	1396	571	10	1439	34850	Muscle;Skin;Endothelial;Fibroblast;Brain	NA	NA	NA	NA	NA	1613.bed	0.462549731904099	209
2	2060	sheffield_dnase	1.09776293499826	4.84294120744804	2	208	108	1396	1396	571	10	1439	34850	Epithelial;Fibroblast;Muscle;Brain;Skin;Hematopoietic;Stem;Endothelial;Colon;Cer	NA	NA	NA	NA	NA	2131.bed	0.462549731904099	138
2	2872	sheffield_dnase	1.09776293499826	4.84294120744804	2	208	108	1396	1396	571	10	1439	34850	Brain	NA	NA	NA	NA	NA	903.bed	0.462549731904099	879
3	2698	sheffield_dnase	1.09105284559786	2.85757418273411	119	1190	1629	1306	1629	1380	2	34522	1658	Hematopoietic	NA	NA	NA	NA	NA	68.bed	0.468213374890812	1293
1	1441	sheffield_dnase	1.09022439894635	12.7232227449981	1	139	71	853	853	354	13	218	36069	Fibroblast;Muscle;Skin;Brain;Epithelial;Endothelial;Bone	NA	NA	NA	NA	NA	1385.bed	0.468213374890812	174
1	1564	sheffield_dnase	1.09022439894635	12.7232227449981	1	139	71	853	853	354	13	218	36069	Epithelial;Fibroblast;Muscle;Skin;Brain;Endothelial;Colon;Cervix;Liver;Primitive	NA	NA	NA	NA	NA	1514.bed	0.468213374890812	188
1	1845	sheffield_dnase	1.09022439894635	12.7232227449981	1	139	71	853	853	354	13	218	36069	Hematopoietic;Skin;Brain;Epithelial;Endothelial;Fibroblast;Colon;Muscle	NA	NA	NA	NA	NA	1831.bed	0.468213374890812	101
1	1933	sheffield_dnase	1.09022439894635	12.7232227449981	1	139	71	853	853	354	13	218	36069	Fibroblast;Muscle;Skin;Epithelial;Endothelial;Brain	NA	NA	NA	NA	NA	1961.bed	0.468213374890812	119
1	2190	sheffield_dnase	1.09022439894635	12.7232227449981	1	139	71	853	853	354	13	218	36069	Epithelial;Skin	NA	NA	NA	NA	NA	2298.bed	0.468213374890812	1685
1	2464	sheffield_dnase	1.09022439894635	12.7232227449981	1	139	71	853	853	354	13	218	36069	Epithelial;Brain;Hematopoietic;Skin;Stem;Fibroblast;Muscle;Colon;Cervix;Liver;En	NA	NA	NA	NA	NA	391.bed	0.468213374890812	144
1	2558	sheffield_dnase	1.09022439894635	12.7232227449981	1	139	71	853	853	354	13	218	36069	Epithelial;Fibroblast;Muscle;Brain;Primitive;Skin;Endothelial;Colon;Cervix;Liver	NA	NA	NA	NA	NA	499.bed	0.468213374890812	144
3	786	encode_tfbs	1.08917154674442	4.2250691248592	88	1191	1380	1390	1390	1320	1	34553	1659	NA	HeLa-S3	NA	BDP1	None	NA	wgEncodeAwgTfbsSydhHelas3Bdp1UniPk.narrowPeak	0.4686526632275	508
3	2124	sheffield_dnase	1.08917154674442	4.2250691248592	88	1191	1380	1390	1390	1320	1	34553	1659	Fibroblast;Muscle;Hematopoietic;Endothelial;Epithelial;Skin;Brain	NA	NA	NA	NA	NA	2219.bed	0.4686526632275	274
3	124	cistrome_cistrome	1.08897519692921	2.36987196900068	148	1193	1786	1247	1786	1410	3	34493	1657	NA	UPR9 cells	hematopoietic stem cell	RARA	No treatment	NA	Human_UPR9-cells_RARA_No-treatment_Stunnenberg.bed	0.4686526632275	1818
2	2606	sheffield_dnase	1.08382990000258	3.15971087813833	3	212	200	1279	1279	564	23	1438	34837	Weak HeLa specific	NA	NA	NA	NA	NA	560.bed	0.473932079126946	601
3	1903	sheffield_dnase	1.07818371460273	Inf	53	1194	1	1555	1555	917	0	34588	1660	Skin	NA	NA	NA	NA	NA	1913.bed	0.479824248318892	3634
3	986	encode_tfbs	1.07745207702379	1.37023990667229	626	1195	2073	956	2073	1410	22	34015	1638	NA	MCF-7	NA	ZNF217	None	NA	wgEncodeAwgTfbsSydhMcf7Znf217UcdUniPk.narrowPeak	0.480323582858704	9933
3	737	encode_tfbs	1.07598512286075	2.1020404448156	175	1196	1882	1210	1882	1430	4	34466	1656	NA	GM12878	NA	ZZZ3	None	NA	wgEncodeAwgTfbsSydhGm12878Zzz3UniPk.narrowPeak	0.481638422675775	713
2	1765	sheffield_dnase	1.07439737819725	2.55052522328763	4	213	271	1198	1198	561	38	1437	34822	Fibroblast	NA	NA	NA	NA	NA	1737.bed	0.483091405713031	4076
1	2678	sheffield_dnase	1.06155045159077	11.8143865073898	1	146	79	853	853	359	14	218	36068	Fibroblast;Muscle;Brain;Epithelial;Skin;Bone	NA	NA	NA	NA	NA	651.bed	0.49727526681224	187
3	1969	sheffield_dnase	1.05782569073888	Inf	52	1197	1	1563	1563	920	0	34589	1660	Epithelial;Fibroblast;Brain;Hematopoietic;Primitive;Stem;Endothelial;Muscle;Colo	NA	NA	NA	NA	NA	201.bed	0.500914266219826	121
3	2165	sheffield_dnase	1.05782569073888	Inf	52	1197	1	1563	1563	920	0	34589	1660	Hematopoietic	NA	NA	NA	NA	NA	2267.bed	0.500914266219826	191
2	1179	sheffield_dnase	1.04274544138974	1.4426123041909	18	214	512	865	865	530	303	1423	34557	HA-sp specific	NA	NA	NA	NA	NA	1086.bed	0.5182804286821	8218
3	30	cistrome_cistrome	1.03746824184622	Inf	51	1199	1	1569	1569	923	0	34590	1660	NA	LnCaP	prostate	AR	10nmR1881(16hr)	NA	Human_LnCaP_AR_10nmR1881-16hr_Chinnaiyan.bed	0.523943990931865	7635
3	2663	sheffield_dnase	1.03746824184622	Inf	51	1199	1	1569	1569	923	0	34590	1660	Complex tissue specific	NA	NA	NA	NA	NA	632.bed	0.523943990931865	136
2	1284	sheffield_dnase	1.03643770901724	4.40282202203389	2	215	129	1396	1396	580	11	1439	34849	Stem;Colon;Liver	NA	NA	NA	NA	NA	1210.bed	0.524852284598163	510
1	1943	sheffield_dnase	1.03480971394666	11.0281712654546	1	147	83	853	853	361	15	218	36067	Epithelial;Brain;Colon;Cervix;Endothelial;Primitive	NA	NA	NA	NA	NA	1975.bed	0.525476923035861	245
1	2500	sheffield_dnase	1.03480971394666	11.0281712654546	1	147	83	853	853	361	15	218	36067	Fibroblast;Muscle;Hematopoietic;Brain;Epithelial;Endothelial;Bone	NA	NA	NA	NA	NA	431.bed	0.525476923035861	134
1	2749	sheffield_dnase	1.03480971394666	11.0281712654546	1	147	83	853	853	361	15	218	36067	Epithelial;Fibroblast;Brain;Hematopoietic;Primitive;Skin;Endothelial;Muscle;Colo	NA	NA	NA	NA	NA	746.bed	0.525476923035861	130
1	2790	sheffield_dnase	1.03480971394666	11.0281712654546	1	147	83	853	853	361	15	218	36067	Epithelial;Fibroblast;Muscle;Primitive;Skin;Brain;Endothelial;Colon;Cervix;Liver	NA	NA	NA	NA	NA	799.bed	0.525476923035861	172
2	1279	sheffield_dnase	1.03122500499674	1.66150529813009	10	216	457	988	988	554	146	1431	34714	Primitive;Hematopoietic;Stem;Liver;Endothelial;Bone;Fibroblast;Brain	NA	NA	NA	NA	NA	1205.bed	0.529493875746596	381
3	386	codex	1.02506261618519	1.35241012724142	618	1201	2074	961	2074	1410	22	34023	1638	N/A	Embryonic Stem Cell	NA	SMC1A	NA	GSE36578	GSM897120_SMC1.bed	0.536717914537084	4560
2	1332	sheffield_dnase	1.01744772429409	1.65015423312357	10	217	461	988	988	555	147	1431	34713	Primitive;Liver;Epithelial;Endothelial;Muscle;Stem;Prostate;Bone;Fibroblast;Brai	NA	NA	NA	NA	NA	1260.bed	0.544485106736059	401
3	1344	sheffield_dnase	1.01711136789229	Inf	50	1202	1	1576	1576	926	0	34591	1660	Hematopoietic;Primitive;Liver;Stem;Prostate;Brain	NA	NA	NA	NA	NA	1273.bed	0.544485106736059	288
3	2205	sheffield_dnase	1.01711136789229	Inf	50	1202	1	1576	1576	926	0	34591	1660	Hematopoietic;Brain;Endothelial	NA	NA	NA	NA	NA	2316.bed	0.544485106736059	171
3	2700	sheffield_dnase	1.01711136789229	Inf	50	1202	1	1576	1576	926	0	34591	1660	Fibroblast;Muscle;Hematopoietic;Brain	NA	NA	NA	NA	NA	683.bed	0.544485106736059	130
3	2927	sheffield_dnase	1.01711136789229	Inf	50	1202	1	1576	1576	926	0	34591	1660	Epithelial;Brain;Hematopoietic;Skin;Stem;Colon;Cervix;Liver;Fibroblast;Endotheli	NA	NA	NA	NA	NA	968.bed	0.544485106736059	119
2	2058	sheffield_dnase	1.01688697098688	2.42299576741151	4	218	281	1198	1198	566	40	1437	34820	Muscle;Brain;Fibroblast	NA	NA	NA	NA	NA	213.bed	0.544485106736059	2353
2	2479	sheffield_dnase	1.01688697098688	2.42299576741151	4	218	281	1198	1198	566	40	1437	34820	NA	NA	NA	NA	NA	NA	406.bed	0.544485106736059	11953
1	1494	sheffield_dnase	1.00976747108203	10.3355683190648	1	151	87	853	853	364	16	218	36066	Fibroblast;Muscle;Skin;Brain;Epithelial;Endothelial;Colon;Bone	NA	NA	NA	NA	NA	1437.bed	0.552782161582146	115
1	2711	sheffield_dnase	1.00976747108203	10.3355683190648	1	151	87	853	853	364	16	218	36066	Complex tissue specific, repressed hematopoeitic	NA	NA	NA	NA	NA	696.bed	0.552782161582146	154
2	1942	sheffield_dnase	1.00829987710528	2.90679246036046	3	220	228	1279	1279	576	25	1438	34835	Epithelial	NA	NA	NA	NA	NA	1974.bed	0.553950223747046	3913
2	2103	sheffield_dnase	1.00829987710528	2.90679246036046	3	220	228	1279	1279	576	25	1438	34835	Epithelial;Brain;Primitive;Hematopoietic;Stem;Colon;Cervix;Liver;Endothelial;Mam	NA	NA	NA	NA	NA	2194.bed	0.553950223747046	213
1	2650	sheffield_dnase	1.00802483190521	2.7855874948313	3	153	197	633	633	328	179	216	35903	K562 specific	NA	NA	NA	NA	NA	615.bed	0.553950223747046	36695
3	1465	sheffield_dnase	1.00757216138722	3.98443351092506	83	1206	1416	1401	1416	1340	1	34558	1659	Hematopoietic;Skin;Endothelial;Primitive;Fibroblast	NA	NA	NA	NA	NA	1409.bed	0.554176946907283	189
2	2970	ucsc_features	1.00255474028866	2.12590079736381	5	222	355	1133	1133	570	57	1436	34803	NA	NA	NA	NA	NA	NA	vistaEnhancers.bed	0.560261905246985	1339
3	2228	sheffield_dnase	0.998939077145926	2.25732671909915	141	1207	1832	1259	1832	1430	3	34500	1657	Epithelial;Brain;Hematopoietic;Skin;Colon;Cervix;Liver;Endothelial;Fibroblast;Pr	NA	NA	NA	NA	NA	2342.bed	0.564588655862814	135
3	834	encode_tfbs	0.996755068844605	Inf	49	1208	1	1585	1585	931	0	34592	1660	NA	HeLa-S3	NA	ZZZ3	None	NA	wgEncodeAwgTfbsSydhHelas3Zzz3UniPk.narrowPeak	0.566361037476755	251
3	2152	sheffield_dnase	0.996755068844605	Inf	49	1208	1	1585	1585	931	0	34592	1660	Hematopoietic	NA	NA	NA	NA	NA	225.bed	0.566361037476755	183
3	2728	sheffield_dnase	0.996755068844605	Inf	49	1208	1	1585	1585	931	0	34592	1660	Hematopoietic	NA	NA	NA	NA	NA	717.bed	0.566361037476755	174
3	2572	sheffield_dnase	0.991369551973851	3.9363147432555	82	1211	1426	1405	1426	1350	1	34559	1659	Epithelial;Fibroblast;Muscle;Skin;Brain;Endothelial;Colon;Cervix;Primitive;Liver	NA	NA	NA	NA	NA	520.bed	0.573066430889228	185
2	1419	sheffield_dnase	0.98956455106696	2.36384644779779	4	223	302	1198	1198	574	41	1437	34819	Primitive;Hematopoietic;Stem;Liver;Prostate;Brain	NA	NA	NA	NA	NA	1361.bed	0.574366703763406	436
2	2934	sheffield_dnase	0.98956455106696	2.36384644779779	4	223	302	1198	1198	574	41	1437	34819	Primitive;Liver;Endothelial;Muscle;Bone;Fibroblast	NA	NA	NA	NA	NA	974.bed	0.574366703763406	220
2	2936	sheffield_dnase	0.98956455106696	2.36384644779779	4	223	302	1198	1198	574	41	1437	34819	Liver;Muscle;Bone;Fibroblast	NA	NA	NA	NA	NA	976.bed	0.574366703763406	401
2	1458	sheffield_dnase	0.988224590197106	1.93920277863875	6	226	399	1096	1096	574	75	1435	34785	Brain	NA	NA	NA	NA	NA	1401.bed	0.575779223286327	3568
1	1379	sheffield_dnase	0.986229293088444	9.72914037994119	1	154	89	853	853	365	17	218	36065	Epithelial;Fibroblast;Muscle;Brain;Hematopoietic;Skin;Stem;Endothelial;Colon;Cer	NA	NA	NA	NA	NA	1320.bed	0.577341312448725	200
1	2540	sheffield_dnase	0.986229293088444	9.72914037994119	1	154	89	853	853	365	17	218	36065	Hematopoietic;Skin	NA	NA	NA	NA	NA	475.bed	0.577341312448725	118
1	2632	sheffield_dnase	0.986229293088444	9.72914037994119	1	154	89	853	853	365	17	218	36065	Epithelial;Fibroblast;Muscle;Skin;Brain;Endothelial;Cervix;Primitive;Bone;Liver	NA	NA	NA	NA	NA	596.bed	0.577341312448725	190
3	1239	sheffield_dnase	0.984331401270509	1.34766745579842	588	1212	2075	972	2075	1420	21	34053	1639	Hematopoietic;Stem;Brain	NA	NA	NA	NA	NA	1156.bed	0.579506065186301	1286
3	969	encode_tfbs	0.982149688439266	1.10625491736145	4401	1213	2166	558	2166	1310	193	30240	1467	NA	MCF10A-Er-Src	NA	c-Fos	4OHTAM_1uM_12hr	NA	wgEncodeAwgTfbsSydhMcf10aesCfosTam112hHvdUniPk.narrowPeak	0.582059428031921	92358
2	1323	sheffield_dnase	0.980674615948783	4.03595170867718	2	227	137	1396	1396	587	12	1439	34848	Brain;Skin	NA	NA	NA	NA	NA	1252.bed	0.58208671131404	245
2	1327	sheffield_dnase	0.980674615948783	4.03595170867718	2	227	137	1396	1396	587	12	1439	34848	Brain;Prostate	NA	NA	NA	NA	NA	1256.bed	0.58208671131404	285
2	1564	sheffield_dnase	0.980674615948783	4.03595170867718	2	227	137	1396	1396	587	12	1439	34848	Epithelial;Fibroblast;Muscle;Skin;Brain;Endothelial;Colon;Cervix;Liver;Primitive	NA	NA	NA	NA	NA	1514.bed	0.58208671131404	188
2	2190	sheffield_dnase	0.980674615948783	4.03595170867718	2	227	137	1396	1396	587	12	1439	34848	Epithelial;Skin	NA	NA	NA	NA	NA	2298.bed	0.58208671131404	1685
2	2558	sheffield_dnase	0.980674615948783	4.03595170867718	2	227	137	1396	1396	587	12	1439	34848	Epithelial;Fibroblast;Muscle;Brain;Primitive;Skin;Endothelial;Colon;Cervix;Liver	NA	NA	NA	NA	NA	499.bed	0.58208671131404	144
2	1290	sheffield_dnase	0.980227507569761	2.08919315264221	5	232	363	1133	1133	576	58	1436	34802	Epithelial;Fibroblast;Muscle;Brain;Hematopoietic;Primitive;Skin;Stem;Endothelial	NA	NA	NA	NA	NA	1217.bed	0.58208671131404	124
2	2164	sheffield_dnase	0.980227507569761	2.08919315264221	5	232	363	1133	1133	576	58	1436	34802	Hematopoietic	NA	NA	NA	NA	NA	2266.bed	0.58208671131404	271
3	788	encode_tfbs	0.97639934467068	Inf	48	1214	1	1593	1593	936	0	34593	1660	NA	HeLa-S3	NA	BRF1	None	NA	wgEncodeAwgTfbsSydhHelas3Brf1UniPk.narrowPeak	0.586873955966177	193
3	2192	sheffield_dnase	0.975207764857183	3.88819876005263	81	1215	1435	1411	1435	1350	1	34560	1659	Hematopoietic	NA	NA	NA	NA	NA	23.bed	0.588119494439847	243
1	2329	sheffield_dnase	0.971786781445579	3.68570770043764	2	157	167	714	714	346	90	217	35992	Weak Ewing sarcoma	NA	NA	NA	NA	NA	2473.bed	0.592401140349759	15497
1	2809	sheffield_dnase	0.964032312821104	9.18935599132292	1	158	93	853	853	368	18	218	36064	Epithelial;Hematopoietic;Stem;Colon;Skin	NA	NA	NA	NA	NA	820.bed	0.602323093223005	303
1	2842	sheffield_dnase	0.964032312821104	9.18935599132292	1	158	93	853	853	368	18	218	36064	Hematopoietic	NA	NA	NA	NA	NA	868.bed	0.602323093223005	160
3	2460	sheffield_dnase	0.963492682866246	2.64076890590293	110	1216	1680	1319	1680	1400	2	34531	1658	Complex tissue specific	NA	NA	NA	NA	NA	388.bed	0.602696926504486	218
2	2422	sheffield_dnase	0.958464413377437	2.05372932471259	5	234	367	1133	1133	578	59	1436	34801	Epithelial;Fibroblast;Muscle;Brain;Hematopoietic;Primitive;Skin;Stem;Endothelial	NA	NA	NA	NA	NA	340.bed	0.609336574203428	130
1	676	encode_tfbs	0.956557688181537	1.25587161571849	42	160	304	26	304	163	5734	177	30348	NA	SK-N-SH_RA	NA	p300	None	NA	wgEncodeAwgTfbsHaibSknshraP300V0416102UniPk.narrowPeak	0.611601400502391	46485
3	789	encode_tfbs	0.956044195338044	Inf	47	1217	1	1600	1600	939	0	34594	1660	NA	HeLa-S3	NA	BRF2	None	NA	wgEncodeAwgTfbsSydhHelas3Brf2UniPk.narrowPeak	0.611601400502391	303
3	2917	sheffield_dnase	0.956044195338044	Inf	47	1217	1	1600	1600	939	0	34594	1660	Brain;Primitive;Hematopoietic;Stem;Liver;Epithelial;Endothelial;Prostate;Mammary	NA	NA	NA	NA	NA	952.bed	0.611601400502391	291
2	1730	sheffield_dnase	0.953521503180462	1.78631430769456	7	235	436	1065	1065	579	95	1434	34765	Weak Fibroblast; Muscle	NA	NA	NA	NA	NA	1696.bed	0.614782976783179	3957
2	2764	sheffield_dnase	0.950485354291774	1.88876177968211	6	236	410	1096	1096	581	77	1435	34783	Weak repressed hematopoeitic	NA	NA	NA	NA	NA	762.bed	0.618712398982832	117
1	1194	sheffield_dnase	0.943038743524728	8.70492135412723	1	161	96	853	853	370	19	218	36063	Epithelial;Fibroblast;Muscle;Hematopoietic;Primitive;Skin;Brain;Endothelial;Cerv	NA	NA	NA	NA	NA	1100.bed	0.624715026895673	148
1	2379	sheffield_dnase	0.943038743524728	8.70492135412723	1	161	96	853	853	370	19	218	36063	Epithelial;Fibroblast;Muscle;Brain;Hematopoietic;Skin;Stem;Endothelial;Colon;Cer	NA	NA	NA	NA	NA	289.bed	0.624715026895673	202
1	2655	sheffield_dnase	0.943038743524728	8.70492135412723	1	161	96	853	853	370	19	218	36063	Muscle;Hematopoietic;Epithelial;Endothelial;Fibroblast;Skin;Brain	NA	NA	NA	NA	NA	622.bed	0.624715026895673	106
2	1104	sheffield_dnase	0.941475597027612	12.1007418898275	1	237	24	1603	1603	621	2	1440	34858	Epithelial;Fibroblast;Muscle;Brain;Primitive;Skin;Endothelial;Colon;Cervix;Liver	NA	NA	NA	NA	NA	1000.bed	0.624715026895673	127
2	1349	sheffield_dnase	0.941475597027612	12.1007418898275	1	237	24	1603	1603	621	2	1440	34858	Fibroblast;Muscle;Skin;Brain;Epithelial;Endothelial;Bone	NA	NA	NA	NA	NA	1289.bed	0.624715026895673	139
2	1586	sheffield_dnase	0.941475597027612	12.1007418898275	1	237	24	1603	1603	621	2	1440	34858	Epithelial;Fibroblast;Muscle;Skin;Brain;Endothelial;Bone	NA	NA	NA	NA	NA	1535.bed	0.624715026895673	147
2	1717	sheffield_dnase	0.941475597027612	12.1007418898275	1	237	24	1603	1603	621	2	1440	34858	Fibroblast;Muscle;Epithelial;Brain	NA	NA	NA	NA	NA	1682.bed	0.624715026895673	310
2	1773	sheffield_dnase	0.941475597027612	12.1007418898275	1	237	24	1603	1603	621	2	1440	34858	Fibroblast;Muscle;Epithelial;Skin;Brain	NA	NA	NA	NA	NA	1744.bed	0.624715026895673	236
2	1856	sheffield_dnase	0.941475597027612	12.1007418898275	1	237	24	1603	1603	621	2	1440	34858	Fibroblast;Muscle;Epithelial;Skin	NA	NA	NA	NA	NA	1849.bed	0.624715026895673	257
2	1918	sheffield_dnase	0.941475597027612	12.1007418898275	1	237	24	1603	1603	621	2	1440	34858	Colo829 and NHEK	NA	NA	NA	NA	NA	1932.bed	0.624715026895673	195
2	1919	sheffield_dnase	0.941475597027612	12.1007418898275	1	237	24	1603	1603	621	2	1440	34858	Muscle;Fibroblast;Cervix;Epithelial;Skin	NA	NA	NA	NA	NA	1935.bed	0.624715026895673	261
2	1944	sheffield_dnase	0.941475597027612	12.1007418898275	1	237	24	1603	1603	621	2	1440	34858	Epithelial	NA	NA	NA	NA	NA	1976.bed	0.624715026895673	354
2	2057	sheffield_dnase	0.941475597027612	12.1007418898275	1	237	24	1603	1603	621	2	1440	34858	Epithelial;Cervix	NA	NA	NA	NA	NA	2128.bed	0.624715026895673	468
2	2077	sheffield_dnase	0.941475597027612	12.1007418898275	1	237	24	1603	1603	621	2	1440	34858	Fibroblast;Skin	NA	NA	NA	NA	NA	2156.bed	0.624715026895673	271
2	2163	sheffield_dnase	0.941475597027612	12.1007418898275	1	237	24	1603	1603	621	2	1440	34858	Hematopoietic;Prostate;Mammary	NA	NA	NA	NA	NA	2265.bed	0.624715026895673	153
2	2214	sheffield_dnase	0.941475597027612	12.1007418898275	1	237	24	1603	1603	621	2	1440	34858	Prostate	NA	NA	NA	NA	NA	2326.bed	0.624715026895673	630
2	2346	sheffield_dnase	0.941475597027612	12.1007418898275	1	237	24	1603	1603	621	2	1440	34858	Fibroblast;Muscle;Skin;Brain;Epithelial;Endothelial;Cervix;Bone	NA	NA	NA	NA	NA	2496.bed	0.624715026895673	123
2	2559	sheffield_dnase	0.941475597027612	12.1007418898275	1	237	24	1603	1603	621	2	1440	34858	Stem	NA	NA	NA	NA	NA	5.bed	0.624715026895673	331
2	1252	sheffield_dnase	0.939833530369361	2.69134795425085	3	252	242	1279	1279	591	27	1438	34833	Epithelial;Fibroblast;Brain;Hematopoietic;Primitive;Stem;Endothelial;Muscle;Colo	NA	NA	NA	NA	NA	1169.bed	0.625548337663407	269
2	2203	sheffield_dnase	0.939833530369361	2.69134795425085	3	252	242	1279	1279	591	27	1438	34833	Epithelial;Hematopoietic	NA	NA	NA	NA	NA	2314.bed	0.625548337663407	118
2	2287	sheffield_dnase	0.939833530369361	2.69134795425085	3	252	242	1279	1279	591	27	1438	34833	Muscle;Skin;Brain;Endothelial;Fibroblast;Epithelial;Cervix	NA	NA	NA	NA	NA	2418.bed	0.625548337663407	345
2	2901	sheffield_dnase	0.939833530369361	2.69134795425085	3	252	242	1279	1279	591	27	1438	34833	Muscle;Fibroblast;Endothelial;Primitive	NA	NA	NA	NA	NA	938.bed	0.625548337663407	373
2	2933	sheffield_dnase	0.93756470095904	2.253827813142	4	256	328	1198	1198	594	43	1437	34817	Brain;Primitive;Hematopoietic;Stem;Muscle;Fibroblast;Colon;Liver;Epithelial;Endo	NA	NA	NA	NA	NA	973.bed	0.628440728897031	210
2	1812	sheffield_dnase	0.93724659893851	2.01944506171797	5	257	372	1133	1133	587	60	1436	34800	Epithelial	NA	NA	NA	NA	NA	1791.bed	0.628517258739168	5842
3	1256	sheffield_dnase	0.935689620814225	Inf	46	1219	1	1608	1608	943	0	34595	1660	Brain;Primitive;Hematopoietic;Stem;Liver;Epithelial;Endothelial;Prostate;Muscle;	NA	NA	NA	NA	NA	1174.bed	0.629621431128765	297
3	1381	sheffield_dnase	0.935689620814225	Inf	46	1219	1	1608	1608	943	0	34595	1660	Fibroblast;Brain;Stem;Muscle;Epithelial;Liver;Endothelial;Skin;Bone	NA	NA	NA	NA	NA	1322.bed	0.629621431128765	155
3	1737	sheffield_dnase	0.935689620814225	Inf	46	1219	1	1608	1608	943	0	34595	1660	Colon	NA	NA	NA	NA	NA	1705.bed	0.629621431128765	7443
1	495	encode_tfbs	0.935383308207576	1.29488850642467	30	164	301	58	301	174	3940	189	32142	NA	GM12878	NA	BCL11A	None	NA	wgEncodeAwgTfbsHaibGm12878Bcl11aPcr1xUniPk.narrowPeak	0.629681948161278	17876
3	356	codex	0.930645909931271	1.81583358932826	189	1222	1945	1188	1945	1450	5	34452	1655	K562 erythrocytic leukaemia cells (ATCC CCL-243) were grown according to standar	Erythrocytic leukaemia cells	NA	NCOR1	NA	GSE32509	GSM831004_NCOR1.bed	0.634929171303825	624
2	1147	sheffield_dnase	0.929668478983859	3.72500177902396	2	258	161	1396	1396	605	13	1439	34847	Complex tissue specific	NA	NA	NA	NA	NA	1046.bed	0.634929171303825	286
2	1423	sheffield_dnase	0.929668478983859	3.72500177902396	2	258	161	1396	1396	605	13	1439	34847	Brain;Muscle;Fibroblast	NA	NA	NA	NA	NA	1367.bed	0.634929171303825	183
2	1566	sheffield_dnase	0.929668478983859	3.72500177902396	2	258	161	1396	1396	605	13	1439	34847	Fibroblast;Muscle;Skin;Brain	NA	NA	NA	NA	NA	1516.bed	0.634929171303825	176
2	2354	sheffield_dnase	0.929668478983859	3.72500177902396	2	258	161	1396	1396	605	13	1439	34847	Stem	NA	NA	NA	NA	NA	254.bed	0.634929171303825	1945
2	2706	sheffield_dnase	0.929668478983859	3.72500177902396	2	258	161	1396	1396	605	13	1439	34847	Fibroblast;Muscle;Endothelial;Primitive	NA	NA	NA	NA	NA	691.bed	0.634929171303825	243
2	2817	sheffield_dnase	0.929668478983859	3.72500177902396	2	258	161	1396	1396	605	13	1439	34847	Muscle;Endothelial;Primitive;Fibroblast	NA	NA	NA	NA	NA	831.bed	0.634929171303825	334
2	2870	sheffield_dnase	0.929668478983859	3.72500177902396	2	258	161	1396	1396	605	13	1439	34847	Epithelial;Fibroblast;Muscle;Primitive;Skin;Brain;Endothelial;Cervix;Bone	NA	NA	NA	NA	NA	900.bed	0.634929171303825	192
1	2965	ucsc_features	0.92876987807961	1.2561402175878	39	165	303	32	303	167	5308	180	30774	NA	NA	NA	NA	NA	NA	nestedRepeats.bed	0.635858897493562	575600
1	2009	sheffield_dnase	0.926542663041825	3.45463803816642	2	166	173	714	714	351	96	217	35986	Hematopoietic	NA	NA	NA	NA	NA	2066.bed	0.638709124451723	463
2	210	cistrome_epigenome	0.926301730031995	1.28357245389174	29	265	552	746	746	521	549	1412	34311	NA	VCaP	prostate	H3K27me3	regular medium	NA	Human_VCaP_H3K27me3_regular-medium_Chinnaiyan.bed	0.638709124451723	14547
1	1315	sheffield_dnase	0.923130979688868	8.26885289658871	1	167	99	853	853	373	20	218	36062	Fibroblast;Muscle;Skin;Brain;Epithelial;Cervix;Bone	NA	NA	NA	NA	NA	1245.bed	0.642611844667546	180
1	1388	sheffield_dnase	0.923130979688868	8.26885289658871	1	167	99	853	853	373	20	218	36062	Fibroblast	NA	NA	NA	NA	NA	1330.bed	0.642611844667546	3110
1	973	encode_tfbs	0.916835378641847	1.2660474486272	35	169	302	43	302	171	4713	184	31369	NA	MCF10A-Er-Src	NA	c-Myc	4OHTAM_1uM_4hr	NA	wgEncodeAwgTfbsSydhMcf10aesCmycTam14hHvdUniPk.narrowPeak	0.651601376300305	25703
2	1376	sheffield_dnase	0.916556092489296	1.98628729748798	5	266	392	1133	1133	597	61	1436	34799	Brain;Stem;Colon;Fibroblast;Epithelial;Muscle;Mammary;Liver	NA	NA	NA	NA	NA	1318.bed	0.651627048369096	512
3	2384	sheffield_dnase	0.915335621066755	Inf	45	1223	1	1621	1621	948	0	34596	1660	Epithelial;Fibroblast;Muscle;Brain;Hematopoietic;Primitive;Skin;Stem;Endothelial	NA	NA	NA	NA	NA	296.bed	0.652673075022912	104
3	2755	sheffield_dnase	0.915335621066755	Inf	45	1223	1	1621	1621	948	0	34596	1660	Hematopoietic;Stem;Colon;Liver;Prostate;Mammary;Brain;Epithelial	NA	NA	NA	NA	NA	753.bed	0.652673075022912	310
3	146	cistrome_cistrome	0.914977980171448	1.22249572372815	1015	1225	2126	888	2126	1410	40	33626	1620	NA	metastatic prostate cancer tissue	prostate	PolII	No treatment	NA	Human_metastatic-prostate-cancer-tissue_PolII_No-treatment_Chinnaiyan.bed	0.652817271283604	13863
3	1	cistrome_cistrome	0.910984917920519	3.69576266699299	77	1226	1467	1421	1467	1370	1	34564	1659	NA	22RV1	prostate	AR	No treatment	NA	Human_22RV1_AR_No-treatment_Chinnaiyan.bed	0.658450533167775	3802
3	67	cistrome_cistrome	0.909343146314963	1.30346991427463	623	1227	2094	957	2094	1430	23	34018	1637	NA	MCF-7	breast	GATA3	No treatment	NA	Human_MCF-7_GATA3_No-treatment_White.bed	0.660546716801257	8885
3	2795	sheffield_dnase	0.907980236060269	2.54444727382935	106	1228	1710	1333	1710	1420	2	34535	1658	Brain	NA	NA	NA	NA	NA	807.bed	0.662224461361783	1772
1	1909	sheffield_dnase	0.905169169960825	3.34967151667042	2	170	176	714	714	353	99	217	35983	NA	NA	NA	NA	NA	NA	1921.bed	0.666124200689982	24858
1	1415	sheffield_dnase	0.898807186080656	2.47923605582514	3	171	213	633	633	339	201	216	35881	Hematopoietic	NA	NA	NA	NA	NA	1358.bed	0.675548105072231	2179
2	2089	sheffield_dnase	0.89637575413363	1.95420362686318	5	267	396	1133	1133	599	62	1436	34798	Endothelial	NA	NA	NA	NA	NA	2174.bed	0.678933053881565	1744
3	920	encode_tfbs	0.895039514772634	3.64766060243569	76	1229	1477	1426	1477	1380	1	34565	1659	NA	K562	NA	KAP1	None	NA	wgEncodeAwgTfbsSydhK562Kap1UcdUniPk.narrowPeak	0.679483690357605	5489
3	1486	sheffield_dnase	0.894982196063165	Inf	44	1230	1	1629	1629	953	0	34597	1660	Stem plus others	NA	NA	NA	NA	NA	143.bed	0.679483690357605	117
3	2121	sheffield_dnase	0.894982196063165	Inf	44	1230	1	1629	1629	953	0	34597	1660	Hematopoietic	NA	NA	NA	NA	NA	2216.bed	0.679483690357605	228
3	2328	sheffield_dnase	0.894982196063165	Inf	44	1230	1	1629	1629	953	0	34597	1660	Epithelial;Fibroblast;Muscle;Brain;Hematopoietic;Primitive;Skin;Stem;Endothelial	NA	NA	NA	NA	NA	247.bed	0.679483690357605	269
3	2621	sheffield_dnase	0.894223142973845	2.52037035174754	105	1233	1718	1336	1718	1430	2	34536	1658	Hematopoietic	NA	NA	NA	NA	NA	582.bed	0.68026497543757	1369
2	2836	sheffield_dnase	0.893696553993621	1.29743087235863	25	268	549	786	786	534	468	1416	34392	Liver;Epithelial	NA	NA	NA	NA	NA	862.bed	0.680682957161634	31689
2	2031	sheffield_dnase	0.888830523486997	2.15345758182418	4	269	352	1198	1198	606	45	1437	34815	Brain;Stem;Epithelial	NA	NA	NA	NA	NA	2092.bed	0.687941073223595	204
1	1455	sheffield_dnase	0.88618163830234	7.51779489794834	1	172	101	853	853	375	22	218	36060	Hematopoietic;Brain;Epithelial;Endothelial;Muscle;Fibroblast	NA	NA	NA	NA	NA	14.bed	0.690498919184968	122
1	1736	sheffield_dnase	0.88618163830234	7.51779489794834	1	172	101	853	853	375	22	218	36060	Weak Th1	NA	NA	NA	NA	NA	1704.bed	0.690498919184968	4983
1	1788	sheffield_dnase	0.88618163830234	7.51779489794834	1	172	101	853	853	375	22	218	36060	Skin	NA	NA	NA	NA	NA	1763.bed	0.690498919184968	1796
1	2574	sheffield_dnase	0.88618163830234	7.51779489794834	1	172	101	853	853	375	22	218	36060	Muscle;Hematopoietic;Fibroblast;Epithelial	NA	NA	NA	NA	NA	522.bed	0.690498919184968	433
1	1179	sheffield_dnase	0.885323593707996	2.09898133740381	4	176	237	564	564	326	317	215	35765	HA-sp specific	NA	NA	NA	NA	NA	1086.bed	0.691452185788384	8218
2	1614	sheffield_dnase	0.882776196083345	3.45911294332166	2	270	180	1396	1396	615	14	1439	34846	Fibroblast;Brain;Epithelial;Endothelial;Muscle;Bone	NA	NA	NA	NA	NA	1566.bed	0.694278624725852	144
2	2342	sheffield_dnase	0.882776196083345	3.45911294332166	2	270	180	1396	1396	615	14	1439	34846	Epithelial;Fibroblast;Muscle;Brain;Hematopoietic;Skin;Stem;Endothelial;Colon;Cer	NA	NA	NA	NA	NA	2491.bed	0.694278624725852	185
2	2790	sheffield_dnase	0.882776196083345	3.45911294332166	2	270	180	1396	1396	615	14	1439	34846	Epithelial;Fibroblast;Muscle;Primitive;Skin;Brain;Endothelial;Colon;Cervix;Liver	NA	NA	NA	NA	NA	799.bed	0.694278624725852	172
3	1557	sheffield_dnase	0.880515837210218	2.49629482379248	104	1234	1732	1339	1732	1440	2	34537	1658	Hematopoietic	NA	NA	NA	NA	NA	1504.bed	0.697072180589614	365
3	2573	sheffield_dnase	0.880515837210218	2.49629482379248	104	1234	1732	1339	1732	1440	2	34537	1658	Hematopoietic	NA	NA	NA	NA	NA	521.bed	0.697072180589614	3230
3	378	codex	0.878198784766202	1.28514453198508	641	1236	2102	951	2102	1430	24	34000	1636	K562 erythrocytic leukaemia cells (ATCC CCL-243) were grown according to standar	Embryonic Stem Cell	NA	SUZ12	NA	GSE32509	GSM831042_SUZ12.bed	0.700384993211684	2682
2	2073	sheffield_dnase	0.877467570165971	2.50553121442655	3	273	275	1279	1279	609	29	1438	34831	Epithelial	NA	NA	NA	NA	NA	2150.bed	0.701148854208248	4651
1	1720	sheffield_dnase	0.868975897269064	7.19145496403715	1	177	106	853	853	379	23	218	36059	Complex tissue specific	NA	NA	NA	NA	NA	1685.bed	0.714453189828036	696
3	64	cistrome_cistrome	0.868788841876179	1.23056818136934	869	1237	2123	903	2123	1420	34	33772	1626	NA	MCF-7	breast	FoxA1	No treatment	NA	Human_MCF-7_FoxA1_No-treatment_Brown.bed	0.714453189828036	9849
3	1253	sheffield_dnase	0.867257876974723	1.75788138984189	183	1238	1965	1198	1965	1470	5	34458	1655	Fibroblast;Brain;Hematopoietic;Primitive;Stem;Epithelial;Muscle;Colon;Cervix;Liv	NA	NA	NA	NA	NA	1170.bed	0.716361051620156	331
3	822	encode_tfbs	0.867101440427331	1.8848764278898	157	1239	1927	1238	1927	1470	4	34484	1656	NA	HeLa-S3	NA	SPT20	None	NA	wgEncodeAwgTfbsSydhHelas3Spt20UniPk.narrowPeak	0.716361051620156	4088
3	2504	sheffield_dnase	0.866859034091924	2.47222068984005	103	1240	1740	1344	1740	1440	2	34538	1658	Weak Ubiquitous	NA	NA	NA	NA	NA	435.bed	0.716361051620156	146
2	2207	sheffield_dnase	0.865599408876754	2.10675529116087	4	274	358	1198	1198	610	46	1437	34814	Ewing sarcoma	NA	NA	NA	NA	NA	2319.bed	0.717592575140406	162
2	2325	sheffield_dnase	0.865599408876754	2.10675529116087	4	274	358	1198	1198	610	46	1437	34814	Epithelial;Fibroblast;Muscle;Brain;Skin;Stem;Endothelial;Liver;Hematopoietic;Pro	NA	NA	NA	NA	NA	2466.bed	0.717592575140406	255
3	2008	sheffield_dnase	0.863287372373906	3.55146482204454	74	1241	1493	1433	1493	1390	1	34567	1659	Hematopoietic;Colon;Epithelial;Prostate;Mammary;Skin	NA	NA	NA	NA	NA	2065.bed	0.720146126603868	284
3	2378	sheffield_dnase	0.863287372373906	3.55146482204454	74	1241	1493	1433	1493	1390	1	34567	1659	Epithelial;Fibroblast;Muscle;Brain;Hematopoietic;Primitive;Skin;Stem;Endothelial	NA	NA	NA	NA	NA	287.bed	0.720146126603868	117
3	2887	sheffield_dnase	0.863287372373906	3.55146482204454	74	1241	1493	1433	1493	1390	1	34567	1659	Epithelial;Fibroblast;Muscle;Brain;Hematopoietic;Primitive;Skin;Stem;Endothelial	NA	NA	NA	NA	NA	92.bed	0.720146126603868	356
3	1259	sheffield_dnase	0.853253464072102	2.4481479497661	102	1244	1751	1351	1751	1450	2	34539	1658	Weak endothelial	NA	NA	NA	NA	NA	1179.bed	0.736543484445827	2133
1	2036	sheffield_dnase	0.85252350478401	6.88978164572549	1	178	107	853	853	379	24	218	36058	Epithelial	NA	NA	NA	NA	NA	2100.bed	0.736913501060207	2276
1	2722	sheffield_dnase	0.85252350478401	6.88978164572549	1	178	107	853	853	379	24	218	36058	Hematopoietic	NA	NA	NA	NA	NA	71.bed	0.736913501060207	285
1	718	encode_tfbs	0.852211843805516	1.4290062919051	13	180	282	223	282	228	1526	206	34556	NA	GM12878	NA	p300_(SC-584)	None	NA	wgEncodeAwgTfbsSydhGm12878P300bUniPk.narrowPeak	0.737008474049786	6189
2	1176	sheffield_dnase	0.848322006892347	2.42200649446175	3	276	283	1279	1279	613	30	1438	34830	Stem	NA	NA	NA	NA	NA	108.bed	0.743201839254272	812
3	53	cistrome_cistrome	0.847482544072078	3.50337110571669	73	1245	1504	1438	1504	1400	1	34568	1659	NA	MCF-7	breast	ESR1	E2(6hr)	NA	Human_MCF-7_ESR1_E2-6hr_Jin.bed	0.743328033716499	1750
3	2505	sheffield_dnase	0.847482544072078	3.50337110571669	73	1245	1504	1438	1504	1400	1	34568	1659	Epithelial;Fibroblast;Muscle;Brain;Hematopoietic;Skin;Endothelial;Colon;Cervix;L	NA	NA	NA	NA	NA	436.bed	0.743328033716499	139
3	2797	sheffield_dnase	0.847482544072078	3.50337110571669	73	1245	1504	1438	1504	1400	1	34568	1659	Hematopoietic;Cervix;Liver;Epithelial	NA	NA	NA	NA	NA	809.bed	0.743328033716499	366
3	1860	sheffield_dnase	0.843887005368104	1.46566437326084	305	1248	2043	1092	2043	1460	10	34336	1650	Brain;Endothelial;Primitive;Epithelial	NA	NA	NA	NA	NA	1858.bed	0.749067764951883	651
2	1409	sheffield_dnase	0.839475916526192	3.22840951979493	2	277	195	1396	1396	623	15	1439	34845	Brain;Skin	NA	NA	NA	NA	NA	1352.bed	0.755384843091454	376
2	1494	sheffield_dnase	0.839475916526192	3.22840951979493	2	277	195	1396	1396	623	15	1439	34845	Fibroblast;Muscle;Skin;Brain;Epithelial;Endothelial;Colon;Bone	NA	NA	NA	NA	NA	1437.bed	0.755384843091454	115
2	2631	sheffield_dnase	0.839475916526192	3.22840951979493	2	277	195	1396	1396	623	15	1439	34845	Fibroblast;Muscle;Skin;Brain;Epithelial;Endothelial;Cervix;Primitive;Bone	NA	NA	NA	NA	NA	595.bed	0.755384843091454	188
1	1687	sheffield_dnase	0.836765249786201	6.6149120748661	1	181	111	853	853	382	25	218	36057	Skin;Fibroblast	NA	NA	NA	NA	NA	1649.bed	0.759224809954869	2665
1	2622	sheffield_dnase	0.836765249786201	6.6149120748661	1	181	111	853	853	382	25	218	36057	Epithelial;Brain;Hematopoietic;Skin;Stem;Colon;Cervix;Endothelial;Liver;Mammary	NA	NA	NA	NA	NA	583.bed	0.759224809954869	286
3	294	codex	0.83483942286304	1.53136603729301	255	1249	2027	1137	2027	1470	8	34386	1652	Kasumi-1 (AML FAB M2) with t(8;21) translocation and mismatch siRNA derived from	Acute Myeloid Leukemia	NA	CEBPA	NA	GSE60131	GSM1501162_CEBPA.bed	0.762153012871978	612
1	848	encode_tfbs	0.834105774244163	1.31181467031722	21	183	299	97	299	193	2699	198	33383	NA	HepG2	NA	JunD	None	NA	wgEncodeAwgTfbsSydhHepg2JundIggrabUniPk.narrowPeak	0.762421214085788	32275
3	1124	sheffield_dnase	0.833925369191069	Inf	41	1250	1	1652	1652	968	0	34600	1660	Epithelial;Fibroblast;Muscle;Brain;Primitive;Skin;Stem;Endothelial;Colon;Cervix;	NA	NA	NA	NA	NA	1021.bed	0.762421214085788	119
3	2885	sheffield_dnase	0.833925369191069	Inf	41	1250	1	1652	1652	968	0	34600	1660	Epithelial;Brain;Hematopoietic;Stem;Muscle;Fibroblast;Colon;Liver;Endothelial;Sk	NA	NA	NA	NA	NA	918.bed	0.762421214085788	95
3	707	encode_tfbs	0.830743446526393	1.14308643028214	1754	1252	2157	800	2157	1400	74	32887	1586	NA	GM12878	NA	IKZF1_(IkN)_(UCLA)	None	NA	wgEncodeAwgTfbsSydhGm12878Ikzf1iknuclaUniPk.narrowPeak	0.767579628228933	9047
3	285	codex	0.830384220832904	1.48946651273546	279	1253	2035	1118	2035	1470	9	34362	1651	Proerythroblasts derived from CD34+ bone marrow cells isolated from heathly dono	Erythroblast	NA	GFI1B	NA	GSE52924	GSM1278242_GFI1B.bed	0.767766853970187	3000
3	780	encode_tfbs	0.828593148172032	1.156823198775	1488	1254	2144	835	2144	1410	62	33153	1598	NA	HEK293	NA	TCF7L2	None	NA	wgEncodeAwgTfbsSydhHek293Tcf7l2UcdUniPk.narrowPeak	0.768615764464955	8961
3	2416	sheffield_dnase	0.825852399632375	1.71925779658408	179	1255	1973	1202	1973	1480	5	34462	1655	Epithelial;Fibroblast;Brain;Hematopoietic;Skin;Stem;Muscle;Colon;Cervix;Liver;En	NA	NA	NA	NA	NA	335.bed	0.768615764464955	159
3	144	cistrome_cistrome	0.825472980011416	2.03240407064254	127	1256	1903	1286	1903	1480	3	34514	1657	NA	metastatic prostate cancer tissue	prostate	AR	No treatment	NA	Human_metastatic-prostate-cancer-tissue_AR_No-treatment_Chinnaiyan.bed	0.768615764464955	7723
2	1303	sheffield_dnase	0.825119323209247	8.06881101479623	1	280	50	1603	1603	644	3	1440	34857	Fibroblast;Muscle;Epithelial;Brain	NA	NA	NA	NA	NA	1233.bed	0.768615764464955	424
2	1356	sheffield_dnase	0.825119323209247	8.06881101479623	1	280	50	1603	1603	644	3	1440	34857	Fibroblast;Muscle;Skin;Brain;Epithelial;Endothelial;Bone	NA	NA	NA	NA	NA	1296.bed	0.768615764464955	143
2	1485	sheffield_dnase	0.825119323209247	8.06881101479623	1	280	50	1603	1603	644	3	1440	34857	Fibroblast;Muscle;Epithelial	NA	NA	NA	NA	NA	1429.bed	0.768615764464955	343
2	1489	sheffield_dnase	0.825119323209247	8.06881101479623	1	280	50	1603	1603	644	3	1440	34857	Fibroblast;Muscle;Brain	NA	NA	NA	NA	NA	1432.bed	0.768615764464955	261
2	1519	sheffield_dnase	0.825119323209247	8.06881101479623	1	280	50	1603	1603	644	3	1440	34857	Fibroblast;Muscle;Brain;Epithelial;Endothelial;Bone	NA	NA	NA	NA	NA	1466.bed	0.768615764464955	153
2	1638	sheffield_dnase	0.825119323209247	8.06881101479623	1	280	50	1603	1603	644	3	1440	34857	Fibroblast;Muscle;Brain;Epithelial;Endothelial;Skin;Bone	NA	NA	NA	NA	NA	1594.bed	0.768615764464955	178
2	1653	sheffield_dnase	0.825119323209247	8.06881101479623	1	280	50	1603	1603	644	3	1440	34857	Fibroblast;Muscle;Endothelial;Epithelial;Brain	NA	NA	NA	NA	NA	1611.bed	0.768615764464955	219
2	1852	sheffield_dnase	0.825119323209247	8.06881101479623	1	280	50	1603	1603	644	3	1440	34857	Fibroblast;Muscle;Brain;Endothelial;Epithelial	NA	NA	NA	NA	NA	1842.bed	0.768615764464955	282
2	1867	sheffield_dnase	0.825119323209247	8.06881101479623	1	280	50	1603	1603	644	3	1440	34857	Endothelial;Epithelial;Primitive	NA	NA	NA	NA	NA	1866.bed	0.768615764464955	336
2	2037	sheffield_dnase	0.825119323209247	8.06881101479623	1	280	50	1603	1603	644	3	1440	34857	Fibroblast;Muscle;Epithelial;Skin;Brain;Bone	NA	NA	NA	NA	NA	2101.bed	0.768615764464955	221
2	2180	sheffield_dnase	0.825119323209247	8.06881101479623	1	280	50	1603	1603	644	3	1440	34857	Fibroblast;Muscle;Skin;Brain;Epithelial;Cervix;Endothelial;Prostate;Mammary	NA	NA	NA	NA	NA	2283.bed	0.768615764464955	110
2	2257	sheffield_dnase	0.825119323209247	8.06881101479623	1	280	50	1603	1603	644	3	1440	34857	Skin;Liver;Fibroblast;Prostate;Mammary	NA	NA	NA	NA	NA	2383.bed	0.768615764464955	83
2	2438	sheffield_dnase	0.825119323209247	8.06881101479623	1	280	50	1603	1603	644	3	1440	34857	Epithelial;Fibroblast;Muscle;Primitive;Hematopoietic;Skin;Brain;Stem;Endothelial	NA	NA	NA	NA	NA	36.bed	0.768615764464955	103
2	2526	sheffield_dnase	0.825119323209247	8.06881101479623	1	280	50	1603	1603	644	3	1440	34857	Stem;Epithelial;Skin	NA	NA	NA	NA	NA	456.bed	0.768615764464955	176
2	2800	sheffield_dnase	0.825119323209247	8.06881101479623	1	280	50	1603	1603	644	3	1440	34857	Epithelial;Liver;Fibroblast	NA	NA	NA	NA	NA	811.bed	0.768615764464955	198
2	2880	sheffield_dnase	0.825119323209247	8.06881101479623	1	280	50	1603	1603	644	3	1440	34857	Epithelial;Fibroblast;Muscle;Skin;Stem;Endothelial;Cervix;Liver;Hematopoietic;Ma	NA	NA	NA	NA	NA	913.bed	0.768615764464955	260
1	1673	sheffield_dnase	0.82164862774041	6.360314254634	1	184	114	853	853	384	26	218	36056	Epithelial;Fibroblast;Muscle;Hematopoietic;Skin;Brain;Endothelial;Colon;Cervix;P	NA	NA	NA	NA	NA	1634.bed	0.773890214898277	363
1	1992	sheffield_dnase	0.82164862774041	6.360314254634	1	184	114	853	853	384	26	218	36056	NA	NA	NA	NA	NA	NA	2042.bed	0.773890214898277	5639
2	1556	sheffield_dnase	0.820419866495476	2.34379093794149	3	296	308	1279	1279	628	31	1438	34829	Brain;Skin	NA	NA	NA	NA	NA	1501.bed	0.775189828246174	896
2	2784	sheffield_dnase	0.820419866495476	2.34379093794149	3	296	308	1279	1279	628	31	1438	34829	Endothelial and Htr8	NA	NA	NA	NA	NA	790.bed	0.775189828246174	1842
1	2118	sheffield_dnase	0.81820957127428	1.97331101113668	4	186	243	564	564	331	337	215	35745	Hematopoietic	NA	NA	NA	NA	NA	2211.bed	0.778697088250349	6853
3	2852	sheffield_dnase	0.8135742428384	Inf	40	1257	1	1662	1662	973	0	34601	1660	Endothelial	NA	NA	NA	NA	NA	879.bed	0.786378395251035	2538
3	2597	sheffield_dnase	0.813447359621594	2.01634241039998	126	1258	1905	1288	1905	1480	3	34515	1657	Brain;Primitive;Hematopoietic;Stem;Colon;Liver;Epithelial;Endothelial;Prostate	NA	NA	NA	NA	NA	552.bed	0.786378395251035	217
1	192	cistrome_epigenome	0.808656857878926	2.24341102687562	3	187	233	633	633	351	222	216	35860	NA	MCF-7	breast	H3R17me2	No treatment	NA	Human_MCF-7_H3R17me2_No-treatment_Brown.bed	0.794351847690272	4242
2	865	encode_tfbs	0.808318313376248	1.47837063392986	10	298	501	988	988	596	164	1431	34696	NA	HepG2	NA	TCF7L2	None	NA	wgEncodeAwgTfbsSydhHepg2Tcf7l2UcdUniPk.narrowPeak	0.794351847690272	2742
2	2611	sheffield_dnase	0.808318313376248	1.47837063392986	10	298	501	988	988	596	164	1431	34696	NA	NA	NA	NA	NA	NA	568.bed	0.794351847690272	20903
3	438	encode_tfbs	0.80541348638067	1.69994936136814	177	1259	1980	1207	1980	1480	5	34464	1655	NA	K562	NA	EZH2_(39875)	None	NA	wgEncodeAwgTfbsBroadK562Ezh239875UniPk.narrowPeak	0.799224495887067	1685
2	2003	sheffield_dnase	0.803732739221669	1.23283470658814	30	300	566	736	736	534	591	1411	34269	Hematopoietic	NA	NA	NA	NA	NA	2060.bed	0.801864017270017	6220
2	1733	sheffield_dnase	0.802578813025573	1.80806978786074	5	301	432	1133	1133	622	67	1436	34793	Brain;Primitive;Hematopoietic;Stem;Liver;Prostate	NA	NA	NA	NA	NA	170.bed	0.803537197535439	172
3	2099	sheffield_dnase	0.801473320407878	2.00028167845961	125	1260	1910	1291	1910	1490	3	34516	1657	Hematopoietic;Stem;Colon;Liver;Epithelial;Endothelial;Brain	NA	NA	NA	NA	NA	219.bed	0.805124338478041	159
3	2082	sheffield_dnase	0.800365144630724	3.35910664923368	70	1261	1531	1450	1531	1410	1	34571	1659	Hematopoietic	NA	NA	NA	NA	NA	2165.bed	0.806719862414002	429
2	2603	sheffield_dnase	0.799338323329402	3.02657248165726	2	302	211	1396	1396	636	16	1439	34844	Epithelial;Brain;Hematopoietic;Skin;Stem;Colon;Cervix;Endothelial;Fibroblast;Liv	NA	NA	NA	NA	NA	558.bed	0.807705861625971	269
2	2904	sheffield_dnase	0.799338323329402	3.02657248165726	2	302	211	1396	1396	636	16	1439	34844	Fibroblast;Muscle;Skin;Brain;Endothelial;Epithelial;Primitive	NA	NA	NA	NA	NA	940.bed	0.807705861625971	234
1	336	codex	0.796061776705784	1.35822598470931	15	188	289	169	289	215	1853	204	34229	Mobilised CD34+ cells isolated from the healthly peripheral blood were expanded	Hematopoietic Stem and Progenitor Cells	NA	TCF7L2	NA	GSE29194	GSM722402_TCFL72.bed	0.813358155170381	6212
3	2539	sheffield_dnase	0.793223691067323	Inf	39	1262	1	1669	1669	977	0	34602	1660	Epithelial;Fibroblast;Muscle;Hematopoietic;Primitive;Brain;Endothelial;Cervix;Li	NA	NA	NA	NA	NA	474.bed	0.81694925407112	402
3	2807	sheffield_dnase	0.793223691067323	Inf	39	1262	1	1669	1669	977	0	34602	1660	Hematopoietic;Fibroblast;Brain;Muscle;Bone	NA	NA	NA	NA	NA	819.bed	0.81694925407112	140
1	1137	sheffield_dnase	0.793158111896871	5.90572994975439	1	189	118	853	853	387	28	218	36054	Weak complex tissue specific	NA	NA	NA	NA	NA	1037.bed	0.81694925407112	308
1	2593	sheffield_dnase	0.793158111896871	5.90572994975439	1	189	118	853	853	387	28	218	36054	Epithelial;Fibroblast;Muscle;Primitive;Skin;Brain;Endothelial;Colon;Cervix;Bone;	NA	NA	NA	NA	NA	548.bed	0.81694925407112	142
3	131	cistrome_cistrome	0.789551450721004	1.9842218747617	124	1264	1913	1293	1913	1490	3	34517	1657	NA	VCaP	prostate	AR	siERG	NA	Human_VCaP_AR_siERG_Chinnaiyan.bed	0.823293130720967	5586
3	2482	sheffield_dnase	0.785154069508629	1.68064316692007	175	1265	1983	1210	1983	1490	5	34466	1655	Epithelial;Fibroblast;Muscle;Brain;Hematopoietic;Primitive;Skin;Stem;Endothelial	NA	NA	NA	NA	NA	41.bed	0.831198524839641	255
1	2407	sheffield_dnase	0.780315700672403	2.78516197133932	2	191	198	714	714	368	119	217	35963	Hematopoietic	NA	NA	NA	NA	NA	326.bed	0.83964532109277	1485
1	2564	sheffield_dnase	0.779704778886064	5.70197330022637	1	192	121	853	853	389	29	218	36053	Primitive;Stem;Liver	NA	NA	NA	NA	NA	505.bed	0.83964532109277	276
1	2736	sheffield_dnase	0.779704778886064	5.70197330022637	1	192	121	853	853	389	29	218	36053	Hematopoietic;Skin;Endothelial;Primitive	NA	NA	NA	NA	NA	725.bed	0.83964532109277	201
1	2741	sheffield_dnase	0.779704778886064	5.70197330022637	1	192	121	853	853	389	29	218	36053	Epithelial;Hematopoietic;Skin;Brain;Endothelial;Fibroblast;Colon;Cervix;Muscle	NA	NA	NA	NA	NA	731.bed	0.83964532109277	123
2	2090	sheffield_dnase	0.779529519510262	1.93789637705125	4	304	400	1198	1198	634	50	1437	34810	Epithelial	NA	NA	NA	NA	NA	2175.bed	0.83964532109277	6767
3	1612	sheffield_dnase	0.772873713845387	Inf	38	1266	1	1675	1675	981	0	34603	1660	Epithelial;Fibroblast;Muscle;Brain;Hematopoietic;Skin;Stem;Endothelial;Colon;Cer	NA	NA	NA	NA	NA	1564.bed	0.851646332382006	128
3	1830	sheffield_dnase	0.772873713845387	Inf	38	1266	1	1675	1675	981	0	34603	1660	Epithelial	NA	NA	NA	NA	NA	1816.bed	0.851646332382006	6151
1	2918	sheffield_dnase	0.766732973534449	5.51257983246666	1	195	124	853	853	391	30	218	36052	NA	NA	NA	NA	NA	NA	955.bed	0.863284674725817	12606
2	1171	sheffield_dnase	0.762005950766734	2.84847676894384	2	305	232	1396	1396	644	17	1439	34843	Liver;Endothelial	NA	NA	NA	NA	NA	1075.bed	0.870760032512564	525
2	1313	sheffield_dnase	0.762005950766734	2.84847676894384	2	305	232	1396	1396	644	17	1439	34843	Complex tissue specific	NA	NA	NA	NA	NA	1243.bed	0.870760032512564	381
2	1769	sheffield_dnase	0.762005950766734	2.84847676894384	2	305	232	1396	1396	644	17	1439	34843	Epithelial;Fibroblast	NA	NA	NA	NA	NA	1740.bed	0.870760032512564	515
2	2605	sheffield_dnase	0.762005950766734	2.84847676894384	2	305	232	1396	1396	644	17	1439	34843	Fibroblast;Muscle;Skin;Brain;Stem;Epithelial	NA	NA	NA	NA	NA	56.bed	0.870760032512564	200
2	1251	sheffield_dnase	0.759589268277604	1.8998697007288	4	309	406	1198	1198	638	51	1437	34809	Epithelial;Fibroblast;Muscle;Brain;Hematopoietic;Primitive;Skin;Stem;Endothelial	NA	NA	NA	NA	NA	1168.bed	0.874289448167806	282
2	2859	sheffield_dnase	0.759589268277604	1.8998697007288	4	309	406	1198	1198	638	51	1437	34809	Epithelial;Fibroblast;Brain;Hematopoietic;Primitive;Skin;Stem;Endothelial;Muscle	NA	NA	NA	NA	NA	89.bed	0.874289448167806	99
3	1331	sheffield_dnase	0.759513731532352	2.27967778738639	95	1268	1824	1366	1824	1490	2	34546	1658	Hematopoietic	NA	NA	NA	NA	NA	126.bed	0.874289448167806	194
1	1779	sheffield_dnase	0.75421203280494	5.33470818593518	1	196	125	853	853	391	31	218	36051	NA	NA	NA	NA	NA	NA	1754.bed	0.882539016957284	18636
1	2073	sheffield_dnase	0.75421203280494	5.33470818593518	1	196	125	853	853	391	31	218	36051	Epithelial	NA	NA	NA	NA	NA	2150.bed	0.882539016957284	4651
1	2244	sheffield_dnase	0.75421203280494	5.33470818593518	1	196	125	853	853	391	31	218	36051	Epithelial;Fibroblast;Muscle;Brain;Hematopoietic;Skin;Stem;Endothelial;Colon;Cer	NA	NA	NA	NA	NA	2366.bed	0.882539016957284	311
1	2285	sheffield_dnase	0.75421203280494	5.33470818593518	1	196	125	853	853	391	31	218	36051	Epithelial;Fibroblast;Muscle;Brain;Hematopoietic;Skin;Stem;Endothelial;Colon;Cer	NA	NA	NA	NA	NA	2416.bed	0.882539016957284	256
1	2541	sheffield_dnase	0.75421203280494	5.33470818593518	1	196	125	853	853	391	31	218	36051	Hematopoietic	NA	NA	NA	NA	NA	476.bed	0.882539016957284	242
3	2253	sheffield_dnase	0.753716160662795	3.21486722628772	67	1269	1554	1462	1554	1430	1	34574	1659	Epithelial;Fibroblast;Muscle;Brain;Hematopoietic;Primitive;Skin;Stem;Endothelial	NA	NA	NA	NA	NA	238.bed	0.88255451499942	103
3	2492	sheffield_dnase	0.753716160662795	3.21486722628772	67	1269	1554	1462	1554	1430	1	34574	1659	Brain;Hematopoietic;Primitive;Stem;Fibroblast;Colon;Liver;Epithelial;Endothelial	NA	NA	NA	NA	NA	422.bed	0.88255451499942	187
3	1776	sheffield_dnase	0.752524311140147	Inf	37	1271	1	1679	1679	984	0	34604	1660	Hematopoietic	NA	NA	NA	NA	NA	175.bed	0.883986623264414	267
3	2715	sheffield_dnase	0.752524311140147	Inf	37	1271	1	1679	1679	984	0	34604	1660	Epithelial;Fibroblast;Muscle;Brain;Hematopoietic;Primitive;Skin;Stem;Endothelial	NA	NA	NA	NA	NA	700.bed	0.883986623264414	138
1	131	cistrome_cistrome	0.747874329635481	2.65104541921443	2	201	204	714	714	373	125	217	35957	NA	VCaP	prostate	AR	siERG	NA	Human_VCaP_AR_siERG_Chinnaiyan.bed	0.893001176845987	5586
3	2388	sheffield_dnase	0.747306337027796	1.56860774604146	196	1273	2019	1180	2019	1490	6	34445	1654	Complex tissue specific distal sites	NA	NA	NA	NA	NA	30.bed	0.89366863738168	665
3	1309	sheffield_dnase	0.746346279645283	2.25561619385375	94	1274	1834	1371	1834	1490	2	34547	1658	Hematopoietic	NA	NA	NA	NA	NA	124.bed	0.895144616148311	245
2	2360	sheffield_dnase	0.744657197094151	1.42595095026776	10	311	513	988	988	604	170	1431	34690	Hematopoietic	NA	NA	NA	NA	NA	265.bed	0.898129688006973	2425
2	1166	sheffield_dnase	0.743441770555075	2.13683440959899	3	312	354	1279	1279	648	34	1438	34826	Complex tissue specific	NA	NA	NA	NA	NA	1070.bed	0.900142735634027	122
2	1777	sheffield_dnase	0.740230657220733	1.86331970393185	4	313	413	1198	1198	641	52	1437	34808	NA	NA	NA	NA	NA	NA	1750.bed	0.906315760657016	14612
1	977	encode_tfbs	0.738968244914897	1.32355489944144	15	202	295	169	295	222	1899	204	34183	NA	MCF10A-Er-Src	NA	STAT3	EtOH_0.01pct	NA	wgEncodeAwgTfbsSydhMcf10aesStat3Etoh01UniPk.narrowPeak	0.907554044311198	12334
2	1385	sheffield_dnase	0.736732702473605	6.05012324146826	1	314	83	1603	1603	667	4	1440	34856	Epithelial	NA	NA	NA	NA	NA	1328.bed	0.907554044311198	491
2	1497	sheffield_dnase	0.736732702473605	6.05012324146826	1	314	83	1603	1603	667	4	1440	34856	Fibroblast;Muscle;Brain;Epithelial;Endothelial;Skin;Bone	NA	NA	NA	NA	NA	1440.bed	0.907554044311198	165
2	1551	sheffield_dnase	0.736732702473605	6.05012324146826	1	314	83	1603	1603	667	4	1440	34856	Fibroblast;Muscle	NA	NA	NA	NA	NA	1498.bed	0.907554044311198	516
2	1599	sheffield_dnase	0.736732702473605	6.05012324146826	1	314	83	1603	1603	667	4	1440	34856	Fibroblast;Muscle	NA	NA	NA	NA	NA	1549.bed	0.907554044311198	344
2	1609	sheffield_dnase	0.736732702473605	6.05012324146826	1	314	83	1603	1603	667	4	1440	34856	Fibroblast;Muscle;Primitive;Brain;Bone	NA	NA	NA	NA	NA	1561.bed	0.907554044311198	146
2	1631	sheffield_dnase	0.736732702473605	6.05012324146826	1	314	83	1603	1603	667	4	1440	34856	Fibroblast;Muscle;Skin;Brain;Epithelial;Endothelial;Bone	NA	NA	NA	NA	NA	1587.bed	0.907554044311198	150
2	1686	sheffield_dnase	0.736732702473605	6.05012324146826	1	314	83	1603	1603	667	4	1440	34856	Fibroblast;Skin	NA	NA	NA	NA	NA	1648.bed	0.907554044311198	276
2	1713	sheffield_dnase	0.736732702473605	6.05012324146826	1	314	83	1603	1603	667	4	1440	34856	Skin;Cervix	NA	NA	NA	NA	NA	1677.bed	0.907554044311198	328
2	1767	sheffield_dnase	0.736732702473605	6.05012324146826	1	314	83	1603	1603	667	4	1440	34856	Fibroblast;Muscle;Epithelial;Endothelial;Brain	NA	NA	NA	NA	NA	1739.bed	0.907554044311198	268
2	1985	sheffield_dnase	0.736732702473605	6.05012324146826	1	314	83	1603	1603	667	4	1440	34856	Epithelial;Fibroblast;Brain;Hematopoietic;Stem;Muscle;Colon;Cervix;Liver;Endothe	NA	NA	NA	NA	NA	2031.bed	0.907554044311198	199
2	2223	sheffield_dnase	0.736732702473605	6.05012324146826	1	314	83	1603	1603	667	4	1440	34856	Epithelial;Prostate;Mammary;Skin	NA	NA	NA	NA	NA	2334.bed	0.907554044311198	302
2	1568	sheffield_dnase	0.735234478630524	1.70604012808091	5	325	449	1133	1133	636	71	1436	34789	Muscle;Brain	NA	NA	NA	NA	NA	1518.bed	0.909679564820424	1911
2	2000	sheffield_dnase	0.735234478630524	1.70604012808091	5	325	449	1133	1133	636	71	1436	34789	Melano specific	NA	NA	NA	NA	NA	2057.bed	0.909679564820424	5213
3	1927	sheffield_dnase	0.733237387888481	2.23155599307584	93	1275	1848	1373	1848	1500	2	34548	1658	Epithelial;Skin;Colon;Cervix;Hematopoietic;Muscle	NA	NA	NA	NA	NA	1952.bed	0.913365470949342	1720
3	2048	sheffield_dnase	0.732175482919156	Inf	36	1276	1	1694	1694	990	0	34605	1660	Hematopoietic;Endothelial;Primitive	NA	NA	NA	NA	NA	2115.bed	0.914586980789734	111
3	2511	sheffield_dnase	0.732175482919156	Inf	36	1276	1	1694	1694	990	0	34605	1660	Epithelial;Fibroblast;Muscle;Brain;Skin;Hematopoietic;Stem;Endothelial;Colon;Cer	NA	NA	NA	NA	NA	441.bed	0.914586980789734	123
3	2614	sheffield_dnase	0.730745901693315	1.90393677805943	119	1278	1926	1306	1926	1500	3	34522	1657	Hematopoietic	NA	NA	NA	NA	NA	570.bed	0.91576748054994	7129
1	1886	sheffield_dnase	0.730413911758574	5.010672274637	1	203	131	853	853	396	33	218	36049	HCPEpiC	NA	NA	NA	NA	NA	1890.bed	0.91576748054994	2758
1	2173	sheffield_dnase	0.730413911758574	5.010672274637	1	203	131	853	853	396	33	218	36049	Ewing sarcoma	NA	NA	NA	NA	NA	2274.bed	0.91576748054994	458
1	2772	sheffield_dnase	0.730413911758574	5.010672274637	1	203	131	853	853	396	33	218	36049	Hematopoietic	NA	NA	NA	NA	NA	772.bed	0.91576748054994	515
1	2784	sheffield_dnase	0.730413911758574	5.010672274637	1	203	131	853	853	396	33	218	36049	Endothelial and Htr8	NA	NA	NA	NA	NA	790.bed	0.91576748054994	1842
2	2361	sheffield_dnase	0.728283411463396	1.26976948444889	19	327	563	853	853	581	363	1422	34497	SK-N-SH_RA specific	NA	NA	NA	NA	NA	266.bed	0.919762803807676	373
2	2740	sheffield_dnase	0.727177979810986	2.69017266391207	2	328	246	1396	1396	657	18	1439	34842	Hematopoietic;Epithelial	NA	NA	NA	NA	NA	730.bed	0.921598015462002	535
3	2845	sheffield_dnase	0.722892645998439	3.11872151518831	65	1279	1572	1473	1572	1440	1	34576	1659	Hematopoietic	NA	NA	NA	NA	NA	870.bed	0.930223386816004	215
2	2045	sheffield_dnase	0.721431410960111	1.82796053521975	4	329	427	1198	1198	651	53	1437	34807	Skin;Hematopoietic	NA	NA	NA	NA	NA	2112.bed	0.932843973863958	280
2	2119	sheffield_dnase	0.71981147483146	2.07570476114237	3	330	366	1279	1279	658	35	1438	34825	Stem	NA	NA	NA	NA	NA	2212.bed	0.93581413312256	1708
1	2514	sheffield_dnase	0.719088258474684	4.86256510652812	1	207	136	853	853	399	34	218	36048	Epithelial;Fibroblast;Muscle;Brain;Hematopoietic;Skin;Stem;Endothelial;Colon;Cer	NA	NA	NA	NA	NA	444.bed	0.936857636979728	189
1	381	codex	0.718462608800663	1.17562664707855	44	208	311	19	311	179	6357	175	29725	Kasumi-1 (AML FAB M2) with t(8;21) translocation and RUNX1/ETO siRNA derived fro	Acute Myeloid Leukemia	NA	RUNX1	NA	GSE29225	GSM850824_RUNX1.bed	0.937691907428137	17787
1	1999	sheffield_dnase	0.717356178601036	2.52922855428809	2	209	208	714	714	377	131	217	35951	DNase Weak CD14	NA	NA	NA	NA	NA	2055.bed	0.939431377091513	54750
1	63	cistrome_cistrome	0.717179943409608	1.35627587609934	12	210	290	251	290	250	1479	207	34603	NA	MCF-7	breast	FoxA1	E2(45min)	NA	Human_MCF-7_FoxA1_E2-45min_Brown.bed	0.939431377091513	16082
3	2552	sheffield_dnase	0.711827229149975	Inf	35	1280	1	1701	1701	994	0	34606	1660	Epithelial;Fibroblast;Muscle;Brain;Hematopoietic;Skin;Stem;Endothelial;Colon;Cer	NA	NA	NA	NA	NA	493.bed	0.949402950006507	261
3	2668	sheffield_dnase	0.711827229149975	Inf	35	1280	1	1701	1701	994	0	34606	1660	Hematopoietic;Endothelial	NA	NA	NA	NA	NA	637.bed	0.949402950006507	161
2	1997	sheffield_dnase	0.711640458547738	1.58007876986819	6	331	474	1096	1096	634	92	1435	34768	Fibrobl specific	NA	NA	NA	NA	NA	2052.bed	0.949402950006507	25641
2	2068	sheffield_dnase	0.711640458547738	1.58007876986819	6	331	474	1096	1096	634	92	1435	34768	Epithelial	NA	NA	NA	NA	NA	2142.bed	0.949402950006507	1961
1	1768	sheffield_dnase	0.708115986283477	4.72379998676948	1	211	138	853	853	401	35	218	36047	Hematopoietic	NA	NA	NA	NA	NA	174.bed	0.956015793709433	213
1	1803	sheffield_dnase	0.708115986283477	4.72379998676948	1	211	138	853	853	401	35	218	36047	Muscle;Hematopoietic;Epithelial;Endothelial;Fibroblast	NA	NA	NA	NA	NA	178.bed	0.956015793709433	98
3	1294	sheffield_dnase	0.707610538513222	1.87182923538983	117	1282	1930	1310	1930	1510	3	34524	1657	Hematopoeitic	NA	NA	NA	NA	NA	1221.bed	0.956015793709433	172
1	2669	sheffield_dnase	0.707580185595411	2.49092032652835	2	213	212	714	714	380	133	217	35949	Hematopoietic	NA	NA	NA	NA	NA	64.bed	0.956015793709433	802
2	2965	ucsc_features	0.707328384943943	1.06840369778076	224	333	634	58	634	342	5123	1217	29737	NA	NA	NA	NA	NA	NA	nestedRepeats.bed	0.956015793709433	575600
3	2029	sheffield_dnase	0.707198931531013	2.18343976928142	91	1283	1865	1381	1865	1510	2	34550	1658	Mammary;Epithelial	NA	NA	NA	NA	NA	2090.bed	0.956015793709433	438
2	1283	sheffield_dnase	0.7031704423177	1.79412997850587	4	334	433	1198	1198	655	54	1437	34806	Hematopoietic	NA	NA	NA	NA	NA	121.bed	0.96439771340042	451
2	2893	sheffield_dnase	0.701900314957785	1.45762982303925	8	335	511	1041	1041	629	133	1433	34727	DNase Hepatocyte specific	NA	NA	NA	NA	NA	927.bed	0.966694048348322	33965
1	986	encode_tfbs	0.701502482990909	1.55494926380917	6	214	272	478	478	321	642	213	35440	NA	MCF-7	NA	ZNF217	None	NA	wgEncodeAwgTfbsSydhMcf7Znf217UcdUniPk.narrowPeak	0.967051831357508	9933
2	266	codex	0.697564154416328	1.16493725002654	39	336	582	648	648	522	813	1402	34047	N/A	Embryonic Stem Cell	NA	NANOG	NA	GSE46130	GSM1124071_NANOG.bed	0.974991243401789	18537
1	2735	sheffield_dnase	0.697477657475475	4.59255080297067	1	215	142	853	853	403	36	218	36046	Hematopoietic;Endothelial;Fibroblast;Muscle	NA	NA	NA	NA	NA	724.bed	0.974991243401789	155
2	1958	sheffield_dnase	0.69710175723669	2.01802728818036	3	337	373	1279	1279	663	36	1438	34824	Epithelial	NA	NA	NA	NA	NA	1990.bed	0.97530371440513	7044
2	1315	sheffield_dnase	0.694598856690442	2.54837392766127	2	338	272	1396	1396	669	19	1439	34841	Fibroblast;Muscle;Skin;Brain;Epithelial;Cervix;Bone	NA	NA	NA	NA	NA	1245.bed	0.979872774409365	180
2	1656	sheffield_dnase	0.694598856690442	2.54837392766127	2	338	272	1396	1396	669	19	1439	34841	Fibroblast;Muscle;Skin;Brain;Epithelial;Endothelial	NA	NA	NA	NA	NA	1614.bed	0.979872774409365	131
3	2117	sheffield_dnase	0.691479549800163	Inf	34	1284	1	1714	1714	1000	0	34607	1660	Hematopoietic;Muscle;Brain	NA	NA	NA	NA	NA	221.bed	0.984257036751044	91
3	2396	sheffield_dnase	0.691479549800163	Inf	34	1284	1	1714	1714	1000	0	34607	1660	Stem	NA	NA	NA	NA	NA	311.bed	0.984257036751044	1473
3	2436	sheffield_dnase	0.691479549800163	Inf	34	1284	1	1714	1714	1000	0	34607	1660	Stem	NA	NA	NA	NA	NA	354.bed	0.984257036751044	4736
3	2521	sheffield_dnase	0.691479549800163	Inf	34	1284	1	1714	1714	1000	0	34607	1660	Repressed in Hematopoietic and Stem	NA	NA	NA	NA	NA	450.bed	0.984257036751044	165
3	2803	sheffield_dnase	0.691479549800163	Inf	34	1284	1	1714	1714	1000	0	34607	1660	Epithelial;Brain;Hematopoietic;Stem;Fibroblast;Colon;Cervix;Liver;Endothelial;Mu	NA	NA	NA	NA	NA	814.bed	0.984257036751044	157
1	2565	sheffield_dnase	0.687155389752334	4.46874611612274	1	216	144	853	853	404	37	218	36045	Weak stem and HCT-116	NA	NA	NA	NA	NA	507.bed	0.99302777883969	1957
1	2761	sheffield_dnase	0.687155389752334	4.46874611612274	1	216	144	853	853	404	37	218	36045	Hematopoietic	NA	NA	NA	NA	NA	76.bed	0.99302777883969	159
2	2714	sheffield_dnase	0.685427768817066	1.76145896056116	4	340	437	1198	1198	658	55	1437	34805	Hematopoietic	NA	NA	NA	NA	NA	70.bed	0.995905747001197	246
2	2737	sheffield_dnase	0.685427768817066	1.76145896056116	4	340	437	1198	1198	658	55	1437	34805	CD14 specific	NA	NA	NA	NA	NA	726.bed	0.995905747001197	3153
1	1975	sheffield_dnase	0.677132694578184	4.3507332250327	1	218	146	853	853	406	38	218	36044	Weak Th2	NA	NA	NA	NA	NA	2020.bed	1	11467
3	2411	sheffield_dnase	0.677096714202818	2.9745237998253	62	1289	1604	1491	1604	1460	1	34579	1659	Hematopoietic;Fibroblast;Endothelial;Muscle	NA	NA	NA	NA	NA	330.bed	1	164
2	2695	sheffield_dnase	0.677079001814053	1.34660565665091	11	342	532	969	969	614	198	1430	34662	Weak CD14 specific	NA	NA	NA	NA	NA	675.bed	1	7869
2	2811	sheffield_dnase	0.675262848878398	1.96344055968093	3	343	395	1279	1279	672	37	1438	34823	Liver;Brain	NA	NA	NA	NA	NA	822.bed	1	472
3	414	encode_tfbs	0.674272654040403	1.1765356397924	783	1290	2138	918	2138	1450	32	33858	1628	NA	Dnd41	NA	EZH2_(39875)	None	NA	wgEncodeAwgTfbsBroadDnd41Ezh239875UniPk.narrowPeak	1	1732
3	870	encode_tfbs	0.672215773719677	1.08421265861706	2788	1291	2175	696	2175	1390	124	31853	1536	NA	HUVEC	NA	c-Jun	None	NA	wgEncodeAwgTfbsSydhHuvecCjunUniPk.narrowPeak	1	29524
3	2063	sheffield_dnase	0.671132444837286	Inf	33	1292	1	1727	1727	1010	0	34608	1660	Cervix;Mammary	NA	NA	NA	NA	NA	2136.bed	1	5803
3	2489	sheffield_dnase	0.671132444837286	Inf	33	1292	1	1727	1727	1010	0	34608	1660	Fibroblast;Muscle;Hematopoietic;Primitive;Skin;Brain;Epithelial;Endothelial;Cerv	NA	NA	NA	NA	NA	42.bed	1	75
3	2495	sheffield_dnase	0.671132444837286	Inf	33	1292	1	1727	1727	1010	0	34608	1660	Hematopoietic	NA	NA	NA	NA	NA	426.bed	1	341
3	2501	sheffield_dnase	0.671132444837286	Inf	33	1292	1	1727	1727	1010	0	34608	1660	Stem;Hematopoietic	NA	NA	NA	NA	NA	432.bed	1	240
2	1352	sheffield_dnase	0.668184436402434	1.72995421564524	4	344	442	1198	1198	661	56	1437	34804	Epithelial;Fibroblast;Muscle;Skin;Brain;Endothelial;Colon;Cervix;Primitive;Bone	NA	NA	NA	NA	NA	1291.bed	1	672
2	2459	sheffield_dnase	0.668184436402434	1.72995421564524	4	344	442	1198	1198	661	56	1437	34804	Epithelial;Fibroblast;Muscle;Brain;Hematopoietic;Skin;Stem;Endothelial;Colon;Cer	NA	NA	NA	NA	NA	387.bed	1	178
1	2825	sheffield_dnase	0.667394335999853	4.23899549824342	1	219	147	853	853	406	39	218	36043	Epithelial;Fibroblast;Muscle;Hematopoietic;Primitive;Skin;Brain;Stem;Endothelial	NA	NA	NA	NA	NA	846.bed	1	334
2	1305	sheffield_dnase	0.666015816929699	4.84028116514326	1	346	112	1603	1603	687	5	1440	34855	Fibroblast;Muscle;Brain;Skin	NA	NA	NA	NA	NA	1236.bed	1	211
2	1615	sheffield_dnase	0.666015816929699	4.84028116514326	1	346	112	1603	1603	687	5	1440	34855	Fibroblast;Brain;Epithelial;Muscle	NA	NA	NA	NA	NA	1567.bed	1	193
2	1706	sheffield_dnase	0.666015816929699	4.84028116514326	1	346	112	1603	1603	687	5	1440	34855	Fibroblast;Muscle;Skin;Brain;Epithelial	NA	NA	NA	NA	NA	1667.bed	1	259
2	1725	sheffield_dnase	0.666015816929699	4.84028116514326	1	346	112	1603	1603	687	5	1440	34855	Muscle;Epithelial;Fibroblast;Brain	NA	NA	NA	NA	NA	1690.bed	1	193
2	2065	sheffield_dnase	0.666015816929699	4.84028116514326	1	346	112	1603	1603	687	5	1440	34855	Hematopoietic;Epithelial;Skin	NA	NA	NA	NA	NA	214.bed	1	158
2	2078	sheffield_dnase	0.666015816929699	4.84028116514326	1	346	112	1603	1603	687	5	1440	34855	Fibroblast;Skin	NA	NA	NA	NA	NA	2157.bed	1	362
2	2168	sheffield_dnase	0.666015816929699	4.84028116514326	1	346	112	1603	1603	687	5	1440	34855	Epithelial;Fibroblast;Muscle;Hematopoietic;Primitive;Skin;Brain;Endothelial;Colo	NA	NA	NA	NA	NA	227.bed	1	84
2	2221	sheffield_dnase	0.666015816929699	4.84028116514326	1	346	112	1603	1603	687	5	1440	34855	Brain;Endothelial;Primitive;Prostate;Mammary	NA	NA	NA	NA	NA	2332.bed	1	133
2	2337	sheffield_dnase	0.666015816929699	4.84028116514326	1	346	112	1603	1603	687	5	1440	34855	Colon;Epithelial;Prostate;Mammary;Skin	NA	NA	NA	NA	NA	2487.bed	1	260
2	2451	sheffield_dnase	0.666015816929699	4.84028116514326	1	346	112	1603	1603	687	5	1440	34855	Hematopoietic;Cervix;Liver	NA	NA	NA	NA	NA	376.bed	1	211
2	2679	sheffield_dnase	0.666015816929699	4.84028116514326	1	346	112	1603	1603	687	5	1440	34855	Stem;Brain	NA	NA	NA	NA	NA	652.bed	1	152
2	2831	sheffield_dnase	0.666015816929699	4.84028116514326	1	346	112	1603	1603	687	5	1440	34855	Epithelial;Brain	NA	NA	NA	NA	NA	855.bed	1	624
2	1170	sheffield_dnase	0.664049635415827	2.42101859247251	2	358	284	1396	1396	679	20	1439	34840	Fibroblast;Primitive;Brain;Epithelial;Endothelial;Muscle;Stem;Bone	NA	NA	NA	NA	NA	1074.bed	1	181
2	1173	sheffield_dnase	0.664049635415827	2.42101859247251	2	358	284	1396	1396	679	20	1439	34840	Brain;Stem;Colon;Endothelial;Liver	NA	NA	NA	NA	NA	1077.bed	1	283
2	1994	sheffield_dnase	0.664049635415827	2.42101859247251	2	358	284	1396	1396	679	20	1439	34840	Fibroblast;Epithelial;Muscle;Skin	NA	NA	NA	NA	NA	2049.bed	1	3341
2	2067	sheffield_dnase	0.664049635415827	2.42101859247251	2	358	284	1396	1396	679	20	1439	34840	Muscle;Skin;Brain;Endothelial;Fibroblast;Epithelial	NA	NA	NA	NA	NA	2141.bed	1	220
2	2209	sheffield_dnase	0.664049635415827	2.42101859247251	2	358	284	1396	1396	679	20	1439	34840	Fibroblast;Muscle;Skin;Brain;Endothelial;Epithelial	NA	NA	NA	NA	NA	2320.bed	1	199
3	1645	sheffield_dnase	0.661954099214252	2.92646345403971	61	1296	1612	1496	1612	1470	1	34580	1659	Hematopoietic;Endothelial	NA	NA	NA	NA	NA	1602.bed	1	314
3	2158	sheffield_dnase	0.661954099214252	2.92646345403971	61	1296	1612	1496	1612	1470	1	34580	1659	Hematopoietic	NA	NA	NA	NA	NA	226.bed	1	360
1	2040	sheffield_dnase	0.657926206902366	4.13316767080961	1	220	151	853	853	408	40	218	36042	Muscle;Endothelial;Fibroblast;Epithelial;Primitive;Brain	NA	NA	NA	NA	NA	2105.bed	1	1966
3	2076	sheffield_dnase	0.655866031850257	2.08722402920706	87	1298	1889	1393	1889	1530	2	34554	1658	Hematopoietic	NA	NA	NA	NA	NA	2155.bed	1	389
2	2115	sheffield_dnase	0.651422449640517	1.69955433023074	4	363	452	1198	1198	671	57	1437	34803	Skin;Endothelial	NA	NA	NA	NA	NA	2206.bed	1	4949
3	1402	sheffield_dnase	0.650785914228909	Inf	32	1299	1	1737	1737	1010	0	34609	1660	Epithelial;Fibroblast;Muscle;Hematopoietic;Skin;Brain;Endothelial;Colon;Cervix;L	NA	NA	NA	NA	NA	1344.bed	1	315
3	1606	sheffield_dnase	0.650785914228909	Inf	32	1299	1	1737	1737	1010	0	34609	1660	Hematopoietic	NA	NA	NA	NA	NA	1558.bed	1	252
3	2400	sheffield_dnase	0.650785914228909	Inf	32	1299	1	1737	1737	1010	0	34609	1660	Hematopoietic;Endothelial;Primitive	NA	NA	NA	NA	NA	316.bed	1	227
1	392	codex	0.648715220178023	4.03162890946436	1	221	153	853	853	409	41	218	36041	Proerythroblasts were derived from CD34+ adult bone marrow cells isolated from h	Erythroblast	NA	NFE2	NA	GSE36985	GSM908059_NFE2.bed	1	404
1	1219	sheffield_dnase	0.648715220178023	4.03162890946436	1	221	153	853	853	409	41	218	36041	Weak NHDF	NA	NA	NA	NA	NA	1132.bed	1	5245
1	2950	sheffield_dnase	0.648715220178023	4.03162890946436	1	221	153	853	853	409	41	218	36041	Endothelial plus others	NA	NA	NA	NA	NA	991.bed	1	822
3	1607	sheffield_dnase	0.646875286264132	2.87840588750012	60	1302	1625	1502	1625	1480	1	34581	1659	Epithelial;Muscle;Skin;Brain;Fibroblast;Colon;Cervix;Liver;Endothelial;Mammary	NA	NA	NA	NA	NA	1559.bed	1	257
3	2457	sheffield_dnase	0.646875286264132	2.87840588750012	60	1302	1625	1502	1625	1480	1	34581	1659	Epithelial;Brain;Hematopoietic;Stem;Colon;Cervix;Liver;Mammary	NA	NA	NA	NA	NA	384.bed	1	153
3	549	encode_tfbs	0.642461795417339	1.63176359965642	136	1304	1998	1269	1998	1520	4	34505	1656	NA	H1-hESC	NA	BCL11A	None	NA	wgEncodeAwgTfbsHaibH1hescBcl11aPcr1xUniPk.narrowPeak	1	2518
1	1180	sheffield_dnase	0.639749212702908	3.9359084378951	1	224	157	853	853	411	42	218	36040	Muscle;Fibroblast;Brain;Endothelial;Epithelial	NA	NA	NA	NA	NA	1087.bed	1	863
1	1781	sheffield_dnase	0.639749212702908	3.9359084378951	1	224	157	853	853	411	42	218	36040	Brain;Hematopoietic;Stem;Colon;Epithelial	NA	NA	NA	NA	NA	1757.bed	1	970
1	2182	sheffield_dnase	0.639749212702908	3.9359084378951	1	224	157	853	853	411	42	218	36040	NA	NA	NA	NA	NA	NA	2287.bed	1	16193
1	2739	sheffield_dnase	0.639749212702908	3.9359084378951	1	224	157	853	853	411	42	218	36040	Hematopoietic	NA	NA	NA	NA	NA	73.bed	1	182
2	999	encode_tfbs	0.638740937755812	1.16247784070245	32	364	583	709	709	552	668	1409	34192	NA	SH-SY5Y	NA	GATA3_(SC-269)	None	NA	wgEncodeAwgTfbsSydhShsy5yGata3sc269sc269UcdUniPk.narrowPeak	1	15879
2	1316	sheffield_dnase	0.635341297183918	2.30583612939668	2	365	315	1396	1396	692	21	1439	34839	Fibroblast;Muscle;Skin;Brain;Endothelial;Epithelial;Bone	NA	NA	NA	NA	NA	1246.bed	1	138
2	1455	sheffield_dnase	0.635341297183918	2.30583612939668	2	365	315	1396	1396	692	21	1439	34839	Hematopoietic;Brain;Epithelial;Endothelial;Muscle;Fibroblast	NA	NA	NA	NA	NA	14.bed	1	122
2	1972	sheffield_dnase	0.635341297183918	2.30583612939668	2	365	315	1396	1396	692	21	1439	34839	Epithelial;Hematopoietic;Skin	NA	NA	NA	NA	NA	2015.bed	1	167
2	1993	sheffield_dnase	0.635341297183918	2.30583612939668	2	365	315	1396	1396	692	21	1439	34839	Skin	NA	NA	NA	NA	NA	2043.bed	1	3116
2	2469	sheffield_dnase	0.635341297183918	2.30583612939668	2	365	315	1396	1396	692	21	1439	34839	Epithelial;Fibroblast;Muscle;Brain;Hematopoietic;Primitive;Skin;Stem;Endothelial	NA	NA	NA	NA	NA	396.bed	1	176
2	2908	sheffield_dnase	0.635341297183918	2.30583612939668	2	365	315	1396	1396	692	21	1439	34839	Fibroblast;Muscle;Primitive;Skin;Brain;Epithelial;Endothelial;Cervix;Bone;Liver	NA	NA	NA	NA	NA	944.bed	1	161
2	2618	sheffield_dnase	0.634016893465209	1.86272043997098	3	371	414	1279	1279	688	39	1438	34821	Skin;Hematopoietic	NA	NA	NA	NA	NA	575.bed	1	222
1	1200	sheffield_dnase	0.631016860353656	3.84429929077231	1	228	163	853	853	415	43	218	36039	Hematopoietic;Stem;Brain	NA	NA	NA	NA	NA	1107.bed	1	284
1	1971	sheffield_dnase	0.631016860353656	3.84429929077231	1	228	163	853	853	415	43	218	36039	Hematopoietic	NA	NA	NA	NA	NA	2012.bed	1	367
3	2694	sheffield_dnase	0.630587648905021	2.03915405739454	85	1305	1902	1396	1902	1530	2	34556	1658	Muscle;Endothelial;Primitive	NA	NA	NA	NA	NA	674.bed	1	1378
3	1328	sheffield_dnase	0.630439957942602	Inf	31	1306	1	1748	1748	1020	0	34610	1660	Hematopoietic	NA	NA	NA	NA	NA	1257.bed	1	949
3	2075	sheffield_dnase	0.630439957942602	Inf	31	1306	1	1748	1748	1020	0	34610	1660	Epithelial;Fibroblast	NA	NA	NA	NA	NA	2153.bed	1	1377
3	2600	sheffield_dnase	0.630439957942602	Inf	31	1306	1	1748	1748	1020	0	34610	1660	Epithelial;Muscle;Brain;Hematopoietic;Skin;Fibroblast;Stem;Colon;Cervix;Endothel	NA	NA	NA	NA	NA	555.bed	1	388
2	1462	sheffield_dnase	0.629325396905374	1.42505952406212	7	372	514	1065	1065	650	119	1434	34741	Stem;Brain;Liver;Epithelial;Endothelial;Fibroblast;Bone	NA	NA	NA	NA	NA	1405.bed	1	296
3	2798	sheffield_dnase	0.628475898458832	1.7594820643162	110	1309	1964	1319	1964	1530	3	34531	1657	Epithelial;Fibroblast;Muscle;Brain;Hematopoietic;Primitive;Skin;Stem;Endothelial	NA	NA	NA	NA	NA	81.bed	1	137
1	1135	sheffield_dnase	0.622507602575484	3.75688863831824	1	230	165	853	853	416	44	218	36038	Epithelial;Muscle;Skin;Brain;Endothelial;Fibroblast;Colon;Cervix;Primitive	NA	NA	NA	NA	NA	1035.bed	1	423
2	2176	sheffield_dnase	0.62221315283915	1.46806028697049	6	373	505	1096	1096	658	99	1435	34761	Prostate Cancer	NA	NA	NA	NA	NA	2279.bed	1	9541
2	2567	sheffield_dnase	0.619274945918907	1.64184446269699	4	374	462	1198	1198	678	59	1437	34801	NA	NA	NA	NA	NA	NA	510.bed	1	12576
3	2359	sheffield_dnase	0.616915339976677	2.7822990911405	58	1310	1646	1509	1646	1490	1	34583	1659	Hematopoietic	NA	NA	NA	NA	NA	264.bed	1	326
3	2385	sheffield_dnase	0.616915339976677	2.7822990911405	58	1310	1646	1509	1646	1490	1	34583	1659	Epithelial;Fibroblast;Muscle;Brain;Hematopoietic;Primitive;Skin;Stem;Endothelial	NA	NA	NA	NA	NA	298.bed	1	163
2	2182	sheffield_dnase	0.614527741824913	1.81597505764237	3	375	428	1279	1279	694	40	1438	34820	NA	NA	NA	NA	NA	NA	2287.bed	1	16193
2	2212	sheffield_dnase	0.614527741824913	1.81597505764237	3	375	428	1279	1279	694	40	1438	34820	Hematopoietic;Muscle	NA	NA	NA	NA	NA	2323.bed	1	206
1	390	codex	0.614211575241543	3.67341093817869	1	231	168	853	853	417	45	218	36037	Proerythroblasts derived from CD34+ foetal liver cells (2-trimester stage).	Erythroblast	NA	TAL1	NA	GSE36985	GSM908054_TAL1.bed	1	584
3	1695	sheffield_dnase	0.610094575945938	Inf	30	1312	1	1760	1760	1020	0	34611	1660	Epithelial;Brain;Skin;Stem;Colon;Liver;Hematopoietic;Mammary;Muscle	NA	NA	NA	NA	NA	1657.bed	1	305
3	1894	sheffield_dnase	0.610094575945938	Inf	30	1312	1	1760	1760	1020	0	34611	1660	Epithelial;Brain;Hematopoietic;Primitive;Stem;Colon;Cervix;Liver;Fibroblast;Endo	NA	NA	NA	NA	NA	190.bed	1	97
3	2432	sheffield_dnase	0.610094575945938	Inf	30	1312	1	1760	1760	1020	0	34611	1660	Epithelial;Fibroblast;Muscle;Brain;Hematopoietic;Primitive;Skin;Stem;Endothelial	NA	NA	NA	NA	NA	350.bed	1	83
3	2612	sheffield_dnase	0.610094575945938	Inf	30	1312	1	1760	1760	1020	0	34611	1660	Weak tissue specific	NA	NA	NA	NA	NA	569.bed	1	9677
3	2647	sheffield_dnase	0.610094575945938	Inf	30	1312	1	1760	1760	1020	0	34611	1660	Epithelial;Hematopoietic;Colon;Cervix;Mammary	NA	NA	NA	NA	NA	611.bed	1	143
3	2814	sheffield_dnase	0.610094575945938	Inf	30	1312	1	1760	1760	1020	0	34611	1660	Cervix	NA	NA	NA	NA	NA	827.bed	1	968
1	298	codex	0.609613806771487	1.14266246118071	41	232	314	28	314	191	6053	178	30029	Kasumi-1 (AML FAB M2) with t(8;21) translocation and mismatch siRNA derived from	Acute Myeloid Leukemia	NA	SPI1	NA	GSE60131	GSM1501166_SPI1.bed	1	25538
2	2249	sheffield_dnase	0.608309528308603	2.20083694507431	2	377	331	1396	1396	701	22	1439	34838	Fibroblast;Ewing sarcoma;Skin	NA	NA	NA	NA	NA	2370.bed	1	206
2	1228	sheffield_dnase	0.607474404441448	4.03384571840921	1	378	142	1603	1603	708	6	1440	34854	Epithelial;Fibroblast;Muscle;Primitive;Brain;Endothelial;Colon;Cervix;Skin;Bone;	NA	NA	NA	NA	NA	1145.bed	1	344
2	1484	sheffield_dnase	0.607474404441448	4.03384571840921	1	378	142	1603	1603	708	6	1440	34854	Epithelial	NA	NA	NA	NA	NA	1428.bed	1	475
2	1487	sheffield_dnase	0.607474404441448	4.03384571840921	1	378	142	1603	1603	708	6	1440	34854	Fibroblast;Muscle	NA	NA	NA	NA	NA	1430.bed	1	327
2	1598	sheffield_dnase	0.607474404441448	4.03384571840921	1	378	142	1603	1603	708	6	1440	34854	Fibroblast;Skin	NA	NA	NA	NA	NA	1548.bed	1	737
2	1641	sheffield_dnase	0.607474404441448	4.03384571840921	1	378	142	1603	1603	708	6	1440	34854	Fibroblast	NA	NA	NA	NA	NA	1598.bed	1	547
2	1658	sheffield_dnase	0.607474404441448	4.03384571840921	1	378	142	1603	1603	708	6	1440	34854	Epithelial;Muscle	NA	NA	NA	NA	NA	1616.bed	1	301
2	1763	sheffield_dnase	0.607474404441448	4.03384571840921	1	378	142	1603	1603	708	6	1440	34854	Endothelial;Fibroblast;Epithelial;Muscle	NA	NA	NA	NA	NA	1735.bed	1	406
2	2134	sheffield_dnase	0.607474404441448	4.03384571840921	1	378	142	1603	1603	708	6	1440	34854	Endothelial;Primitive;Prostate;Mammary	NA	NA	NA	NA	NA	2229.bed	1	170
2	2238	sheffield_dnase	0.607474404441448	4.03384571840921	1	378	142	1603	1603	708	6	1440	34854	Fibroblast;Muscle;Endothelial;Epithelial;Skin;Brain	NA	NA	NA	NA	NA	2356.bed	1	170
2	2423	sheffield_dnase	0.607474404441448	4.03384571840921	1	378	142	1603	1603	708	6	1440	34854	Epithelial;Fibroblast;Muscle;Brain;Primitive;Skin;Stem;Endothelial;Colon;Cervix;	NA	NA	NA	NA	NA	341.bed	1	73
2	2696	sheffield_dnase	0.607474404441448	4.03384571840921	1	378	142	1603	1603	708	6	1440	34854	Hematopoietic;Skin	NA	NA	NA	NA	NA	676.bed	1	264
2	2866	sheffield_dnase	0.607474404441448	4.03384571840921	1	378	142	1603	1603	708	6	1440	34854	Epithelial;Fibroblast;Muscle;Primitive;Skin;Brain;Endothelial;Colon;Cervix;Liver	NA	NA	NA	NA	NA	896.bed	1	137
3	486	encode_tfbs	0.606022338138163	1.22334397439907	433	1318	2125	1027	2125	1490	17	34208	1643	NA	ECC-1	NA	ERalpha_a	BPA_100nM	NA	wgEncodeAwgTfbsHaibEcc1EraaV0416102Bpa1hUniPk.narrowPeak	1	4260
3	2386	sheffield_dnase	0.605579315507304	1.99105862782553	83	1319	1912	1401	1912	1540	2	34558	1658	Epithelial;Fibroblast;Muscle;Brain;Hematopoietic;Primitive;Skin;Stem;Endothelial	NA	NA	NA	NA	NA	299.bed	1	130
3	1110	sheffield_dnase	0.60232453112721	1.58358654601464	132	1320	2010	1278	2010	1540	4	34509	1656	Weak HepG2 specific	NA	NA	NA	NA	NA	1008.bed	1	23314
3	1193	sheffield_dnase	0.602037491305965	2.73424986080917	57	1321	1660	1520	1660	1500	1	34584	1659	Stem;Colon;Liver	NA	NA	NA	NA	NA	110.bed	1	2520
3	2529	sheffield_dnase	0.602037491305965	2.73424986080917	57	1321	1660	1520	1660	1500	1	34584	1659	Fibroblast;Muscle;Hematopoietic	NA	NA	NA	NA	NA	463.bed	1	256
1	1691	sheffield_dnase	0.598222884330793	3.51652179976412	1	233	171	853	853	419	47	218	36035	DNase Osteoblast specific	NA	NA	NA	NA	NA	1652.bed	1	18744
1	822	encode_tfbs	0.595815557264678	2.08225321642146	2	234	238	714	714	395	159	217	35923	NA	HeLa-S3	NA	SPT20	None	NA	wgEncodeAwgTfbsSydhHelas3Spt20UniPk.narrowPeak	1	4088
3	2571	sheffield_dnase	0.593179216570931	1.96701299163478	82	1323	1916	1405	1916	1550	2	34559	1658	Weak lymphoblast specific	NA	NA	NA	NA	NA	518.bed	1	3403
3	2669	sheffield_dnase	0.592433929929295	1.57154402864994	131	1324	2016	1281	2016	1540	4	34510	1656	Hematopoietic	NA	NA	NA	NA	NA	64.bed	1	802
2	2546	sheffield_dnase	0.59177514626163	1.49497693622349	5	390	497	1133	1133	673	81	1436	34779	Epithelial;Fibroblast;Muscle;Hematopoietic;Skin;Brain;Endothelial;Colon;Cervix;P	NA	NA	NA	NA	NA	485.bed	1	152
1	2470	sheffield_dnase	0.590513466128254	3.44337689492301	1	235	174	853	853	421	48	218	36034	Epithelial;Fibroblast;Muscle;Hematopoietic;Primitive;Skin;Brain;Endothelial;Colo	NA	NA	NA	NA	NA	397.bed	1	141
3	2584	sheffield_dnase	0.589749768206491	Inf	29	1325	1	1777	1777	1030	0	34612	1660	Brain;Hematopoietic;Stem;Fibroblast;Muscle;Endothelial;Primitive;Liver	NA	NA	NA	NA	NA	537.bed	1	101
3	2733	sheffield_dnase	0.589749768206491	Inf	29	1325	1	1777	1777	1030	0	34612	1660	Hematopoietic;Brain;Endothelial;Bone;Fibroblast	NA	NA	NA	NA	NA	721.bed	1	211
2	1921	sheffield_dnase	0.588858163362525	1.58791713727026	4	391	473	1198	1198	687	61	1437	34799	Weak Muscle	NA	NA	NA	NA	NA	1942.bed	1	9085
2	2601	sheffield_dnase	0.587056349488529	1.37856276122841	7	392	528	1065	1065	662	123	1434	34737	Stem	NA	NA	NA	NA	NA	556.bed	1	564
3	1240	sheffield_dnase	0.583997424003314	1.47806340578212	154	1327	2040	1240	2040	1540	5	34487	1655	Hematopoietic;Endothelial;Bone;Fibroblast;Brain	NA	NA	NA	NA	NA	1157.bed	1	419
3	211	cistrome_epigenome	0.583520150038822	1.17585805490439	563	1328	2139	985	2139	1480	23	34078	1637	NA	VCaP	prostate	H3K36me3	regular medium	NA	Human_VCaP_H3K36me3_regular-medium_Chinnaiyan.bed	1	50257
1	2248	sheffield_dnase	0.582983677811264	3.37300943031616	1	236	175	853	853	421	49	218	36033	Fibroblast;Muscle;Hematopoietic;Primitive;Skin;Brain;Stem;Epithelial;Endothelial	NA	NA	NA	NA	NA	237.bed	1	114
2	2408	sheffield_dnase	0.582810590343815	2.10496774130005	2	393	360	1396	1396	716	23	1439	34837	Hematopoietic	NA	NA	NA	NA	NA	327.bed	1	912
2	2750	sheffield_dnase	0.582810590343815	2.10496774130005	2	393	360	1396	1396	716	23	1439	34837	Epithelial;Fibroblast;Muscle;Brain;Hematopoietic;Primitive;Skin;Stem;Endothelial	NA	NA	NA	NA	NA	747.bed	1	283
2	1135	sheffield_dnase	0.577633181252669	1.72944653462228	3	395	444	1279	1279	706	42	1438	34818	Epithelial;Muscle;Skin;Brain;Endothelial;Fibroblast;Colon;Cervix;Primitive	NA	NA	NA	NA	NA	1035.bed	1	423
1	2709	sheffield_dnase	0.575626353711714	3.30545436443488	1	237	178	853	853	423	50	218	36032	Epithelial;Fibroblast;Muscle;Hematopoietic;Skin;Brain;Endothelial;Cervix;Primiti	NA	NA	NA	NA	NA	694.bed	1	173
2	98	cistrome_cistrome	0.574967063516108	1.30563153594005	9	396	547	1011	1011	651	167	1432	34693	NA	MDA-MB-231 Cells	breast	ESR1, DBDmut	E2(45min)	NA	Human_MDA-MB-231-Cells_ESR1,-DBDmut_E2-45min_Katzenellenbogen.bed	1	2332
2	1430	sheffield_dnase	0.574967063516108	1.30563153594005	9	396	547	1011	1011	651	167	1432	34693	Complex tissue specific	NA	NA	NA	NA	NA	1373.bed	1	230
3	333	codex	0.573803745172664	1.67926192212796	105	1329	1984	1336	1984	1550	3	34536	1657	Proerythroblasts were derived from mobilised CD34+ cells isolated from the healt	Erythroblast	NA	SMAD1	NA	GSE29194	GSM722398_SMAD1.bed	1	1293
3	1175	sheffield_dnase	0.572494730338769	2.63815973455707	55	1330	1682	1535	1682	1520	1	34586	1659	NA	NA	NA	NA	NA	NA	1079.bed	1	6153
3	1275	sheffield_dnase	0.572494730338769	2.63815973455707	55	1330	1682	1535	1682	1520	1	34586	1659	Fibroblast;Muscle;Hematopoietic;Primitive;Skin;Brain;Epithelial;Endothelial;Cerv	NA	NA	NA	NA	NA	1200.bed	1	291
3	1211	sheffield_dnase	0.569405534691839	Inf	28	1332	1	1789	1789	1040	0	34613	1660	Fibroblast;Brain;Hematopoietic;Primitive;Stem;Epithelial;Muscle;Colon;Liver;Endo	NA	NA	NA	NA	NA	1120.bed	1	298
3	1285	sheffield_dnase	0.569405534691839	Inf	28	1332	1	1789	1789	1040	0	34613	1660	Epithelial;Hematopoietic;Liver	NA	NA	NA	NA	NA	1212.bed	1	119
3	1862	sheffield_dnase	0.569405534691839	Inf	28	1332	1	1789	1789	1040	0	34613	1660	Epithelial;Fibroblast;Muscle;Hematopoietic;Primitive;Skin;Brain;Endothelial;Colo	NA	NA	NA	NA	NA	186.bed	1	284
3	2129	sheffield_dnase	0.569405534691839	Inf	28	1332	1	1789	1789	1040	0	34613	1660	Epithelial;Brain;Hematopoietic;Skin;Stem;Fibroblast;Colon;Cervix;Liver;Prostate;	NA	NA	NA	NA	NA	2224.bed	1	214
3	2222	sheffield_dnase	0.569405534691839	Inf	28	1332	1	1789	1789	1040	0	34613	1660	Fibroblast;Muscle;Brain;Skin;Epithelial;Cervix;Liver;Endothelial;Prostate;Bone	NA	NA	NA	NA	NA	2333.bed	1	317
3	2431	sheffield_dnase	0.569405534691839	Inf	28	1332	1	1789	1789	1040	0	34613	1660	Epithelial;Fibroblast;Muscle;Brain;Hematopoietic;Primitive;Skin;Stem;Endothelial	NA	NA	NA	NA	NA	349.bed	1	80
3	2537	sheffield_dnase	0.569405534691839	Inf	28	1332	1	1789	1789	1040	0	34613	1660	Hematopoietic	NA	NA	NA	NA	NA	472.bed	1	472
1	1165	sheffield_dnase	0.568434745645602	3.24054644422234	1	238	181	853	853	424	51	218	36031	Epithelial;Fibroblast;Muscle;Brain;Hematopoietic;Primitive;Skin;Endothelial;Colo	NA	NA	NA	NA	NA	1069.bed	1	121
1	1819	sheffield_dnase	0.568434745645602	3.24054644422234	1	238	181	853	853	424	51	218	36031	Weak HFF	NA	NA	NA	NA	NA	1799.bed	1	3452
1	2113	sheffield_dnase	0.568434745645602	3.24054644422234	1	238	181	853	853	424	51	218	36031	Skin;Epithelial	NA	NA	NA	NA	NA	2204.bed	1	1972
2	2109	sheffield_dnase	0.566763577153558	1.45887222511345	5	398	510	1133	1133	680	83	1436	34777	Hematopoietic	NA	NA	NA	NA	NA	220.bed	1	1058
2	2961	ucsc_features	0.561073977992489	1.13400548542842	31	399	599	723	723	574	663	1410	34197	NA	NA	NA	NA	NA	NA	genomicSuperDups.bed	1	51599
2	2394	sheffield_dnase	0.558718019150709	2.01731988168302	2	400	374	1396	1396	723	24	1439	34836	NA	NA	NA	NA	NA	NA	309.bed	1	669
2	2622	sheffield_dnase	0.558718019150709	2.01731988168302	2	400	374	1396	1396	723	24	1439	34836	Epithelial;Brain;Hematopoietic;Skin;Stem;Colon;Cervix;Endothelial;Liver;Mammary	NA	NA	NA	NA	NA	583.bed	1	286
2	1139	sheffield_dnase	0.557828909271805	3.45740500119752	1	402	183	1603	1603	729	7	1440	34853	Fibroblast;Muscle;Skin;Brain;Epithelial;Endothelial;Primitive	NA	NA	NA	NA	NA	1039.bed	1	129
2	1222	sheffield_dnase	0.557828909271805	3.45740500119752	1	402	183	1603	1603	729	7	1440	34853	Fibroblast;Muscle;Brain;Epithelial;Endothelial;Skin;Bone	NA	NA	NA	NA	NA	1137.bed	1	149
2	1492	sheffield_dnase	0.557828909271805	3.45740500119752	1	402	183	1603	1603	729	7	1440	34853	Fibroblast;Muscle;Brain;Epithelial;Endothelial;Bone	NA	NA	NA	NA	NA	1435.bed	1	107
2	1533	sheffield_dnase	0.557828909271805	3.45740500119752	1	402	183	1603	1603	729	7	1440	34853	Fibroblast;Muscle;Brain;Epithelial;Endothelial	NA	NA	NA	NA	NA	1480.bed	1	177
2	1689	sheffield_dnase	0.557828909271805	3.45740500119752	1	402	183	1603	1603	729	7	1440	34853	Fibroblast; Muscle	NA	NA	NA	NA	NA	1650.bed	1	438
2	2560	sheffield_dnase	0.557828909271805	3.45740500119752	1	402	183	1603	1603	729	7	1440	34853	Epithelial;Fibroblast;Muscle;Primitive;Skin;Brain;Endothelial;Colon;Cervix;Liver	NA	NA	NA	NA	NA	500.bed	1	204
2	2562	sheffield_dnase	0.557828909271805	3.45740500119752	1	402	183	1603	1603	729	7	1440	34853	Epithelial;Brain;Hematopoietic;Stem;Colon;Cervix;Endothelial;Liver;Mammary	NA	NA	NA	NA	NA	503.bed	1	151
2	2702	sheffield_dnase	0.557828909271805	3.45740500119752	1	402	183	1603	1603	729	7	1440	34853	Hematopoietic;Endothelial;Primitive	NA	NA	NA	NA	NA	685.bed	1	163
2	2824	sheffield_dnase	0.557828909271805	3.45740500119752	1	402	183	1603	1603	729	7	1440	34853	Fibroblast;Muscle;Skin;Epithelial;Endothelial;Primitive;Brain;Bone	NA	NA	NA	NA	NA	844.bed	1	156
2	2858	sheffield_dnase	0.557828909271805	3.45740500119752	1	402	183	1603	1603	729	7	1440	34853	Muscle;Fibroblast;Endothelial;Primitive	NA	NA	NA	NA	NA	889.bed	1	197
3	322	codex	0.557105752293512	1.4491436103841	151	1339	2048	1243	2048	1540	5	34490	1655	CD133+ Umbilical Cord Blood (UCB) cells were expanded in vitro for 10-11 days; f	Umbilical Cord Blood Stem and Progenitor Cells	NA	MEIS1	NA	GSE26014	GSM638314_15_16_MEIS1.bed	1	420
1	2027	sheffield_dnase	0.554523584394189	3.11807419348674	1	241	185	853	853	426	53	218	36029	NA	NA	NA	NA	NA	NA	2088.bed	1	5684
1	2690	sheffield_dnase	0.554523584394189	3.11807419348674	1	241	185	853	853	426	53	218	36029	Hematopoietic	NA	NA	NA	NA	NA	669.bed	1	2283
3	1380	sheffield_dnase	0.549061875369562	Inf	27	1340	1	1809	1809	1050	0	34614	1660	Fibroblast;Brain;Hematopoietic;Endothelial;Muscle;Bone;Epithelial	NA	NA	NA	NA	NA	1321.bed	1	105
3	1895	sheffield_dnase	0.549061875369562	Inf	27	1340	1	1809	1809	1050	0	34614	1660	NA	NA	NA	NA	NA	NA	1900.bed	1	11200
3	2261	sheffield_dnase	0.549061875369562	Inf	27	1340	1	1809	1809	1050	0	34614	1660	Epithelial;Fibroblast;Brain;Hematopoietic;Primitive;Skin;Stem;Endothelial;Muscle	NA	NA	NA	NA	NA	239.bed	1	194
3	2538	sheffield_dnase	0.549061875369562	Inf	27	1340	1	1809	1809	1050	0	34614	1660	Hematopoietic	NA	NA	NA	NA	NA	473.bed	1	224
2	2136	sheffield_dnase	0.546228632511699	1.51334899843955	4	412	484	1198	1198	698	64	1437	34796	Prostate Cancer and Muscle	NA	NA	NA	NA	NA	2230.bed	1	15239
3	1174	sheffield_dnase	0.545024572322646	1.31379498421191	219	1344	2091	1163	2091	1530	8	34422	1652	Weak	NA	NA	NA	NA	NA	1078.bed	1	13904
2	2449	sheffield_dnase	0.543300228532189	1.65073670132096	3	413	460	1279	1279	717	44	1438	34816	Fibroblast;Muscle;Hematopoietic;Skin;Brain;Epithelial;Endothelial;Primitive	NA	NA	NA	NA	NA	374.bed	1	210
[truncated: 6,911 more rows]
