# Supplementary material for: NSD2 E1099K drives relapse in pediatric acute lymphoblastic leukemia by disrupting 3D chromatin organization
Source: Genome Biol. 2023 Apr 4;24:64. doi: 10.1186/s13059-023-02905-0 (PMC10071675; doi:10.1186/s13059-023-02905-0)
Supplement: Supplementary file 6 — Additional file 6. shared_comp_genes_down.csv Expression of decreased genes with shared AB compartment switches. [file 13059_2023_2905_MOESM6_ESM.csv]

chr	start	end	compartment_switch	shared_by	gene	cell_line	rna_status
chr1	64400000	64500000	AB	2	ROR1	rch	decreased
chr3	151500000	151600000	AB	2	SUCNR1	rch	decreased
chr4	82800000	82900000	AB	2	RASGEF1B	rch	decreased
chr5	33500000	33600000	AB	2	ADAMTS12	rch	decreased
chr9	112400000	112500000	AB	2	PALM2AKAP2	rch	decreased
chr10	78800000	78900000	AB	2	KCNMA1	rch	decreased
chr10	123300000	123400000	AB	2	FGFR2	rch	decreased
chr12	118800000	118900000	AB	2	TAOK3	rch	decreased
chr13	43400000	43500000	AB	3	EPSTI1	rch	decreased
chr15	81400000	81500000	AB	3	IL16	rch	decreased
chr16	54800000	54900000	AB	2	CRNDE	rch	decreased
chr10	128700000	128800000	AB	3	DOCK1	rs411	decreased
chr10	129100000	129200000	AB	2	DOCK1	rs411	decreased
chr1	209700000	209800000	AB	2	LAMB3	sem	decreased
chr5	87800000	87900000	AB	2	LINC00461	sem	decreased
chr7	111700000	111800000	AB	2	DOCK4	sem	decreased
