# Supplementary material for: NSD2 E1099K drives relapse in pediatric acute lymphoblastic leukemia by disrupting 3D chromatin organization
Source: Genome Biol. 2023 Apr 4;24:64. doi: 10.1186/s13059-023-02905-0 (PMC10071675; doi:10.1186/s13059-023-02905-0)
Supplement: Supplementary file 7 — Additional file 7. shared_comp_genes_up.csv Expression of increased genes with shared BA compartment switches. [file 13059_2023_2905_MOESM7_ESM.csv]

chr	start	end	compartment_switch	shared_by	gene	cell_line	rna_status
chr1	84900000	85000000	BA	3	GNG5	rch	increased
chr1	193000000	193100000	BA	2	GLRX2	rch	increased
chr1	241700000	241800000	BA	2	OPN3	rch	increased
chr2	227600000	227700000	BA	3	IRS1	rch	increased
chr3	167700000	167800000	BA	2	GOLIM4	rch	increased
chr4	99200000	99300000	BA	2	RAP1GDS1	rch	increased
chr4	106300000	106400000	BA	2	PPA2	rch	increased
chr5	127400000	127500000	BA	2	SLC12A2	rch	increased
chr5	166800000	166900000	BA	2	TENM2	rch	increased
chr8	94700000	94800000	BA	2	FAM92A	rch	increased
chr9	32500000	32600000	BA	2	NDUFB6	rch	increased
chr10	22000000	22100000	BA	2	DNAJC1	rch	increased
chr11	78800000	78900000	BA	2	TENM4	rch	increased
chr11	78900000	79000000	BA	2	TENM4	rch	increased
chr11	88000000	88100000	BA	3	CTSC	rch	increased
chr11	95500000	95600000	BA	2	MTMR2	rch	increased
chr11	102900000	103000000	BA	2	DCUN1D5	rch	increased
chr11	102900000	103000000	BA	2	DYNC2H1	rch	increased
chr12	16000000	16100000	BA	3	STRAP	rch	increased
chr12	16000000	16100000	BA	3	EPS8	rch	increased
chr12	29300000	29400000	BA	2	FAR2	rch	increased
chr12	29400000	29500000	BA	2	FAR2	rch	increased
chr12	90000000	90100000	BA	2	ATP2B1	rch	increased
chr12	90100000	90200000	BA	2	ATP2B1	rch	increased
chr15	86300000	86400000	BA	2	KLHL25	rch	increased
chr17	14200000	14300000	BA	2	HS3ST3B1	rch	increased
chr20	15900000	16000000	BA	2	AL079338.1	rch	increased
chr1	76200000	76300000	BA	3	MSH4	rs411	increased
chr2	40500000	40600000	BA	2	SLC8A1	rs411	increased
chr2	40600000	40700000	BA	2	SLC8A1	rs411	increased
chr5	166800000	166900000	BA	2	TENM2	rs411	increased
chr7	112700000	112800000	BA	2	GPR85	rs411	increased
chr8	52800000	52900000	BA	3	AC064807.1	rs411	increased
chr10	22000000	22100000	BA	2	DNAJC1	rs411	increased
chr10	82300000	82400000	BA	2	SH2D4B	rs411	increased
chr12	16000000	16100000	BA	3	EPS8	rs411	increased
chr12	92400000	92500000	BA	3	LINC01619	rs411	increased
chr18	42200000	42300000	BA	3	SETBP1	rs411	increased
chr20	15900000	16000000	BA	2	AL079338.1	rs411	increased
chr1	199000000	199100000	BA	2	LINC01221	sem	increased
chr2	40500000	40600000	BA	2	SLC8A1	sem	increased
chr2	40600000	40700000	BA	2	SLC8A1	sem	increased
chr2	85000000	85100000	BA	2	DNAH6	sem	increased
chr2	145600000	145700000	BA	2	TEX41	sem	increased
chr2	180100000	180200000	BA	2	SESTD1	sem	increased
chr2	181900000	182000000	BA	2	UBE2E3	sem	increased
chr2	216800000	216900000	BA	2	MREG	sem	increased
chr2	227600000	227700000	BA	3	IRS1	sem	increased
chr3	28300000	28400000	BA	3	ZCWPW2	sem	increased
chr3	67700000	67800000	BA	2	SUCLG2-AS1	sem	increased
chr3	67900000	68000000	BA	2	SUCLG2-AS1	sem	increased
chr3	105400000	105500000	BA	3	CBLB	sem	increased
chr3	167400000	167500000	BA	3	SERPINI1	sem	increased
chr4	114300000	114400000	BA	2	ANK2	sem	increased
chr4	183700000	183800000	BA	2	TENM3	sem	increased
chr6	21600000	21700000	BA	2	CASC15	sem	increased
chr6	21700000	21800000	BA	2	CASC15	sem	increased
chr6	22100000	22200000	BA	2	CASC15	sem	increased
chr6	22200000	22300000	BA	2	CASC15	sem	increased
chr6	22300000	22400000	BA	2	CASC15	sem	increased
chr6	71400000	71500000	BA	2	SMAP1	sem	increased
chr6	79600000	79700000	BA	2	IRAK1BP1	sem	increased
chr7	11500000	11600000	BA	3	THSD7A	sem	increased
chr7	112700000	112800000	BA	2	GPR85	sem	increased
chr8	17000000	17100000	BA	2	ZDHHC2	sem	increased
chr8	52800000	52900000	BA	3	AC064807.1	sem	increased
chr8	90700000	90800000	BA	2	AF117829.1	sem	increased
chr8	94700000	94800000	BA	2	FAM92A	sem	increased
chr9	77600000	77700000	BA	2	NMRK1	sem	increased
chr9	82200000	82300000	BA	2	TLE4	sem	increased
chr9	107500000	107600000	BA	2	ABCA1	sem	increased
chr10	18800000	18900000	BA	3	AL450384.2	sem	increased
chr10	22000000	22100000	BA	2	DNAJC1	sem	increased
chr10	43300000	43400000	BA	2	LINC02623	sem	increased
chr10	63900000	64000000	BA	2	RTKN2	sem	increased
chr10	82300000	82400000	BA	2	SH2D4B	sem	increased
chr10	116500000	116600000	BA	2	ABLIM1	sem	increased
chr11	78800000	78900000	BA	2	TENM4	sem	increased
chr11	78900000	79000000	BA	2	TENM4	sem	increased
chr11	85300000	85400000	BA	2	DLG2	sem	increased
chr11	93200000	93300000	BA	3	SMCO4	sem	increased
chr12	16000000	16100000	BA	3	EPS8	sem	increased
chr12	40600000	40700000	BA	2	LRRK2-DT	sem	increased
chr12	40600000	40700000	BA	2	LRRK2	sem	increased
chr16	72800000	72900000	BA	3	AC004943.2	sem	increased
chr18	42200000	42300000	BA	3	SETBP1	sem	increased
chr20	8100000	8200000	BA	2	PLCB1	sem	increased
chr20	8200000	8300000	BA	2	PLCB1	sem	increased
chr20	8400000	8500000	BA	3	PLCB1	sem	increased
chr20	15900000	16000000	BA	2	AL079338.1	sem	increased
