# Supplementary material for: NSD2 E1099K drives relapse in pediatric acute lymphoblastic leukemia by disrupting 3D chromatin organization
Source: Genome Biol. 2023 Apr 4;24:64. doi: 10.1186/s13059-023-02905-0 (PMC10071675; doi:10.1186/s13059-023-02905-0)
Supplement: Supplementary file 8 — Additional file 8. TAD_increased.csv Gained TAD activity due to NSD2 coordinates. [file 13059_2023_2905_MOESM8_ESM.csv]

chr	TAD_start	TAD_end	status	cell_line
chr1	47240000	47640000	Gain in TAD activity	RCH
chr1	78520000	79160000	Gain in TAD activity	RCH
chr1	210600000	211360000	Gain in TAD activity	RCH
chr1	233520000	234200000	Gain in TAD activity	RCH
chr10	121720000	122680000	Gain in TAD activity	RCH
chr11	123640000	124480000	Gain in TAD activity	RCH
chr11	128840000	129640000	Gain in TAD activity	RCH
chr11	130800000	131560000	Gain in TAD activity	RCH
chr11	132880000	133720000	Gain in TAD activity	RCH
chr12	9920000	10320000	Gain in TAD activity	RCH
chr12	48600000	49040000	Gain in TAD activity	RCH
chr12	54120000	54600000	Gain in TAD activity	RCH
chr12	65200000	65680000	Gain in TAD activity	RCH
chr12	112920000	113320000	Gain in TAD activity	RCH
chr12	113880000	114360000	Gain in TAD activity	RCH
chr12	114400000	114960000	Gain in TAD activity	RCH
chr12	117640000	118280000	Gain in TAD activity	RCH
chr13	98120000	98520000	Gain in TAD activity	RCH
chr14	22080000	22560000	Gain in TAD activity	RCH
chr15	31840000	32280000	Gain in TAD activity	RCH
chr15	73000000	73520000	Gain in TAD activity	RCH
chr15	83720000	85040000	Gain in TAD activity	RCH
chr16	17680000	18320000	Gain in TAD activity	RCH
chr16	24080000	24480000	Gain in TAD activity	RCH
chr2	17000000	17800000	Gain in TAD activity	RCH
chr2	162440000	163200000	Gain in TAD activity	RCH
chr2	163240000	164040000	Gain in TAD activity	RCH
chr3	38560000	39040000	Gain in TAD activity	RCH
chr3	112320000	112720000	Gain in TAD activity	RCH
chr3	129880000	130360000	Gain in TAD activity	RCH
chr3	132440000	133120000	Gain in TAD activity	RCH
chr3	136760000	137760000	Gain in TAD activity	RCH
chr4	73160000	73880000	Gain in TAD activity	RCH
chr4	84600000	85440000	Gain in TAD activity	RCH
chr4	100400000	100880000	Gain in TAD activity	RCH
chr4	104040000	104880000	Gain in TAD activity	RCH
chr4	107320000	108920000	Gain in TAD activity	RCH
chr4	111480000	112960000	Gain in TAD activity	RCH
chr4	120480000	121000000	Gain in TAD activity	RCH
chr4	174400000	175240000	Gain in TAD activity	RCH
chr4	186560000	187000000	Gain in TAD activity	RCH
chr4	187040000	187520000	Gain in TAD activity	RCH
chr5	147280000	148080000	Gain in TAD activity	RCH
chr5	151160000	151960000	Gain in TAD activity	RCH
chr6	133880000	134480000	Gain in TAD activity	RCH
chr7	102920000	103720000	Gain in TAD activity	RCH
chr7	103760000	104520000	Gain in TAD activity	RCH
chr8	24960000	25360000	Gain in TAD activity	RCH
chr8	96320000	97200000	Gain in TAD activity	RCH
chrX	7920000	8720000	Gain in TAD activity	RCH
chrX	38040000	38520000	Gain in TAD activity	RCH
chrX	45080000	46240000	Gain in TAD activity	RCH
chrX	100080000	100560000	Gain in TAD activity	RCH
chrX	103440000	104200000	Gain in TAD activity	RCH
chrX	119080000	119600000	Gain in TAD activity	RCH
chr1	47240000	47720000	Gain in TAD activity	RS4;11
chr1	55840000	57280000	Gain in TAD activity	RS4;11
chr1	71000000	71480000	Gain in TAD activity	RS4;11
chr1	75240000	75680000	Gain in TAD activity	RS4;11
chr1	148880000	149360000	Gain in TAD activity	RS4;11
chr1	181160000	182000000	Gain in TAD activity	RS4;11
chr1	185720000	186200000	Gain in TAD activity	RS4;11
chr1	208480000	209720000	Gain in TAD activity	RS4;11
chr1	210040000	210560000	Gain in TAD activity	RS4;11
chr1	214840000	215840000	Gain in TAD activity	RS4;11
chr1	231920000	232720000	Gain in TAD activity	RS4;11
chr1	240920000	241640000	Gain in TAD activity	RS4;11
chr10	25400000	26000000	Gain in TAD activity	RS4;11
chr10	96400000	96920000	Gain in TAD activity	RS4;11
chr11	5960000	6360000	Gain in TAD activity	RS4;11
chr11	88320000	88800000	Gain in TAD activity	RS4;11
chr12	42920000	43800000	Gain in TAD activity	RS4;11
chr12	48600000	49040000	Gain in TAD activity	RS4;11
chr12	55560000	56040000	Gain in TAD activity	RS4;11
chr12	63480000	64200000	Gain in TAD activity	RS4;11
chr12	101200000	101760000	Gain in TAD activity	RS4;11
chr12	103320000	104240000	Gain in TAD activity	RS4;11
chr12	105800000	106560000	Gain in TAD activity	RS4;11
chr13	31720000	32320000	Gain in TAD activity	RS4;11
chr13	99400000	99800000	Gain in TAD activity	RS4;11
chr13	101200000	101760000	Gain in TAD activity	RS4;11
chr13	102520000	103200000	Gain in TAD activity	RS4;11
chr13	107800000	108800000	Gain in TAD activity	RS4;11
chr14	20120000	20720000	Gain in TAD activity	RS4;11
chr14	57920000	58560000	Gain in TAD activity	RS4;11
chr14	62640000	63800000	Gain in TAD activity	RS4;11
chr15	34880000	35280000	Gain in TAD activity	RS4;11
chr15	48640000	49080000	Gain in TAD activity	RS4;11
chr15	69280000	69760000	Gain in TAD activity	RS4;11
chr17	53040000	53440000	Gain in TAD activity	RS4;11
chr2	17000000	17800000	Gain in TAD activity	RS4;11
chr2	107200000	108920000	Gain in TAD activity	RS4;11
chr2	115360000	118160000	Gain in TAD activity	RS4;11
chr2	123200000	124720000	Gain in TAD activity	RS4;11
chr2	135240000	135720000	Gain in TAD activity	RS4;11
chr2	147400000	148680000	Gain in TAD activity	RS4;11
chr2	153600000	156120000	Gain in TAD activity	RS4;11
chr2	163240000	164000000	Gain in TAD activity	RS4;11
chr2	169800000	170280000	Gain in TAD activity	RS4;11
chr2	198440000	199160000	Gain in TAD activity	RS4;11
chr2	222920000	223480000	Gain in TAD activity	RS4;11
chr2	225960000	226520000	Gain in TAD activity	RS4;11
chr20	16760000	17440000	Gain in TAD activity	RS4;11
chr3	28440000	28920000	Gain in TAD activity	RS4;11
chr3	36040000	36760000	Gain in TAD activity	RS4;11
chr3	38560000	39040000	Gain in TAD activity	RS4;11
chr3	39480000	40200000	Gain in TAD activity	RS4;11
chr3	62640000	63280000	Gain in TAD activity	RS4;11
chr3	63320000	63800000	Gain in TAD activity	RS4;11
chr3	64480000	65280000	Gain in TAD activity	RS4;11
chr3	65760000	66240000	Gain in TAD activity	RS4;11
chr3	73600000	75200000	Gain in TAD activity	RS4;11
chr3	75720000	76160000	Gain in TAD activity	RS4;11
chr3	130760000	131960000	Gain in TAD activity	RS4;11
chr3	132440000	133120000	Gain in TAD activity	RS4;11
chr3	134320000	135760000	Gain in TAD activity	RS4;11
chr3	136760000	137720000	Gain in TAD activity	RS4;11
chr3	142320000	142720000	Gain in TAD activity	RS4;11
chr3	149080000	149480000	Gain in TAD activity	RS4;11
chr3	159040000	159480000	Gain in TAD activity	RS4;11
chr3	168640000	169480000	Gain in TAD activity	RS4;11
chr3	170120000	170560000	Gain in TAD activity	RS4;11
chr4	16320000	17480000	Gain in TAD activity	RS4;11
chr4	56240000	56720000	Gain in TAD activity	RS4;11
chr4	70520000	71440000	Gain in TAD activity	RS4;11
chr4	73160000	73880000	Gain in TAD activity	RS4;11
chr4	75800000	76440000	Gain in TAD activity	RS4;11
chr4	78160000	78560000	Gain in TAD activity	RS4;11
chr4	82800000	83280000	Gain in TAD activity	RS4;11
chr4	84440000	85480000	Gain in TAD activity	RS4;11
chr4	111480000	112960000	Gain in TAD activity	RS4;11
chr4	113720000	114280000	Gain in TAD activity	RS4;11
chr4	120480000	120960000	Gain in TAD activity	RS4;11
chr4	121000000	122240000	Gain in TAD activity	RS4;11
chr4	148080000	148480000	Gain in TAD activity	RS4;11
chr4	150240000	150840000	Gain in TAD activity	RS4;11
chr4	152080000	152720000	Gain in TAD activity	RS4;11
chr4	154720000	155120000	Gain in TAD activity	RS4;11
chr4	155600000	156280000	Gain in TAD activity	RS4;11
chr4	174400000	175120000	Gain in TAD activity	RS4;11
chr5	43680000	44840000	Gain in TAD activity	RS4;11
chr5	75040000	75520000	Gain in TAD activity	RS4;11
chr5	136160000	136920000	Gain in TAD activity	RS4;11
chr5	140120000	140560000	Gain in TAD activity	RS4;11
chr5	145920000	146360000	Gain in TAD activity	RS4;11
chr5	147280000	148080000	Gain in TAD activity	RS4;11
chr5	170120000	170840000	Gain in TAD activity	RS4;11
chr6	29040000	29600000	Gain in TAD activity	RS4;11
chr6	86480000	87760000	Gain in TAD activity	RS4;11
chr6	117040000	117600000	Gain in TAD activity	RS4;11
chr6	124120000	125120000	Gain in TAD activity	RS4;11
chr6	141960000	142400000	Gain in TAD activity	RS4;11
chr6	147720000	148400000	Gain in TAD activity	RS4;11
chr7	31800000	32240000	Gain in TAD activity	RS4;11
chr7	43000000	43440000	Gain in TAD activity	RS4;11
chr7	96680000	97520000	Gain in TAD activity	RS4;11
chr7	140760000	141240000	Gain in TAD activity	RS4;11
chr8	26560000	27080000	Gain in TAD activity	RS4;11
chr8	47160000	47560000	Gain in TAD activity	RS4;11
chr8	57880000	58280000	Gain in TAD activity	RS4;11
chr8	64160000	65400000	Gain in TAD activity	RS4;11
chr8	69440000	70480000	Gain in TAD activity	RS4;11
chr8	72720000	73160000	Gain in TAD activity	RS4;11
chr8	96320000	97200000	Gain in TAD activity	RS4;11
chr9	17520000	19000000	Gain in TAD activity	RS4;11
chr9	25080000	27280000	Gain in TAD activity	RS4;11
chr9	73280000	74640000	Gain in TAD activity	RS4;11
chr9	86960000	88400000	Gain in TAD activity	RS4;11
chr9	103440000	104120000	Gain in TAD activity	RS4;11
chr9	117840000	118280000	Gain in TAD activity	RS4;11
chr9	119400000	120280000	Gain in TAD activity	RS4;11
chrX	130120000	130920000	Gain in TAD activity	RS4;11
chr13	112520000	113120000	Gain in TAD activity	SEM
chr18	75000000	75400000	Gain in TAD activity	SEM
chr3	62640000	63280000	Gain in TAD activity	SEM
chr5	75040000	75560000	Gain in TAD activity	SEM
chr5	145920000	146560000	Gain in TAD activity	SEM
chr6	117040000	117640000	Gain in TAD activity	SEM
chr7	31200000	31760000	Gain in TAD activity	SEM
