# Supplementary material for: NSD2 E1099K drives relapse in pediatric acute lymphoblastic leukemia by disrupting 3D chromatin organization
Source: Genome Biol. 2023 Apr 4;24:64. doi: 10.1186/s13059-023-02905-0 (PMC10071675; doi:10.1186/s13059-023-02905-0)
Supplement: Supplementary file 9 — Additional file 9. TAD_decreased.csv Lost TAD activity due to NSD2 coordinates. [file 13059_2023_2905_MOESM9_ESM.csv]

chr	TAD_start	TAD_end	status	cell_line
chr1	72080000	72480000	Loss in TAD activity	RCH
chr1	198760000	199200000	Loss in TAD activity	RCH
chr10	83640000	84520000	Loss in TAD activity	RCH
chr13	67280000	67800000	Loss in TAD activity	RCH
chr18	53000000	53440000	Loss in TAD activity	RCH
chr2	76400000	76840000	Loss in TAD activity	RCH
chr3	71040000	71640000	Loss in TAD activity	RCH
chr3	76120000	76640000	Loss in TAD activity	RCH
chr4	124040000	124600000	Loss in TAD activity	RCH
chr5	118320000	118760000	Loss in TAD activity	RCH
chr6	73320000	73800000	Loss in TAD activity	RCH
chrX	12960000	13480000	Loss in TAD activity	RCH
chr1	72080000	72520000	Loss in TAD activity	RS4;11
chr3	17960000	18440000	Loss in TAD activity	RS4;11
chr3	151760000	152200000	Loss in TAD activity	RS4;11
chr4	114320000	114800000	Loss in TAD activity	RS4;11
chr4	133120000	133560000	Loss in TAD activity	RS4;11
chr5	158120000	158520000	Loss in TAD activity	RS4;11
chr8	128760000	129200000	Loss in TAD activity	RS4;11
chr1	7320000	7720000	Loss in TAD activity	SEM
chr1	13800000	14280000	Loss in TAD activity	SEM
chr1	14320000	15400000	Loss in TAD activity	SEM
chr1	17320000	17720000	Loss in TAD activity	SEM
chr1	17760000	19160000	Loss in TAD activity	SEM
chr1	22440000	23280000	Loss in TAD activity	SEM
chr1	29560000	31160000	Loss in TAD activity	SEM
chr1	34080000	35240000	Loss in TAD activity	SEM
chr1	36960000	37880000	Loss in TAD activity	SEM
chr12	111360000	111760000	Loss in TAD activity	SEM
chr13	63720000	64160000	Loss in TAD activity	SEM
chr14	45320000	45760000	Loss in TAD activity	SEM
chr15	43640000	44080000	Loss in TAD activity	SEM
chr19	41160000	41680000	Loss in TAD activity	SEM
chr19	42960000	43880000	Loss in TAD activity	SEM
chr19	46240000	46880000	Loss in TAD activity	SEM
chr19	51480000	52280000	Loss in TAD activity	SEM
chr19	55000000	55600000	Loss in TAD activity	SEM
chr19	56160000	56880000	Loss in TAD activity	SEM
chr20	56200000	56760000	Loss in TAD activity	SEM
chr22	26200000	26720000	Loss in TAD activity	SEM
chr22	43600000	44320000	Loss in TAD activity	SEM
chr3	78680000	79080000	Loss in TAD activity	SEM
chr6	74120000	74520000	Loss in TAD activity	SEM
chr8	108080000	108520000	Loss in TAD activity	SEM
chr8	130280000	130720000	Loss in TAD activity	SEM
chrX	1320000	1720000	Loss in TAD activity	SEM
chrX	12960000	13480000	Loss in TAD activity	SEM
chrX	39120000	39520000	Loss in TAD activity	SEM
chrX	64800000	65320000	Loss in TAD activity	SEM
