# Supplementary material for: NSD2 E1099K drives relapse in pediatric acute lymphoblastic leukemia by disrupting 3D chromatin organization
Source: Genome Biol. 2023 Apr 4;24:64. doi: 10.1186/s13059-023-02905-0 (PMC10071675; doi:10.1186/s13059-023-02905-0)
Supplement: Supplementary file 10 — Additional file 10. TAD_expression_cscore_AB.csv Concordant lost TAD activity, decreased gene expression, and AB compartment switch. [file 13059_2023_2905_MOESM10_ESM.csv]

gene	rna_status	tad_status	compartment_status	cell_line
NEGR1	decreased	Loss in TAD activity	B to more B	rch
NEGR1	decreased	Loss in TAD activity	AB	rch
LINC01222	decreased	Loss in TAD activity	B to more B	rch
MIR181A1HG	decreased	Loss in TAD activity	B to more B	rch
LINC01222	decreased	Loss in TAD activity	AB	rch
MIR181A1HG	decreased	Loss in TAD activity	AB	rch
LINC01222	decreased	Loss in TAD activity	A to less A	rch
MIR181A1HG	decreased	Loss in TAD activity	A to less A	rch
FOXP1	decreased	Loss in TAD activity	A to less A	rch
ROBO2	decreased	Loss in TAD activity	AB	rch
ROBO2	decreased	Loss in TAD activity	A to less A	rch
TNFAIP8	decreased	Loss in TAD activity	AB	rch
DMXL1	decreased	Loss in TAD activity	AB	rch
TNFAIP8	decreased	Loss in TAD activity	A to less A	rch
DMXL1	decreased	Loss in TAD activity	A to less A	rch
NRG3	decreased	Loss in TAD activity	AB	rch
NRG3	decreased	Loss in TAD activity	B to more B	rch
PDPN	decreased	Loss in TAD activity	AB	sem
ARHGEF10L	decreased	Loss in TAD activity	A to less A	sem
ARHGEF10L	decreased	Loss in TAD activity	AB	sem
ARHGEF10L	decreased	Loss in TAD activity	B to more B	sem
LINC01137	decreased	Loss in TAD activity	A to less A	sem
LINC01137	decreased	Loss in TAD activity	AB	sem
LINC01137	decreased	Loss in TAD activity	B to more B	sem
CD109	decreased	Loss in TAD activity	A to less A	sem
ANGPT1	decreased	Loss in TAD activity	A to less A	sem
ANGPT1	decreased	Loss in TAD activity	AB	sem
