# Supplementary material for: NSD2 E1099K drives relapse in pediatric acute lymphoblastic leukemia by disrupting 3D chromatin organization
Source: Genome Biol. 2023 Apr 4;24:64. doi: 10.1186/s13059-023-02905-0 (PMC10071675; doi:10.1186/s13059-023-02905-0)
Supplement: Supplementary file 11 — Additional file 11. TAD_expression_cscore_BA.csv Concordant gained TAD activity, increased gene expression, and BA compartment switch. [file 13059_2023_2905_MOESM11_ESM.csv]

gene	rna_status	tad_status	compartment_status	cell_line
MAP3K21	increased	Gain in TAD activity	B to less B	rch
SCN5A	increased	Gain in TAD activity	A to more A	rch
SCN5A	increased	Gain in TAD activity	BA	rch
ADAMTS3	increased	Gain in TAD activity	B to less B	rch
GOLGA2P7	increased	Gain in TAD activity	A to more A	rch
SH3GL3	increased	Gain in TAD activity	A to more A	rch
GOLGA2P7	increased	Gain in TAD activity	BA	rch
SH3GL3	increased	Gain in TAD activity	BA	rch
GOLGA2P7	increased	Gain in TAD activity	B to less B	rch
SH3GL3	increased	Gain in TAD activity	B to less B	rch
HECW1	increased	Gain in TAD activity	A to more A	rs411
ARMH4	increased	Gain in TAD activity	BA	rs411
ARMH4	increased	Gain in TAD activity	B to less B	rs411
FBN1	increased	Gain in TAD activity	B to less B	rs411
GLCE	increased	Gain in TAD activity	BA	rs411
GLCE	increased	Gain in TAD activity	A to more A	rs411
