# Supplementary material for: NSD2 E1099K drives relapse in pediatric acute lymphoblastic leukemia by disrupting 3D chromatin organization
Source: Genome Biol. 2023 Apr 4;24:64. doi: 10.1186/s13059-023-02905-0 (PMC10071675; doi:10.1186/s13059-023-02905-0)
Supplement: Supplementary file 12 — Additional file 12. TAD_expression_down.csv Concordant lost TAD activity and decreased gene expression. [file 13059_2023_2905_MOESM12_ESM.csv]

gene	rna_status	tad_status	cell_line
NEGR1	decreased	Loss in TAD activity	rch
LINC01222	decreased	Loss in TAD activity	rch
MIR181A1HG	decreased	Loss in TAD activity	rch
FOXP1	decreased	Loss in TAD activity	rch
ROBO2	decreased	Loss in TAD activity	rch
TNFAIP8	decreased	Loss in TAD activity	rch
DMXL1	decreased	Loss in TAD activity	rch
NRG3	decreased	Loss in TAD activity	rch
PDPN	decreased	Loss in TAD activity	sem
ARHGEF10L	decreased	Loss in TAD activity	sem
LINC01137	decreased	Loss in TAD activity	sem
CD109	decreased	Loss in TAD activity	sem
ANGPT1	decreased	Loss in TAD activity	sem
AC103718.1	decreased	Loss in TAD activity	sem
MAP1A	decreased	Loss in TAD activity	sem
CTU1	decreased	Loss in TAD activity	sem
KIR3DX1	decreased	Loss in TAD activity	sem
NLRP4	decreased	Loss in TAD activity	sem
MPPED1	decreased	Loss in TAD activity	sem
MIR223HG	decreased	Loss in TAD activity	sem
