# Supplementary material for: NSD2 E1099K drives relapse in pediatric acute lymphoblastic leukemia by disrupting 3D chromatin organization
Source: Genome Biol. 2023 Apr 4;24:64. doi: 10.1186/s13059-023-02905-0 (PMC10071675; doi:10.1186/s13059-023-02905-0)
Supplement: Supplementary file 13 — Additional file 13. TAD_expression_up.csv Concordant gained TAD activity and increased gene expression. [file 13059_2023_2905_MOESM13_ESM.csv]

gene	rna_status	tad_status	cell_line
MAP3K21	increased	Gain in TAD activity	rch
SCN5A	increased	Gain in TAD activity	rch
ADAMTS3	increased	Gain in TAD activity	rch
GOLGA2P7	increased	Gain in TAD activity	rch
SH3GL3	increased	Gain in TAD activity	rch
MIR222HG	increased	Gain in TAD activity	rch
MRPS30-DT	increased	Gain in TAD activity	rs411
HECW1	increased	Gain in TAD activity	rs411
ARMH4	increased	Gain in TAD activity	rs411
FBN1	increased	Gain in TAD activity	rs411
GLCE	increased	Gain in TAD activity	rs411
